# Supplementary material for: Taxonomic Revision of the Nearctic Genus Drepanaphis Del Guercio (Hemiptera, Aphididae: Drepanosiphinae)
Source: Insects. 2024 Jul 21;15(7):553. doi: 10.3390/insects15070553 (PMC11277440; doi:10.3390/insects15070553)
Supplement: Supplementary file 1 [file insects-15-00553-s001.zip]

Archive with 6 entries (6 files):
- Supplementary file S1.xlsx
- Supplementary file S2.xlsx
- Supplementary file S3.xlsx
- Supplementary file S4.xlsx
- Supplementary file S5.xlsx
- Supplementary file S6.xlsx
