# Supplementary material for: Taxonomic Revision of the Nearctic Genus Drepanaphis Del Guercio (Hemiptera, Aphididae: Drepanosiphinae)
Source: Insects. 2024 Jul 21;15(7):553. doi: 10.3390/insects15070553 (PMC11277440; doi:10.3390/insects15070553)
Supplement: Supplementary file 1 [file insects-15-00553-s001.zip › Supplementary file S1.xlsx]

## Sheet: Title
Supplementary file S1
Taxonomic Revision of the Nearctic Genus Drepanaphis Del Guercio (Hemiptera, Aphididae: Drepanosiphinae)
Kamila Malik, Agnieszka Bugaj-Nawrocka and Karina Wieczorek *
Institute of Biology, Biotechnology and Environmental Protection, Faculty of Natural Sciences, University of Silesia in Katowice, Bankowa 9, 40-007 Katowice, Poland; kamila.malik@us.edu.pl (K.M.); agnieszka.bugaj-nawrocka@us.edu.pl (A.B.-N.) * Correspondence: karina.wieczorek@us.edu.pl
Metric data and morphological characters for alate viviparous females of the genus Drepanaphis

## Sheet: D. acerifoliae
	Date	Species	Collection no. / other informations	Locality	BL	ANT	ANT / BL	ANT I	ANT II	ANT III	ANT IV	ANT V	ANT VI BASE	ANT VI PT	ANT VI	ANT VI / ANT III	ANT V / ANT III	ANT IV / ANT III	ANT VI PT / ANT VI BASE	HW	ANT / HW	I FEMUR L	I FEMUR W	I FEMUR L / I FEMUR W	II FEMUR L	III FEMUR L	III FEMUR L / BL	III TIBIA L	III TIBIA L / BL	HT II L	HT II L / ANT III	HT II L / ANT VI	HT II L / ANT VI BASE	URS L	URS W	URS L / URS W	URS L / HT II L	URS L / ANT VI BASE	URS L / ANT III	URS L / SIPH L	SIPH L	SIPH middle	SIPH L / BL	SIPH L / SIPH middle	SIPH L / ANT III	CAUDA L	CAUDA W	CAUDA L / CAUDA W	SIPH L / CAUDA L
	1974-07-15	D. acerifoliae	mzlu182221	Winnipeg, Manitoba, Canada	2.062	---	---	0.113	0.061	0.849	0.602	0.656	0.13	---	---	---	0.772674	0.709069	---	0.333	---	0.657	0.12	5.475	0.431	0.515	0.249758	1.218	0.590689	0.105	0.123675	---	0.807692	0.09	0.057	1.57895	0.857143	0.692308	0.106007	0.348837	0.258	0.123	0.125121	2.09756	0.303887	0.135	0.116	1.16379	1.91111
					2.062	---	---	0.105	0.054	0.837	0.622	0.634	---	---	---	---	0.757467	0.74313	---	0.333	---	0.649	0.126	5.15079	0.434	0.545	0.264306	1.159	0.562076	0.114	0.136201	---	---	0.09	0.057	1.57895	0.789474	---	0.107527	0.357143	0.252	0.137	0.122211	1.83942	0.301075	0.135	0.116	1.16379	1.86667
	1961-06-28	D. acerifoliae	mzlu182222	Md. Prince, George Co., Beltsville, USA	2.535	---	---	0.11	0.054	0.974	0.75	0.72	---	---	---	---	0.73922	0.770021	---	0.308	---	0.7	0.18	3.88889	0.479	0.675	0.266272	1.392	0.549112	0.135	0.138604	---	---	---	---	---	---	---	---	---	0.303	0.175	0.119527	1.73143	0.311088	0.142	0.164	0.865854	2.1338
					2.535	4	1.57791	0.128	0.071	0.956	0.702	0.702	0.141	1.3	1.441	1.50732	0.73431	0.73431	9.21986	0.308	12.987	0.688	0.172	4	---	---	---	---	---	---	---	---	---	---	---	---	---	---	---	---	0.276	0.199	0.108876	1.38693	0.288703	0.142	0.164	0.865854	1.94366
	1972-08-20	D. acerifoliae	mzlu182223	Md. Prince, George Co., Beltsville, USA	2.209	4.535	2.05297	0.116	0.057	1.075	0.849	0.823	0.124	1.491	1.615	1.50233	0.765581	0.789767	12.0242	0.334	13.5778	0.696	0.123	5.65854	0.451	0.592	0.267995	1.256	0.568583	0.105	0.0976744	0.0650155	0.846774	0.098	0.068	1.44118	0.933333	0.790323	0.0911628	0.341463	0.287	0.147	0.129923	1.95238	0.266977	0.137	0.139	0.985612	2.09489
					2.209	4.575	2.07107	0.106	0.061	1.071	0.866	0.821	0.143	1.507	1.65	1.54062	0.766573	0.80859	10.5385	0.334	13.6976	0.694	0.134	5.1791	---	0.582	0.263468	1.257	0.569036	0.101	0.0943044	0.0612121	0.706294	0.098	0.068	1.44118	0.970297	0.685315	0.0915033	0.34386	0.285	0.131	0.129018	2.17557	0.266106	0.137	0.139	0.985612	2.08029
	1972-08-20	D. acerifoliae	mzlu182223	Md. Prince, George Co., Beltsville, USA	2.24	4.445	1.98438	0.111	0.061	0.993	0.81	0.786	0.147	1.537	1.684	1.69587	0.791541	0.81571	10.4558	0.338	13.1509	---	---	---	---	---	---	---	---	---	---	---	---	0.099	0.066	1.5	---	0.673469	0.0996979	0.348592	0.284	0.143	0.126786	1.98601	0.286002	0.13	0.108	1.2037	2.18462
					2.24	4.268	1.90536	0.109	0.058	0.999	0.775	0.746	0.147	1.434	1.581	1.58258	0.746747	0.775776	9.7551	0.338	12.6272	---	---	---	---	---	---	---	---	---	---	---	---	0.099	0.066	1.5	---	0.673469	0.0990991	0.354839	0.279	0.136	0.124554	2.05147	0.279279	0.13	0.108	1.2037	2.14615
	1972-08-20	D. acerifoliae	mzlu182223	Md. Prince, George Co., Beltsville, USA	2.263	4.01	1.77198	0.112	0.057	0.936	0.773	0.716	0.144	1.272	1.416	1.51282	0.764957	0.825855	8.83333	0.348	11.523	0.69	0.125	5.52	0.462	0.607	0.268228	1.288	0.569156	0.128	0.136752	0.0903955	0.888889	0.101	0.069	1.46377	0.789062	0.701389	0.107906	0.413934	0.244	0.112	0.107821	2.17857	0.260684	0.144	0.12	1.2	1.69444
					2.263	3.992	1.76403	0.113	0.06	0.91	0.752	0.737	0.155	1.265	1.42	1.56044	0.80989	0.826374	8.16129	0.348	11.4713	0.69	0.123	5.60976	0.469	0.618	0.273089	1.298	0.573575	0.127	0.13956	0.0894366	0.819355	0.101	0.069	1.46377	0.795276	0.651613	0.110989	0.408907	0.247	0.103	0.109147	2.39806	0.271429	0.144	0.12	1.2	1.71528
	1986-06-29	D. acerifoliae	mzlu18225	Md. Prince, George Co., Beltsville, USA	1.749	---	---	0.097	0.049	0.731	0.469	---	---	---	---	---	---	0.641587	---	0.298	---	0.51	0.125	4.08	0.372	0.427	0.24414	1.01	0.577473	0.102	0.139535	---	---	---	---	---	---	---	---	---	0.191	0.102	0.109205	1.87255	0.261286	0.111	---	---	1.72072
					1.749	---	---	0.099	0.05	0.725	0.483	0.504	0.127	---	---	---	0.695172	0.666207	---	0.298	---	0.505	0.128	3.94531	0.376	0.476	0.272156	0.995	0.568897	0.104	0.143448	---	0.818898	---	---	---	---	---	---	---	0.184	0.097	0.105203	1.89691	0.253793	0.111	---	---	1.65766
	1986-06-29	D. acerifoliae	mzlu18226	Md. Prince, George Co., Beltsville, USA	1.558	---	---	0.093	0.05	0.835	0.577	0.58	0.129	---	---	---	0.694611	0.691018	---	0.327	---	0.581	0.121	4.80165	0.379	0.481	0.308729	1.135	0.728498	0.096	0.11497	---	0.744186	---	---	---	---	---	---	---	0.229	0.124	0.146983	1.84677	0.274251	0.131	---	---	1.74809
					1.558	3.403	2.18421	0.087	0.048	0.81	0.572	0.609	0.119	1.158	1.277	1.57654	0.751852	0.706173	9.73109	0.327	10.4067	0.56	0.126	4.44444	0.382	0.497	0.318999	1.089	0.698973	0.101	0.124691	0.0790916	0.848739	---	---	---	---	---	---	---	0.228	0.137	0.146341	1.66423	0.281481	0.131	---	---	1.74046
	1986-06-29	D. acerifoliae	mzlu18227	Md. Prince, George Co., Beltsville, USA	2.142	3.508	1.63772	0.103	0.055	0.974	0.655	0.626	0.138	0.957	1.095	1.12423	0.64271	0.672485	6.93478	0.38	9.23158	0.718	0.148	4.85135	0.471	0.622	0.290383	1.313	0.612979	0.119	0.122177	0.108676	0.862319	0.104	0.079	1.31646	0.87395	0.753623	0.106776	0.393939	0.264	0.142	0.123249	1.85915	0.271047	0.107	0.153	0.699346	2.46729
					2.142	---	---	0.102	0.052	---	---	---	---	---	---	---	---	---	---	0.38	---	---	---	---	0.461	---	---	---	---	---	---	---	---	0.104	0.079	1.31646	---	---	---	0.393939	0.264	0.14	0.123249	1.88571	---	0.107	0.153	0.699346	2.46729
	1986-06-29	D. acerifoliae	mzlu18228	Md. Prince, George Co., Beltsville, USA	1.661	3.333	2.00662	0.093	0.042	0.826	0.563	0.554	0.115	1.14	1.255	1.51937	0.670702	0.681598	9.91304	0.317	10.5142	0.563	0.128	4.39844	0.387	0.477	0.287176	1.065	0.64118	0.088	0.106538	0.0701195	0.765217	---	---	---	---	---	---	---	0.221	0.12	0.133052	1.84167	0.267554	0.076	0.106	0.716981	2.90789
					1.661	3.375	2.03191	0.089	0.042	0.851	0.564	0.559	0.122	1.148	1.27	1.49236	0.656874	0.66275	9.40984	0.317	10.6467	0.595	0.133	4.47368	0.331	0.439	0.264299	1.014	0.610476	0.087	0.102233	0.0685039	0.713115	---	---	---	---	---	---	---	0.216	0.111	0.130042	1.94595	0.253819	0.076	0.106	0.716981	2.84211
	1986-06-29	D. acerifoliae	mzlu18229	Md. Prince, George Co., Beltsville, USA	1.562	---	---	0.086	0.044	0.762	0.524	0.536	0.127	---	---	---	0.703412	0.687664	---	0.31	---	0.535	0.115	4.65217	0.364	0.443	0.283611	0.927	0.59347	0.081	0.106299	---	0.637795	0.086	0.062	1.3871	1.06173	0.677165	0.112861	0.396313	0.217	0.119	0.138924	1.82353	0.284777	0.101	0.104	0.971154	2.14851
					1.562	---	---	0.093	0.044	---	---	---	---	---	---	---	---	---	---	0.31	---	0.525	0.114	4.60526	0.341	0.449	0.287452	0.944	0.604353	0.087	---	---	---	0.086	0.062	1.3871	0.988506	---	---	0.415459	0.207	0.123	0.132522	1.68293	---	0.101	0.104	0.971154	2.0495
	1986-06-29	D. acerifoliae	mzlu18230	Md. Prince, George Co., Beltsville, USA	1.724	3.19	1.85035	0.1	0.05	0.835	0.547	0.596	0.118	0.944	1.062	1.27186	0.713772	0.65509	8	0.299	10.6689	0.576	0.13	4.43077	0.353	0.475	0.275522	1.05	0.609049	0.095	0.113772	0.0894539	0.805085	0.099	0.06	1.65	1.04211	0.838983	0.118563	0.445946	0.222	0.12	0.12877	1.85	0.265868	0.092	0.121	0.760331	2.41304
					1.724	3.507	2.03422	0.098	0.05	0.827	0.56	0.583	0.128	1.261	1.389	1.67956	0.704958	0.677146	9.85156	0.299	11.7291	0.587	0.136	4.31618	---	0.498	0.288863	1.027	0.595708	0.1	0.120919	0.0719942	0.78125	0.099	0.06	1.65	0.99	0.773438	0.11971	0.471429	0.21	0.124	0.12181	1.69355	0.25393	0.092	0.121	0.760331	2.28261
	1986-06-29	D. acerifoliae	mzlu18230	Md. Prince, George Co., Beltsville, USA	1.643	---	---	0.097	0.048	0.794	0.558	0.586	0.123	---	---	---	0.738035	0.702771	---	0.304	---	0.539	0.122	4.41803	0.347	0.484	0.294583	1.058	0.643944	0.098	0.123426	---	0.796748	0.093	0.067	1.38806	0.94898	0.756098	0.117128	0.422727	0.22	0.127	0.133901	1.73228	0.277078	0.106	0.115	0.921739	2.07547
					1.643	3.407	2.07365	0.091	0.049	0.779	0.575	0.597	0.128	1.188	1.316	1.68935	0.766367	0.738126	9.28125	0.304	11.2072	0.558	0.117	4.76923	0.354	0.458	0.278758	1.076	0.6549	0.085	0.109114	0.0645897	0.664062	0.093	0.067	1.38806	1.09412	0.726562	0.119384	0.411504	0.226	0.12	0.137553	1.88333	0.290116	0.106	0.115	0.921739	2.13208
	1986-06-29	D. acerifoliae	mzlu18231	Md. Prince, George Co., Beltsville, USA	1.918	---	---	0.01	0.052	0.828	0.591	0.575	0.114	---	---	---	0.694444	0.713768	---	0.315	---	0.623	0.145	4.29655	0.391	0.514	0.267987	1.202	0.626694	0.102	0.123188	---	0.894737	0.1	0.053	1.88679	0.980392	0.877193	0.120773	0.393701	0.254	0.129	0.13243	1.96899	0.306763	0.125	0.123	1.01626	2.032
					1.918	---	---	0.094	0.05	0.82	0.588	0.561	0.125	---	---	---	0.684146	0.717073	---	0.315	---	---	---	---	---	0.517	0.269552	1.133	0.590719	0.102	0.12439	---	0.816	0.1	0.053	1.88679	0.980392	0.8	0.121951	0.414938	0.241	0.123	0.125652	1.95935	0.293902	0.125	0.123	1.01626	1.928
	1986-06-29	D. acerifoliae	mzlu18231	Md. Prince, George Co., Beltsville, USA	1.645	3.718	2.26018	0.101	0.041	0.923	0.657	0.613	0.119	1.264	1.383	1.49837	0.664139	0.711809	10.6218	0.303	12.2706	0.624	0.125	4.992	0.378	0.499	0.303343	1.108	0.673556	0.101	0.109426	0.0730296	0.848739	---	---	---	---	---	---	---	0.24	0.122	0.145897	1.96721	0.260022	0.108	0.115	0.93913	2.22222
					1.645	---	---	0.094	0.041	0.886	0.622	0.598	0.125	---	---	---	0.674944	0.702032	---	0.303	---	0.627	0.131	4.78626	0.399	0.509	0.309422	1.102	0.669909	0.105	0.11851	---	0.84	---	---	---	---	---	---	---	0.24	0.113	0.145897	2.12389	0.27088	0.108	0.115	0.93913	2.22222
	1960-11-04	D. acerifoliae	B.M.1961-187	Lodi, California, USA	2.308	---	---	0.107	0.053	0.865	0.565	0.588	0.128	---	---	---	0.679769	0.653179	---	0.377	---	---	---	---	---	0.583	0.2526	1.137	0.492634	0.092	0.106358	---	0.71875	---	---	---	---	---	---	---	0.248	0.125	0.107452	1.984	0.286705	0.118	0.1	1.18	2.10169
					2.308	---	---	0.099	0.061	0.836	0.584	0.558	0.116	---	---	---	0.667464	0.698565	---	0.377	---	---	---	---	---	---	---	---	---	---	---	---	---	---	---	---	---	---	---	---	0.239	0.126	0.103553	1.89683	0.285885	0.118	0.1	1.18	2.02542
	1960-11-04	D. acerifoliae	B.M.1961-187	Lodi, California, USA	2.328	---	---	0.116	0.063	0.93	0.677	0.652	0.137	---	---	---	0.701075	0.727957	---	0.399	---	---	---	---	0.48	0.593	0.254725	1.276	0.54811	0.108	0.116129	---	0.788321	---	---	---	---	---	---	---	0.289	0.114	0.124141	2.53509	0.310753	0.122	0.123	0.99187	2.36885
					2.328	---	---	0.119	0.062	0.95	0.652	---	---	---	---	---	---	0.686316	---	0.399	---	---	---	---	0.48	0.606	0.260309	1.291	0.554553	0.11	0.115789	---	---	---	---	---	---	---	---	---	0.289	0.121	0.124141	2.38843	0.304211	0.122	0.123	0.99187	2.36885
	1976-09-09	D. acerifoliae	MNHN 17521	Orono, Maine, USA	2.499	5.276	2.11124	0.119	0.59	1.065	0.904	0.863	0.155	1.58	1.735	1.62911	0.810329	0.848826	10.1935	0.384	13.7396	0.824	0.123	6.69919	0.524	0.698	0.279312	1.529	0.611845	0.125	0.117371	0.0720461	0.806452	0.097	0.058	1.67241	0.776	0.625806	0.0910798	0.289552	0.335	0.174	0.134054	1.92529	0.314554	0.125	0.164	0.762195	2.68
					2.499	5.294	2.11845	0.125	0.6	1.046	0.894	0.866	0.155	1.608	1.763	1.68547	0.827916	0.854685	10.3742	0.384	13.7865	0.806	0.137	5.88321	0.526	0.708	0.283313	1.513	0.605442	0.117	0.111855	0.0663642	0.754839	0.097	0.058	1.67241	0.82906	0.625806	0.0927342	0.292169	0.332	0.177	0.132853	1.87571	0.3174	0.125	0.164	0.762195	2.656
	1963-05-20	D. acerifoliae	BM 1984-340	Berkeley, California, USA	2.684	---	---	0.118	0.068	1.107	0.786	0.785	0.154	---	---	---	0.709124	0.710027	---	0.379	---	0.846	0.17	4.97647	0.536	0.743	0.276826	1.535	0.571908	0.118	0.106594	---	0.766234	0.091	0.065	1.4	0.771186	0.590909	0.0822042	0.250689	0.363	0.154	0.135246	2.35714	0.327913	0.14	0.156	0.897436	2.59286
					2.684	---	---	0.119	0.073	1.108	0.754	0.798	0.145	---	---	---	0.720217	0.680505	---	0.379	---	---	---	---	0.568	0.762	0.283905	1.491	0.555514	0.115	0.103791	---	0.793103	0.091	0.065	1.4	0.791304	0.627586	0.08213	0.249315	0.365	0.155	0.135991	2.35484	0.329422	0.14	0.156	0.897436	2.60714
	1963-05-20	D. acerifoliae	BM 1984-340	Berkeley, California, USA	2.457	---	---	0.12	0.063	1.059	0.75	0.723	0.148	---	---	---	0.68272	0.708215	---	0.358	---	0.797	0.126	6.3254	0.536	0.685	0.278795	1.413	0.575092	0.119	0.11237	---	0.804054	0.104	0.067	1.55224	0.87395	0.702703	0.0982059	0.309524	0.336	0.149	0.136752	2.25503	0.31728	0.14	0.147	0.952381	2.4
					2.457	---	---	0.118	0.063	1.092	0.756	---	---	---	---	---	---	0.692308	---	0.358	---	0.801	0.136	5.88971	---	0.739	0.300773	1.421	0.578348	0.124	0.113553	---	---	0.104	0.067	1.55224	0.83871	---	0.0952381	0.277333	0.375	0.127	0.152625	2.95276	0.343407	0.14	0.147	0.952381	2.67857
	1963-05-20	D. acerifoliae	BM 1984-340	Berkeley, California, USA	2.63	---	---	0.123	0.71	1.11	0.82	0.797	0.148	---	---	---	0.718018	0.738739	---	0.382	---	0.818	0.148	5.52703	0.542	0.681	0.258935	1.447	0.55019	0.124	0.111712	---	0.837838	0.104	0.061	1.70492	0.83871	0.702703	0.0936937	0.327044	0.318	0.149	0.120913	2.13423	0.286486	0.127	0.131	0.969466	2.50394
					2.63	---	---	0.133	0.6	1.11	0.794	0.797	0.143	---	---	---	0.718018	0.715315	---	0.382	---	0.801	0.161	4.97516	---	0.694	0.263878	1.461	0.555513	0.109	0.0981982	---	0.762238	0.104	0.061	1.70492	0.954128	0.727273	0.0936937	0.306785	0.339	0.136	0.128897	2.49265	0.305405	0.127	0.131	0.969466	2.66929
	1953-06-22	D. acerifoliae	R1856 MZPW	Raleigh, North Carolina, USA	1.993	3.771	1.89212	0.108	0.054	0.959	0.725	0.675	0.141	1.109	1.25	1.30344	0.703858	0.755996	7.86525	0.388	9.71907	0.83	0.168	4.94048	0.472	0.604	0.303061	1.26	0.632213	0.116	0.120959	0.0928	0.822695	0.107	0.054	1.98148	0.922414	0.758865	0.111575	0.403774	0.265	0.143	0.132965	1.85315	0.27633	0.14	0.12	1.16667	1.89286
					1.993	3.787	1.90015	0.105	0.062	0.95	0.721	0.691	0.148	1.11	1.258	1.32421	0.727368	0.758947	7.5	0.388	9.76031	0.807	0.16	5.04375	0.474	0.595	0.298545	1.264	0.63422	0.12	0.126316	0.0953895	0.810811	0.107	0.054	1.98148	0.891667	0.722973	0.112632	0.443983	0.241	0.17	0.120923	1.41765	0.253684	0.14	0.12	1.16667	1.72143
	1959-07-05	D. acerifoliae	R1858	Raleigh, North Carolina, USA	1.617	---	---	0.089	0.048	0.809	0.527	---	---	---	---	---	---	0.651422	---	0.32	---	0.551	0.14	3.93571	0.328	0.459	0.283859	0.962	0.594929	0.099	0.122373	---	---	---	---	---	---	---	---	---	0.193	0.118	0.119357	1.63559	0.238566	0.104	0.122	0.852459	1.85577
					1.617	3.463	2.14162	0.089	0.044	0.808	0.539	0.581	0.128	1.274	1.402	1.73515	0.719059	0.667079	9.95312	0.32	10.8219	0.58	0.14	4.14286	0.343	0.443	0.273964	0.941	0.581942	0.092	0.113861	---	0.71875	---	---	---	---	---	---	---	0.207	0.136	0.128015	1.52206	0.256188	0.104	0.122	0.852459	1.99038
	1959-07-05	D. acerifoliae	R1858	Raleigh, North Carolina, USA	1.577	3.377	2.14141	0.099	0.054	0.787	0.522	0.592	0.121	1.202	1.323	1.68107	0.752224	0.663278	9.93388	---	---	0.527	0.125	4.216	---	0.456	0.289157	0.973	0.616994	0.095	0.120712	0.0718065	0.785124	0.089	0.049	1.81633	0.936842	0.735537	0.113088	0.449495	0.198	0.105	0.125555	1.88571	0.251588	0.132	---	---	1.5
					1.577	---	---	0.091	0.051	---	---	---	---	---	---	---	---	---	---	---	---	0.55	0.126	4.36508	---	0.416	0.263792	0.992	0.629042	---	---	---	---	0.089	0.049	1.81633	---	---	---	0.454082	0.196	0.127	0.124287	1.54331	---	0.132	---	---	1.48485
	1959-07-05	D. acerifoliae	R1858	Raleigh, North Carolina, USA	1.822	---	---	0.093	0.05	0.797	0.52	0.539	0.122	---	---	---	0.676286	0.652447	---	0.28	---	0.539	0.135	3.99259	0.353	0.447	0.245335	0.954	0.5236	0.088	0.110414	---	0.721311	---	---	---	---	---	---	---	0.206	0.13	0.113063	1.58462	0.258469	0.098	0.11	0.890909	2.10204
					1.822	3.255	1.7865	0.083	0.051	0.779	0.513	0.524	0.118	1.187	1.305	1.67522	0.672657	0.658537	10.0593	0.28	11.625	0.56	0.137	4.08759	---	0.438	0.240395	0.945	0.518661	0.084	0.107831	0.0643678	0.711864	---	---	---	---	---	---	---	0.203	0.131	0.111416	1.54962	0.260591	0.098	0.11	0.890909	2.07143
	1959-07-05	D. acerifoliae	R1858	Raleigh, North Carolina, USA	2.109	---	---	0.108	0.058	---	---	---	---	---	---	---	---	---	---	0.326	---	0.729	0.159	4.58491	0.45	0.591	0.280228	1.272	0.603129	0.12	---	---	---	0.109	0.065	1.67692	0.908333	---	---	0.422481	0.258	0.16	0.122333	1.6125	---	0.128	0.141	0.907801	2.01562
					2.109	---	---	0.098	0.064	0.96	0.789	0.697	---	---	---	---	0.726042	0.821875	---	0.326	---	---	---	---	0.464	0.599	0.284021	1.267	0.600759	---	---	---	---	0.109	0.065	1.67692	---	---	0.113542	0.419231	0.26	0.153	0.123281	1.69935	0.270833	0.128	0.141	0.907801	2.03125
	1959-07-05	D. acerifoliae	R1858	Raleigh, North Carolina, USA	1.554	---	---	0.099	0.047	0.71	0.506	0.526	0.119	---	---	---	0.740845	0.712676	---	0.29	---	0.528	0.136	3.88235	0.318	0.426	0.274131	0.847	0.545045	0.079	0.111268	---	0.663866	0.091	0.056	1.625	1.1519	0.764706	0.128169	0.522989	0.174	0.127	0.111969	1.37008	0.24507	0.095	0.104	0.913462	1.83158
					1.554	---	---	0.097	0.049	0.708	0.486	0.536	0.12	---	---	---	0.757062	0.686441	---	0.29	---	0.511	0.137	3.72993	0.326	0.425	0.273488	0.838	0.539254	0.074	0.10452	---	0.616667	0.091	0.056	1.625	1.22973	0.758333	0.128531	0.491892	0.185	0.112	0.119048	1.65179	0.261299	0.095	0.104	0.913462	1.94737
				MIN	1.554	3.19	1.57791	0.01	0.041	0.708	0.469	0.504	0.114	0.944	1.062	1.12423	0.64271	0.641587	6.93478	0.28	9.23158	0.505	0.114	3.72993	0.318	0.416	0.240395	0.838	0.492634	0.074	0.0943044	0.0612121	0.616667	0.086	0.049	1.31646	0.771186	0.590909	0.08213	0.249315	0.174	0.097	0.103553	1.37008	0.238566	0.076	0.1	0.699346	1.48485
				MAX	2.684	5.294	2.26018	0.133	0.71	1.11	0.904	0.866	0.155	1.608	1.763	1.73515	0.827916	0.854685	12.0242	0.399	13.7865	0.846	0.18	6.69919	0.568	0.762	0.318999	1.535	0.728498	0.135	0.143448	0.108676	0.894737	0.109	0.079	1.98148	1.22973	0.877193	0.128531	0.522989	0.375	0.199	0.152625	2.95276	0.343407	0.144	0.164	1.2037	2.90789
		Explanation of abbreviations:
		BL	Length of body
		ANT	Length of antennae
		ANT/BL	Length of antennae/Length of body
		ANT I	Length of antennae segment I
		ANT II	Length of antennae segment II
		ANT III	Length of antennae segment III
		ANT IV	Length of antennae segment IV
		ANT V	Length of antennae segment V
		ANT VI BASE	Length of antennae segment VI base
		ANT VI PT	Length of antennae segment VI processus terminalis
		ANT VI	Length of antennae segment VI
		ANT VI/ANT III	Ant segment ratio VI:III
		ANT V/ANT III	Ant segment ratio V:III
		ANT IV/ANT III	Ant segment ratio IV:III
		ANT VI PT/ANT VI BASE	Ant segment ratio VI PT:VI BASE
		HW	Head width across compound eyes
		I FEMUR L	First femora length
		I FEMUR W	First femora width
		I FEMUR L/I FEMUR W	First femora length/First femora width
		II FEMUR L	Second femora length
		III FEMUR L	Hind femora length
		III FEMUR L/BL	Hind femora lenght/Length of body
		III TIBIA L	Hind tibia lenght
		III TIBIA L/BL	Hind tibia lenght/Length of body
		HT II L	Length of the 2nd segment of hind tarsus
		HT II L/ANT III	Length of the 2nd segment of hind tarsus/Length of 3rd antennal segment
		HT II L/ANT VI	Length of the 2nd segment of hind tarsus/Length of 6th antennal segment
		HT II L/ANT VI BASE	Length of the 2nd segment of hind tarsus/Length of base of last antennal segment
		URS L	Ultimate rostral segment length
		URS W	Ultimate rostral segment width
		URS L/URS W	Ultimate rostral segment length/Ultimate rostral segment width
		URS L/HT II L	Ultimate rostral segment length/Length of 2nd segment of hind tarsus
		URS L/ANT VI BASE	Ultimate rostral segment length/Length of base of last antennal segment
		URS L/ANT III	Ultimate rostral segment length/Length of 3rd antennal segment
		URS L/SIPH L	Ultimate rostral segment length/Length of siphunculus
		SIPH L	Siphunculus length
		SIPH middle	Mind-width of siphunculus
		SIPH L/BL	Siphunculus length/Body length
		SIPH L/SIPH middle	Siphunculus length/Mind-width of siphunculus
		SIPH L/ANT III	Siphunculus length/Length of 3rd antennal segment
		CAUDA L	Cauda length
		CAUDA W	Basal width of cauda
		CAUDA L/CAUDA W	Cauda length/Basal width of cauda
		SIPH L/CAUDA L	Siphunculus length/Length of cauda
		RIN ANT III	Number of rhinaria on the 3rd antennal segment
[truncated: 5 more columns]

## Sheet: D. carolinensis
	Date	Species	Collection no. / other informations	Locality	BL	ANT	ANT / BL	ANT I	ANT II	ANT III	ANT IV	ANT V	ANT VI BASE	ANT VI PT	ANT VI	ANT VI / ANT III	ANT V / ANT III	ANT IV / ANT III	ANT VI PT / ANT VI BASE	HW	ANT / HW	I FEMUR L	I FEMUR W	I FEMUR L / I FEMUR W	II FEMUR L	III FEMUR L	III FEMUR L / BL	III TIBIA L	III TIBIA L / BL	HT II L	HT II L / ANT III	HT II L / ANT VI	HT II L / ANT VI BASE	URS L	URS W	URS L / URS W	URS L / HT II L	URS L / ANT VI BASE	URS L / ANT III	URS L / SIPH L	SIPH L	SIPH middle	SIPH L / BL	SIPH L / SIPH middle	SIPH L / ANT III	CAUDA L	CAUDA W	CAUDA L / CAUDA W	SIPH L / CAUDA L
	1940-04-28	D. carolinensis	HOLOTYPE	Raleigh, North Carolina, USA	2.141	---	---	0.104	0.062	0.929	0.653	0.63	0.179	---	---	---	0.678149	0.702906	---	---	---	0.709	---	---	0.481	0.664	0.310135	1.267	0.59178	0.108	0.116254	---	0.603352	---	---	---	---	---	---	---	0.251	---	0.117235	---	0.270183	0.115	0.152	0.756579	2.18261
					2.141	---	---	---	---	---	---	---	---	---	---	---	---	---	---	---	---	---	---	---	---	0.674	0.314806	1.282	0.598786	0.136	---	---	---	---	---	---	---	---	---	---	0.255	---	0.119103	---	---	0.115	0.152	0.756579	2.21739
	1940-04-28	D. carolinensis	HOLOTYPE	Raleigh, North Carolina, USA	1.907	---	---	---	---	---	---	---	---	---	---	---	---	---	---	---	---	0.673	0.103	6.53398	0.451	0.603	0.316203	1.19	0.624017	0.127	---	---	---	---	---	---	---	---	---	---	0.241	---	0.126377	---	---	0.169	0.105	1.60952	1.42604
					1.907	---	---	---	---	---	---	---	---	---	---	---	---	---	---	---	---	0.666	0.104	6.40385	---	0.601	0.315155	1.174	0.615627	0.126	---	---	---	---	---	---	---	---	---	---	0.258	---	0.135291	---	---	---	---	---	---
	1940-04-28	D. carolinensis	HOLOTYPE	Raleigh, North Carolina, USA	1.848	3.167	1.71374	0.093	0.067	0.811	0.585	0.562	0.16	0.889	1.049	1.29346	0.692972	0.721332	5.55625	0.298	10.6275	---	0.114	---	0.364	0.558	0.301948	---	---	---	---	---	---	---	---	---	---	---	---	---	0.227	---	0.122835	---	0.279901	0.106	0.136	0.779412	2.14151
					1.848	3.209	1.73647	0.109	0.066	0.823	0.565	0.568	0.149	0.929	1.078	1.30984	0.690158	0.686513	6.2349	0.298	10.7685	---	0.106	---	0.35	0.573	0.310065	---	---	---	---	---	---	---	---	---	---	---	---	---	0.222	---	0.12013	---	0.269745	0.106	0.136	0.779412	2.09434
	1940-04-28	D. carolinensis	HOLOTYPE	Raleigh, North Carolina, USA	1.811	---	---	---	---	0.884	0.61	0.625	0.161	1.117	1.278	1.4457	0.707014	0.690045	6.93789	---	---	0.714	0.113	6.31858	---	0.633	0.349531	1.197	0.660961	---	---	---	---	0.094	---	---	---	0.583851	0.106335	0.380567	0.247	---	0.136389	---	0.279412	---	---	---	---
					1.811	---	---	---	---	0.863	0.623	0.642	---	---	---	---	0.743917	0.7219	---	---	---	---	0.112	---	---	0.615	0.339591	---	---	---	---	---	---	0.094	---	---	---	---	0.108922	0.423423	0.222	---	0.122584	---	0.257242	---	---	---	---
	1986-09-23	D. carolinensis	R.L.B 3775	State Collage, golf course, Pennsylvania, USA	2.418	---	---	0.11	0.6	0.98	0.71	0.69	0.14	---	---	---	0.704082	0.72449	---	0.31	---	---	---	---	---	0.63	0.260546	1.26	0.521092	0.124	0.126531	---	0.885714	0.099	0.06	1.65	0.798387	0.707143	0.10102	0.443946	0.223	0.13	0.092225	1.71538	0.227551	0.168	0.142	1.1831	1.32738
					2.418	4.11	1.69975	0.1	0.58	0.96	0.72	0.7	0.15	0.9	1.05	1.09375	0.729167	0.75	6	0.31	13.2581	0.69	0.136	5.07353	0.45	0.64	0.264682	1.25	0.516956	0.128	0.133333	0.121905	0.853333	0.099	0.06	1.65	0.773438	0.66	0.103125	0.426724	0.232	0.123	0.0959471	1.88618	0.241667	0.168	0.142	1.1831	1.38095
	1976-09-09	D. carolinensis	Paris 17522	Orono, Maine, USA	1.874	---	---	0.1	0.06	0.875	0.7	0.63	0.156	---	---	---	0.72	0.8	---	0.3	---	---	---	---	---	---	---	---	---	---	---	---	---	---	---	---	---	---	---	---	0.183	0.072	0.0976521	2.54167	0.209143	0.1	0.119	0.840336	1.83
					1.874	---	---	0.094	0.06	0.886	0.73	0.64	0.163	---	---	---	0.722348	0.823928	---	0.3	---	---	---	---	---	---	---	---	---	---	---	---	---	---	---	---	---	---	---	---	0.2	0.072	0.106724	2.77778	0.225734	---	---	---	---
	1976-09-09	D. carolinensis	Paris 17522	Orono, Maine, USA	1.93	3.59	1.8601	0.1	0.058	0.919	0.68	0.69	0.153	0.99	1.143	1.24374	0.750816	0.739935	6.47059	0.386	9.30052	0.573	0.109	5.25688	0.44	0.582	0.301554	1.14	0.590674	0.114	0.124048	0.0997375	0.745098	0.099	0.057	1.73684	0.868421	0.647059	0.107726	0.443946	0.223	0.083	0.115544	2.68675	0.242655	0.104	0.14	0.742857	2.14423
					1.93	3.685	1.90933	0.105	0.064	0.9	0.65	0.64	0.173	1.153	1.326	1.47333	0.711111	0.722222	6.66474	0.386	9.54663	0.574	0.11	5.21818	---	0.596	0.308808	1.16	0.601036	0.117	0.13	0.0882353	0.676301	0.099	0.057	1.73684	0.846154	0.572254	0.11	0.478261	0.207	0.07	0.107254	2.95714	0.23	0.104	0.14	0.742857	1.99038
	1986-09-23	D. carolinensis	R.L.B 3775	State Collage, golf course, Pennsylvania, USA	2.5	---	---	0.108	0.068	0.92	0.71	---	---	---	---	---	---	0.771739	---	0.33	---	0.669	0.135	4.95556	0.44	0.65	0.26	1.24	0.496	0.106	0.115217	---	---	---	---	---	---	---	---	---	0.209	0.12	0.0836	1.74167	0.227174	0.086	0.094	0.914894	2.43023
					2.5	---	---	0.104	0.064	0.93	0.7	0.7	0.156	---	---	---	0.752688	0.752688	---	0.33	---	0.695	0.136	5.11029	---	0.63	0.252	1.26	0.504	---	---	---	---	---	---	---	---	---	---	---	0.226	0.12	0.0904	1.88333	0.243011	0.086	0.094	0.914894	2.62791
	25-29.07.1964	D. carolinensis	mzlu182240	Amherst, Massachusetts, USA	2.137	---	---	0.107	0.054	1.008	0.662	0.64	0.15	---	---	---	0.634921	0.656746	---	0.313	---	0.643	0.126	5.10317	0.428	0.611	0.285915	1.228	0.574637	0.107	0.106151	---	0.713333	---	---	---	---	---	---	---	0.199	0.161	0.0931212	1.23602	0.197421	0.104	0.153	0.679739	1.91346
					2.137	3.829	1.79176	0.109	0.059	1.006	0.663	0.638	0.15	1.204	1.354	1.34592	0.634195	0.659046	8.02667	0.313	12.2332	0.656	0.142	4.61972	---	---	---	---	---	---	---	---	---	---	---	---	---	---	---	---	0.224	0.12	0.10482	1.86667	0.222664	0.104	0.153	0.679739	2.15385
	25-29.07.1964	D. carolinensis	mzlu182240	Amherst, Massachusetts, USA	2.013	3.618	1.79732	0.098	0.059	0.867	0.662	0.63	0.17	1.132	1.302	1.50173	0.726644	0.763552	6.65882	0.312	11.5962	0.606	0.12	5.05	0.401	0.563	0.279682	1.166	0.579235	0.108	0.124567	0.0829493	0.635294	---	---	---	---	---	---	---	0.204	0.121	0.101341	1.68595	0.235294	0.095	0.141	0.673759	2.14737
					2.013	3.567	1.77198	0.093	0.055	0.872	0.652	0.622	0.16	1.113	1.273	1.45986	0.713303	0.747706	6.95625	0.312	11.4327	0.61	0.127	4.80315	---	0.568	0.282166	1.142	0.567312	0.108	0.123853	0.084839	0.675	---	---	---	---	---	---	---	0.209	0.105	0.103825	1.99048	0.239679	0.095	0.141	0.673759	2.2
	25-29.07.1964	D. carolinensis	mzlu182240	Amherst, Massachusetts, USA	2.26	---	---	0.097	0.056	0.923	0.658	0.665	0.146	---	---	---	0.720477	0.712893	---	0.334	---	0.716	0.136	5.26471	0.42	0.618	0.273451	1.256	0.555752	0.115	0.124594	---	0.787671	---	---	---	---	---	---	---	0.235	0.117	0.103982	2.00855	0.254605	0.101	0.151	0.668874	2.32673
					2.26	---	---	0.1	0.055	0.934	0.648	0.66	0.164	---	---	---	0.706638	0.69379	---	0.334	---	0.7	0.127	5.51181	---	0.638	0.282301	1.284	0.568142	0.112	0.119914	---	0.682927	---	---	---	---	---	---	---	0.234	0.122	0.10354	1.91803	0.250535	0.101	0.151	0.668874	2.31683
	25-29.07.1964	D. carolinensis	mzlu182240	Amherst, Massachusetts, USA	1.67	3.084	1.84671	0.1	0.05	0.749	0.54	0.56	0.15	0.935	1.085	1.4486	0.747664	0.720961	6.23333	0.281	10.9751	0.546	0.103	5.30097	0.362	0.482	0.288623	0.995	0.595808	0.107	0.142857	0.0986175	0.713333	---	---	---	---	---	---	---	0.167	0.102	0.1	1.63725	0.222964	0.092	0.099	0.929293	1.81522
					1.67	---	---	0.097	0.051	0.771	0.544	0.551	0.142	---	---	---	0.714656	0.705577	---	0.281	---	0.548	0.11	4.98182	0.362	0.486	0.291018	0.956	0.572455	0.106	0.137484	---	0.746479	---	---	---	---	---	---	---	0.181	0.078	0.108383	2.32051	0.23476	0.092	0.099	0.929293	1.96739
	25-29.07.1964	D. carolinensis	mzlu182240	Umstead Park, Raleigh, North Carolina, USA	2.26	---	---	0.1	0.06	0.92	0.65	0.67	0.15	---	---	---	0.728261	0.706522	---	0.34	---	0.72	0.15	4.8	0.38	0.6	0.265487	1.26	0.557522	0.12	0.130435	---	0.8	0.09	0.08	1.125	0.75	0.6	0.0978261	0.375	0.24	0.12	0.106195	2	0.26087	0.1	0.15	0.666667	2.4
					2.26	---	---	0.1	0.06	0.93	0.64	0.66	0.16	---	---	---	0.709677	0.688172	---	0.34	---	0.7	0.13	5.38462	0.37	0.6	0.265487	1.27	0.561947	0.12	0.129032	---	0.75	0.09	0.08	1.125	0.75	0.5625	0.0967742	0.375	0.24	0.12	0.106195	2	0.258065	0.1	0.15	0.666667	2.4
	25-29.07.1964	D. carolinensis	mzlu182240	Umstead Park, Raleigh, North Carolina, USA	2.13	3.49	1.6385	0.11	0.06	1	0.66	0.64	0.15	0.87	1.02	1.02	0.64	0.66	5.8	0.31	11.2581	0.62	0.11	5.63636	0.4	0.57	0.267606	1.17	0.549296	0.11	0.11	0.107843	0.733333	0.09	0.07	1.28571	0.818182	0.6	0.09	0.45	0.2	0.12	0.0938967	1.66667	0.2	0.09	0.014	6.42857	2.22222
					2.13	3.8	1.78404	0.1	0.05	1.01	0.65	0.63	0.15	1.21	1.36	1.34653	0.623762	0.643564	8.06667	0.31	12.2581	0.62	0.13	4.76923	---	0.55	0.258216	1.16	0.544601	0.11	0.108911	0.0808824	0.733333	0.09	0.07	1.28571	0.818182	0.6	0.0891089	0.409091	0.22	0.1	0.103286	2.2	0.217822	0.09	0.014	6.42857	2.44444
	1959-07-04	D. carolinensis	mzlu182241	Umstead Park, Raleigh, North Carolina, USA	1.72	---	---	0.09	0.05	0.78	0.53	0.56	0.14	---	---	---	0.717949	0.679487	---	0.31	---	0.56	0.1	5.6	0.33	0.44	0.255814	0.96	0.55814	0.09	0.115385	---	0.642857	0.09	0.06	1.5	1	0.642857	0.115385	0.529412	0.17	0.9	0.0988372	0.188889	0.217949	0.1	---	---	1.7
					1.72	3.02	1.75581	0.09	0.05	0.78	0.56	0.54	0.13	0.87	1	1.28205	0.692308	0.717949	6.69231	0.31	9.74194	0.54	0.11	4.90909	---	0.43	0.25	0.98	0.569767	0.09	0.115385	0.09	0.692308	0.09	0.06	1.5	1	0.692308	0.115385	0.529412	0.17	0.1	0.0988372	1.7	0.217949	0.1	---	---	1.7
	1959-07-04	D. carolinensis	mzlu182241	Umstead Park, Raleigh, North Carolina, USA	1.57	3.25	2.07006	0.09	0.09	0.75	0.59	0.53	0.14	1.06	1.2	1.6	0.706667	0.786667	7.57143	0.3	10.8333	---	---	---	0.34	0.43	0.273885	0.96	0.611465	0.09	0.12	0.075	0.642857	0.09	0.05	1.8	1	0.642857	0.12	0.5625	0.16	0.09	0.101911	1.77778	0.213333	0.09	0.09	1	1.77778
					1.57	---	---	0.05	0.05	0.76	0.59	0.54	0.15	---	---	---	0.710526	0.776316	---	0.3	---	---	0.15	---	---	0.43	0.273885	0.98	0.624204	0.09	0.118421	---	0.6	0.09	0.05	1.8	1	0.6	0.118421	0.529412	0.17	0.09	0.10828	1.88889	0.223684	0.09	0.09	1	1.88889
				MIN	1.57	3.02	1.6385	0.05	0.05	0.749	0.53	0.53	0.13	0.87	1	1.02	0.623762	0.643564	5.55625	0.281	9.30052	0.54	0.1	4.61972	0.33	0.43	0.25	0.956	0.496	0.09	0.106151	0.075	0.6	0.09	0.05	1.125	0.75	0.5625	0.0891089	0.375	0.16	0.07	0.0836	0.188889	0.197421	0.086	0.014	0.666667	1.32738
				MAX	2.5	4.11	2.07006	0.11	0.6	1.01	0.73	0.7	0.179	1.21	1.36	1.6	0.752688	0.823928	8.06667	0.386	13.2581	0.72	0.15	6.53398	0.481	0.674	0.349531	1.284	0.660961	0.136	0.142857	0.121905	0.885714	0.099	0.08	1.8	1	0.707143	0.12	0.5625	0.258	0.9	0.136389	2.95714	0.279901	0.169	0.153	6.42857	2.62791
[truncated: 5 more columns]

## Sheet: D. choanotricha
	Date	Species	Collection no. / other informations	Locality	BL	ANT	ANT / BL	ANT I	ANT II	ANT III	ANT IV	ANT V	ANT VI BASE	ANT VI PT	ANT VI	ANT VI / ANT III	ANT V / ANT III	ANT IV / ANT III	ANT VI PT / ANT VI BASE	HW	ANT / HW	I FEMUR L	I FEMUR W	I FEMUR L / I FEMUR W	II FEMUR L	III FEMUR L	III FEMUR L / BL	III TIBIA L	III TIBIA L / BL	HT II L	HT II L / ANT III	HT II L / ANT VI	HT II L / ANT VI BASE	URS L	URS W	URS L / URS W	URS L / HT II L	URS L / ANT VI BASE	URS L / ANT III	URS L / SIPH L	SIPH L	SIPH middle	SIPH L / BL	SIPH L / SIPH middle	SIPH L / ANT III	CAUDA L	CAUDA W	CAUDA L / CAUDA W	SIPH L / CAUDA L
	1960-09-11	D. choanotricha	HOLOTYPE	Umstead Park, Raleigh, North Carolina, USA	1.287	---	---	0.076	0.044	0.563	0.378	0.43	0.105	---	---	---	0.763766	0.671403	---	0.208	---	0.361	0.048	7.52083	0.255	0.329	0.255633	0.709	0.550894	0.083	0.147425	---	0.790476	0.09	---	---	1.08434	0.857143	0.159858	0.72	0.125	0.054	0.0971251	2.31481	0.222025	0.054	0.07	0.771429	2.31481
					1.287	---	---	0.076	0.047	0.551	0.362	0.433	---	---	---	---	0.785844	0.656987	---	0.208	---	---	---	---	0.227	0.307	0.238539	0.707	0.54934	0.078	0.141561	---	---	0.09	---	---	1.15385	---	0.163339	0.762712	0.118	0.094	0.0916861	1.25532	0.214156	0.054	0.07	0.771429	2.18519
	1960-09-11	D. choanotricha	HOLOTYPE	Umstead Park, Raleigh, North Carolina, USA	1.371	3.927	2.86433	0.077	0.04	0.72	0.501	0.545	0.131	1.913	2.044	2.83889	0.756944	0.695833	14.6031	---	---	0.477	0.062	7.69355	0.317	0.416	0.303428	0.935	0.681984	0.092	0.127778	0.0450098	0.70229	0.098	---	---	1.06522	0.748092	0.136111	0.521277	0.188	0.113	0.137126	1.66372	0.261111	0.07	0.099	0.707071	2.68571
					1.371	---	---	0.096	0.045	0.707	0.497	0.571	0.129	---	---	---	0.807638	0.70297	---	---	---	0.473	0.065	7.27692	0.292	0.407	0.296864	0.933	0.680525	0.095	0.134371	---	0.736434	0.098	---	---	1.03158	0.75969	0.138614	0.52973	0.185	0.107	0.134938	1.72897	0.261669	0.07	0.099	0.707071	2.64286
	1960-09-11	D. choanotricha	HOLOTYPE	Umstead Park, Raleigh, North Carolina, USA	1.243	---	---	0.082	0.03	0.583	0.38	0.456	---	---	---	---	0.782161	0.651801	---	---	---	0.373	0.065	5.73846	0.25	0.323	0.259855	0.774	0.622687	0.083	0.142367	---	---	0.091	---	---	1.09639	---	0.156089	0.7	0.13	0.093	0.104586	1.39785	0.222985	0.063	0.083	0.759036	2.06349
					1.243	---	---	0.078	0.034	0.57	0.394	0.458	---	---	---	---	0.803509	0.691228	---	---	---	0.367	0.069	5.31884	0.255	0.34	0.273532	0.776	0.624296	0.084	0.147368	---	---	0.091	---	---	1.08333	---	0.159649	0.602649	0.151	0.099	0.12148	1.52525	0.264912	0.063	0.083	0.759036	2.39683
	1960-09-11	D. choanotricha	PARATYPE	Umstead Park, Raleigh, North Carolina, USA	1.448	3.495	2.41367	0.087	0.044	0.732	0.484	0.537	0.14	1.471	1.611	2.20082	0.733607	0.661202	10.5071	0.264	13.2386	0.451	0.07	6.44286	0.265	0.404	0.279006	0.936	0.646409	0.082	0.112022	0.0509001	0.585714	0.097	0.067	1.44776	1.18293	0.692857	0.132514	0.557471	0.174	0.111	0.120166	1.56757	0.237705	0.054	0.074	0.72973	3.22222
					1.448	3.764	2.59945	0.088	0.042	0.704	0.491	0.552	0.14	1.747	1.887	2.6804	0.784091	0.697443	12.4786	0.264	14.2576	0.432	0.071	6.08451	---	0.416	0.287293	0.935	0.645718	0.081	0.115057	0.0429253	0.578571	0.097	0.067	1.44776	1.19753	0.692857	0.137784	0.548023	0.177	0.112	0.122238	1.58036	0.25142	0.054	0.074	0.72973	3.27778
	1960-09-11	D. choanotricha	PARATYPE	Umstead Park, Raleigh, North Carolina, USA	1.154	3.814	3.30503	0.079	0.041	0.679	0.448	0.499	0.133	1.935	2.068	3.04566	0.734904	0.659794	14.5489	0.227	16.8018	0.442	0.077	5.74026	0.302	0.379	0.328423	0.832	0.720971	0.077	0.113402	0.037234	0.578947	0.093	0.06	1.55	1.20779	0.699248	0.136966	0.550296	0.169	0.115	0.146447	1.46957	0.248895	0.042	0.068	0.617647	4.02381
					1.154	3.87	3.35355	0.08	0.042	0.679	0.461	0.498	0.122	1.988	2.11	3.10751	0.733432	0.67894	16.2951	0.227	17.0485	0.436	0.076	5.73684	---	0.383	0.331889	0.858	0.743501	0.076	0.111929	0.036019	0.622951	0.093	0.06	1.55	1.22368	0.762295	0.136966	0.636986	0.146	0.11	0.126516	1.32727	0.215022	0.042	0.068	0.617647	3.47619
	1960-09-11	D. choanotricha	PARATYPE	Umstead Park, Raleigh, North Carolina, USA	1.18	---	---	0.083	0.044	0.601	0.388	0.459	0.124	---	---	---	0.763727	0.645591	---	0.252	---	0.367	0.065	5.64615	0.255	0.353	0.299153	0.792	0.671186	0.084	0.139767	---	0.677419	0.094	0.058	1.62069	1.11905	0.758065	0.156406	0.61039	0.154	0.083	0.130508	1.85542	0.25624	0.068	0.077	0.883117	2.26471
					1.18	---	---	0.08	0.042	0.607	0.6	0.406	0.122	---	---	---	0.668863	0.988468	---	0.252	---	---	---	---	---	0.34	0.288136	0.797	0.675424	0.08	0.131796	---	0.655738	0.094	0.058	1.62069	1.175	0.770492	0.15486	0.666667	0.141	0.096	0.119492	1.46875	0.23229	0.068	0.077	0.883117	2.07353
	1960-09-11	D. choanotricha	(08107)	Umstead Park, Raleigh, North Carolina, USA	1.629	3.317	2.03622	0.085	0.048	0.745	0.537	0.557	0.134	1.211	1.345	1.80537	0.747651	0.720805	9.03731	0.26	12.7577	0.542	0.083	6.53012	0.337	0.451	0.276857	0.983	0.603438	0.089	0.119463	0.066171	0.664179	0.098	0.061	1.60656	1.10112	---	0.131544	0.515789	0.19	0.145	0.116636	1.31034	0.255034	0.078	0.127	0.614173	2.4359
					1.629	4.089	2.51013	0.087	0.047	0.755	0.55	0.573	0.12	1.957	2.077	2.75099	0.75894	0.728477	16.3083	0.26	15.7269	0.491	0.081	6.06173	---	---	---	---	---	---	---	---	---	0.098	0.061	1.60656	---	0.816667	0.129801	0.538462	0.182	0.132	0.111725	1.37879	0.24106	0.078	0.127	0.614173	2.33333
	1960-09-11	D. choanotricha	(08107)	Umstead Park, Raleigh, North Carolina, USA	---	---	---	0.079	0.042	0.666	0.447	---	---	---	---	---	---	0.671171	---	0.269	---	0.481	0.078	6.16667	0.328	0.436	---	0.9	---	0.088	0.132132	---	---	0.099	0.063	1.57143	1.125	---	0.148649	0.55618	0.178	0.115	---	1.54783	0.267267	0.07	0.121	0.578512	2.54286
					---	---	---	0.077	0.042	0.709	0.515	0.55	---	---	---	---	0.77574	0.726375	---	0.269	---	0.452	0.08	5.65	0.316	0.431	---	0.934	---	0.086	0.121298	---	---	0.099	0.063	1.57143	1.15116	---	0.139633	0.582353	0.17	0.129	---	1.31783	0.239774	0.07	0.121	0.578512	2.42857
	1960-09-11	D. choanotricha	(08107)	Umstead Park, Raleigh, North Carolina, USA	---	---	---	0.076	0.035	0.599	---	---	---	---	---	---	---	---	---	0.25	---	0.397	---	---	---	---	---	---	---	---	---	---	---	---	---	---	---	---	---	---	0.148	0.109	---	1.3578	0.247078	0.07	0.117	0.598291	2.11429
					1.157	---	---	0.075	0.035	0.59	0.418	0.487	---	---	---	---	0.825424	0.708475	---	0.25	---	---	---	---	---	---	---	---	---	---	---	---	---	---	---	---	---	---	---	---	0.147	0.114	0.127053	1.28947	0.249153	0.07	0.117	0.598291	2.1
	1960-09-11	D. choanotricha	(BM1967-340)	Raleigh, North Carolina, USA	1.45	3.998	2.75724	0.083	0.045	0.76	0.53	0.53	0.13	1.92	2.05	2.69737	0.697368	0.697368	14.7692	0.2	19.99	0.48	0.084	5.71429	0.35	0.48	0.331034	0.99	0.682759	0.091	0.119737	0.0443902	0.7	0.092	0.064	1.4375	1.01099	0.707692	0.121053	0.511111	0.18	0.119	0.124138	1.51261	0.236842	0.081	0.114	0.710526	2.22222
					1.45	3.946	2.72138	0.084	0.041	0.75	0.49	0.55	0.12	1.911	2.031	2.708	0.733333	0.653333	15.925	0.2	19.73	---	---	---	---	0.44	0.303448	0.99	0.682759	0.083	0.110667	0.0408666	0.691667	0.092	0.064	1.4375	1.10843	0.766667	0.122667	0.494624	0.186	0.112	0.128276	1.66071	0.248	0.081	0.114	0.710526	2.2963
	1941-04-09	D. choanotricha	(BM 1990-59)	Umstead Park, Raleigh, North Carolina, USA	1.305	3.449	2.64291	0.081	0.044	0.557	0.384	0.443	0.113	1.827	1.94	3.48294	0.795332	0.689408	16.1681	0.195	17.6872	0.365	0.064	5.70312	0.269	0.324	0.248276	0.754	0.577778	0.081	0.145422	0.0417526	0.716814	0.088	0.061	1.44262	1.08642	0.778761	0.157989	0.642336	0.137	0.104	0.104981	1.31731	0.245961	0.04	0.084	0.47619	3.425
					1.305	3.044	2.33257	0.084	0.042	0.582	0.382	0.432	0.114	1.408	1.522	2.61512	0.742268	0.656357	12.3509	0.195	15.6103	---	---	---	---	0.337	0.258238	0.743	0.569349	0.078	0.134021	0.0512484	0.684211	0.088	0.061	1.44262	1.12821	0.77193	0.151203	0.651852	0.135	0.094	0.103448	1.43617	0.231959	0.04	0.084	0.47619	3.375
	1941-04-09	D. choanotricha	(BM 1990-59)	Umstead Park, Raleigh, North Carolina, USA	1.33	3.274	2.46165	0.08	0.04	0.601	0.405	0.455	0.123	1.57	1.693	2.81697	0.757072	0.673877	12.7642	0.208	15.7404	0.384	0.066	5.81818	0.26	0.328	0.246617	0.762	0.572932	0.082	0.136439	0.0484347	0.666667	0.091	0.061	1.4918	1.10976	0.739837	0.151414	0.631944	0.144	0.095	0.108271	1.51579	0.239601	0.042	0.072	0.583333	3.42857
					1.33	---	---	0.081	0.042	0.6	0.403	0.435	0.114	---	---	---	0.725	0.671667	---	0.208	---	0.312	0.063	4.95238	0.254	0.326	0.245113	0.746	0.560902	0.078	0.13	---	0.684211	0.091	0.061	1.4918	1.16667	0.798246	0.151667	0.664234	0.137	0.099	0.103008	1.38384	0.228333	0.042	0.072	0.583333	3.2619
	1960-10-12	D. choanotricha	BM 1982-492	Umstead Park, Raleigh, North Carolina, USA	1.392	3.867	2.77802	0.096	0.04	0.675	0.446	0.512	0.125	1.973	2.098	3.10815	0.758519	0.660741	15.784	0.272	14.2169	0.432	0.07	6.17143	0.288	0.39	0.280172	0.874	0.627874	0.084	0.124444	0.0400381	0.672	---	---	---	---	---	---	---	0.142	0.098	0.102011	1.44898	0.21037	0.046	---	---	3.08696
					1.392	3.193	2.29382	0.086	0.04	0.664	0.408	0.497	0.127	1.371	1.498	2.25602	0.748494	0.614458	10.7953	0.272	11.739	0.413	0.073	5.65753	---	0.374	0.268678	0.875	0.628592	---	---	---	---	---	---	---	---	---	---	---	0.16	0.097	0.114943	1.64948	0.240964	0.046	---	---	3.47826
				MIN	1.154	3.044	2.03622	0.075	0.03	0.551	0.362	0.406	0.105	1.211	1.345	1.80537	0.668863	0.614458	9.03731	0.195	11.739	0.312	0.048	4.95238	0.227	0.307	0.238539	0.707	0.54934	0.076	0.110667	0.036019	0.578571	0.088	0.058	1.4375	1.01099	0.692857	0.121053	0.494624	0.118	0.054	0.0916861	1.25532	0.21037	0.04	0.068	0.47619	2.06349
				MAX	1.629	4.089	3.35355	0.096	0.048	0.76	0.6	0.573	0.14	1.988	2.11	3.48294	0.825424	0.988468	16.3083	0.272	19.99	0.542	0.084	7.69355	0.35	0.48	0.331889	0.99	0.743501	0.095	0.147425	0.066171	0.790476	0.099	0.067	1.62069	1.22368	0.857143	0.163339	0.762712	0.19	0.145	0.146447	2.31481	0.267267	0.081	0.127	0.883117	4.02381
[truncated: 5 more columns]

## Sheet: D. granovskyi
	Date	Species	Collection no. / other informations	Locality	BL	ANT	ANT / BL	ANT I	ANT II	ANT III	ANT IV	ANT V	ANT VI BASE	ANT VI PT	ANT VI	ANT VI / ANT III	ANT V / ANT III	ANT IV / ANT III	ANT VI PT / ANT VI BASE	HW	ANT /HW	I FEMUR L	I FEMUR W	I FEMUR L / I FEMUR W	II FEMUR L	III FEMUR L	III FEMUR L / BL	III TIBIA L	III TIBIA L / BL	HT II L	HT II L / ANT III	HT II L / ANT VI	HT II L / ANT VI BASE	URS L	URS W	URS L / URS W	URS L / HT II L	URS L / ANT VI BASE	URS L / ANT III	URS L / SIPH L	SIPH L	SIPH middle	SIPH L / BL	SIPH L / SIPH middle	SIPH L / ANT III	CAUDA L	CAUDA W	CAUDA L / CAUDA W	SIPH L / CAUDA L
	1942-08-13	D. granovskyi	TYPE	Liberty, Utah, USA	1.409	1.773	1.25834	0.068	0.043	0.528	0.324	0.321	0.095	0.394	0.489	0.926136	0.607955	0.613636	4.14737	---	---	0.338	0.085	3.97647	0.285	0.308	0.218595	0.653	0.463449	0.087	0.164773	0.177914	0.915789	---	---	---	---	---	---	---	0.132	0.042	0.0936835	3.14286	0.25	---	---	---	---
					1.409	---	---	0.073	0.045	0.541	---	---	0.099	0.345	0.444	0.820702	---	---	3.48485	---	---	---	---	---	---	---	---	---	---	---	---	---	---	---	---	---	---	---	---	---	---	---	---	---	---	---	---	---	---
	1942-08-13	D. granovskyi	TYPE	Liberty, Utah, USA	1.374	---	---	---	---	---	---	---	---	---	---	---	---	---	---	---	---	0.374	0.087	4.29885	0.256	0.342	0.248908	0.743	0.540757	0.091	---	---	---	---	---	---	---	---	---	---	0.145	0.053	0.105531	2.73585	---	---	---	---	---
					1.374	---	---	---	---	---	---	---	---	---	---	---	---	---	---	---	---	---	---	---	---	---	---	0.695	0.505822	0.093	---	---	---	---	---	---	---	---	---	---	---	---	---	---	---	---	---	---	---
	1942-08-13	D. granovskyi	TYPE	Liberty, Utah, USA	1.375	---	---	---	---	0.63	0.424	0.401	0.108	0.775	0.883	1.40159	0.636508	0.673016	7.17593	---	---	---	---	---	---	---	---	---	---	---	---	---	---	0.076	---	---	---	0.703704	0.120635	---	---	---	---	---	---	---	---	---	---
					1.375	---	---	---	---	---	---	---	---	0.773	---	---	---	---	---	---	---	---	---	---	---	---	---	---	---	---	---	---	---	0.076	---	---	---	---	---	---	---	---	---	---	---	---	---	---	---
	1957-10-03	D. granovskyi	(BM1984-340)	Logan Canyon, Utah, USA	1.669	2.176	1.30377	0.07	0.048	0.66	0.36	0.33	0.078	0.63	0.708	1.07273	0.5	0.545455	8.07692	0.21	10.3619	0.43	0.13	3.30769	0.3	0.36	0.215698	0.82	0.491312	0.072	0.109091	0.101695	0.923077	0.075	0.054	1.38889	1.04167	0.961538	0.113636	0.535714	0.14	0.073	0.0838826	1.91781	0.212121	0.12	---	---	1.16667
					1.669	---	---	---	---	---	---	---	---	---	---	---	---	---	---	0.21	---	0.4	0.13	3.07692	0.29	0.39	0.233673	0.8	0.479329	0.088	---	---	---	0.075	0.054	1.38889	0.852273	---	---	0.487013	0.154	0.066	0.0922708	2.33333		0.12	---	---	1.28333
	1959-09-08	D. granovskyi	(MZPW)	Birch Creek, Cub River Canyon, Idaho, USA	1.67	2.13	1.27545	0.081	0.052	0.66	0.42	0.38	0.097	0.44	0.537	0.813636	0.575758	0.636364	4.53608	0.26	8.19231	0.46	0.12	3.83333	0.28	0.39	0.233533	0.85	0.508982	0.092	0.139394	0.171322	0.948454	0.073	0.058	1.25862	0.793478	0.752577	0.110606	0.429412	0.17	0.034	0.101796	5	0.257576	0.12	0.097	1.23711	1.41667
					1.67	2.327	1.39341	0.083	0.046	0.63	0.4	0.38	0.088	0.7	0.788	1.25079	0.603175	0.634921	7.95455	0.26	8.95	0.44	0.12	3.66667	0.29	0.4	0.239521	0.84	0.502994	0.088	0.139683	0.111675	1	0.073	0.058	1.25862	0.829545	0.829545	0.115873	0.417143	0.175	0.068	0.10479	2.57353	0.277778	0.12	0.097	1.23711	1.45833
	1973-05-26	D. granovskyi	25146	Green Canyon, Utah, USA	2.122	---	---	0.093	0.052	0.774	0.507	0.492	0.141	---	---	---	0.635659	0.655039	---	0.304	---	0.536	0.112	4.78571	0.38	0.526	0.247879	1.068	0.503299	0.115	0.148579	---	0.815603	0.08	0.054	1.48148	0.695652	0.567376	0.103359	0.33195	0.241	0.073	0.113572	3.30137	0.31137	0.092	0.113	0.814159	2.61957
					2.122	2.717	1.2804	0.095	0.052	0.755	0.477	0.453	0.122	0.763	0.885	1.17219	0.6	0.631788	6.2541	0.304	8.9375	---	---	---	---	---	---	---	---	---	---	---	---	0.08	0.054	1.48148	---	0.655738	0.10596	0.350877	0.228	0.081	0.107446	2.81481	0.301987	0.092	0.113	0.814159	2.47826
	1973-05-26	D. granovskyi	25146	Green Canyon, Utah, USA	2.009	2.944	1.46541	0.096	0.052	0.715	0.515	0.533	0.134	0.899	1.033	1.44476	0.745455	0.72028	6.70896	0.29	10.1517	0.575	0.114	5.04386	0.374	0.5	0.24888	1.012	0.503733	0.12	0.167832	0.116167	0.895522	0.089	0.052	1.71154	0.741667	0.664179	0.124476	0.39207	0.227	0.077	0.112992	2.94805	0.317483	0.111	0.127	0.874016	2.04505
					2.009	2.91	1.44848	0.096	0.053	0.722	0.504	0.532	0.141	0.862	1.003	1.3892	0.736842	0.698061	6.11348	0.29	10.0345	---	---	---	0.364	0.511	0.254355	1.008	0.501742	0.119	0.16482	0.118644	0.843972	0.089	0.052	1.71154	0.747899	0.631206	0.123269	0.400901	0.222	0.075	0.110503	2.96	0.307479	0.111	0.127	0.874016	2
	1973-05-26	D. granovskyi	25146	Green Canyon, Utah, USA	2.066	2.624	1.27009	0.092	0.054	0.747	0.48	0.429	0.126	0.696	0.822	1.1004	0.574297	0.64257	5.52381	0.306	8.57516	0.567	0.123	4.60976	0.381	0.483	0.233785	1.024	0.495644	0.121	0.161981	0.147202	0.960317	0.084	0.054	1.55556	0.694215	0.666667	0.11245	0.352941	0.238	0.083	0.115198	2.86747	0.318608	0.106	0.116	0.913793	2.24528
					2.066	2.722	1.31752	0.089	0.054	0.728	0.482	0.431	0.128	0.81	0.938	1.28846	0.592033	0.662088	6.32812	0.306	8.89542	0.529	0.129	4.10078	0.356	0.484	0.234269	1.023	0.49516	0.118	0.162088	0.1258	0.921875	0.084	0.054	1.55556	0.711864	0.65625	0.115385	0.348548	0.241	0.072	0.116651	3.34722	0.331044	0.106	0.116	0.913793	2.27358
	1967-06-24	D. granovskyi	mzlu182242	Logan Canyon, Utah, USA	2.1	---	---	0.082	0.056	0.729	0.488	0.506	0.137	---	---	---	0.694102	0.66941	---	0.262	---	0.566	0.11	5.14545	0.376	0.517	0.24619	1.097	0.522381	0.116	0.159122		0.846715	0.086	0.048	1.79167	0.741379	0.627737	0.11797	0.373913	0.23	0.073	0.109524	3.15068	0.315501	0.111	0.111	1	2.07207
					2.1	2.828	1.34667	0.081	0.056	0.719	0.47	0.497	0.135	0.87	1.005	1.39777	0.691238	0.653686	6.44444	0.262	10.7939	0.579	0.105	5.51429	0.384	0.512	0.24381	1.036	0.493333	0.12	0.166898	0.119403	0.888889	0.086	0.048	1.79167	0.716667	0.637037	0.119611	0.359833	0.239	0.075	0.11381	3.18667	0.332406	0.111	0.111	1	2.15315
	1973-06-06	D. granovskyi	mzlu182243	Blacksmith Fork Canyon, Utah, USA	2.163	2.687	1.24226	0.098	0.049	0.685	0.452	0.451	0.134	0.818	0.952	1.38978	0.658394	0.659854	6.10448	0.292	9.20205	0.553	0.135	4.0963	0.364	0.485	0.224226	1.02	0.471567	0.11	0.160584	0.115546	0.820896	0.085	0.06	1.41667	0.772727	0.634328	0.124088	0.367965	0.231	0.086	0.106796	2.68605	0.337226	0.105	0.118	0.889831	2.2
					2.163	2.658	1.22885	0.097	0.047	0.701	0.444	0.429	0.131	0.809	0.94	1.34094	0.611983	0.633381	6.17557	0.292	9.10274	0.562	0.148	3.7973	0.373	0.497	0.229773	1.006	0.465095	0.113	0.161198	0.120213	0.862595	0.085	0.06	1.41667	0.752212	0.648855	0.121255	0.388128	0.219	0.081	0.101248	2.7037	0.312411	0.105	0.118	0.889831	2.08571
	1973-06-06	D. granovskyi	mzlu182243	Blacksmith Fork Canyon, Utah, USA	2.21	2.891	1.30814	0.085	0.057	0.761	0.509	0.504	0.137	0.838	0.975	1.28121	0.662286	0.668857	6.11679	0.303	9.54125	0.583	0.137	4.25547	0.375	0.54	0.244344	1.096	0.495928	0.116	0.152431	0.118974	0.846715	0.086	0.058	1.48276	0.741379	0.627737	0.113009	0.369099	0.233	0.08	0.10543	2.9125	0.306176	0.103	0.126	0.81746	2.26214
					2.21	---	---	0.09	0.054	0.773	0.517	0.506	---	---	---	---	0.654592	0.668823	---	0.303	---	0.588	0.129	4.55814	0.38	0.527	0.238462	1.068	0.483258	0.121	0.156533	---	---	0.086	0.058	1.48276	0.710744	---	0.111255	0.378855	0.227	0.083	0.102715	2.73494	0.293661	0.103	0.126	0.81746	2.20388
	1973-06-06	D. granovskyi	mzlu182243	Blacksmith Fork Canyon, Utah, USA	1.979	2.602	1.31481	0.083	0.05	0.647	0.417	0.47	0.118	0.817	0.935	1.44513	0.72643	0.644513	6.92373	0.274	9.49635	0.526	0.132	3.98485	0.338	---	---	---	---	---	---	---	---	0.084	0.054	1.55556	---	0.711864	0.12983	0.41791	0.201	0.081	0.101566	2.48148	0.310665	0.111	0.136	0.816176	1.81081
					1.979	---	---	0.08	0.049	0.701	0.404	0.506	0.132	---	---	---	0.721826	0.57632	---	0.274	---	0.501	0.13	3.85385	0.334	---	---	---	---	---	---	---	---	0.084	0.054	1.55556	---	0.636364	0.119829	0.403846	0.208	0.077	0.105104	2.7013	0.296719	0.111	0.136	0.816176	1.87387
	1973-06-06	D. granovskyi	mzlu182243	Blacksmith Fork Canyon, Utah, USA	1.914	2.441	1.27534	0.08	0.056	0.647	0.377	0.437	0.137	0.707	0.844	1.30448	0.675425	0.582689	5.16058	0.287	8.50523	0.511	0.114	4.48246	0.32	0.434	0.22675	0.874	0.456635	0.115	0.177743	0.136256	0.839416	0.085	0.05	1.7	0.73913	0.620438	0.131376	0.442708	0.192	0.073	0.100313	2.63014	0.296754	0.137	0.119	1.15126	1.40146
					1.914	2.46	1.28527	0.088	0.053	0.614	0.391	0.388	0.119	0.807	0.926	1.50814	0.631922	0.636808	6.78151	0.287	8.57143	0.502	0.112	4.48214	0.324	0.432	0.225705	0.906	0.473354	0.113	0.184039	0.12203	0.94958	0.085	0.05	1.7	0.752212	0.714286	0.138436	0.391705	0.217	0.075	0.113375	2.89333	0.35342	0.137	0.119	1.15126	1.58394
				MIN	1.374	1.773	1.22885	0.068	0.043	0.528	0.324	0.321	0.078	0.345	0.444	0.813636	0.5	0.545455	3.48485	0.21	8.19231	0.338	0.085	3.07692	0.256	0.308	0.215698	0.653	0.456635	0.072	0.109091	0.101695	0.815603	0.073	0.048	1.25862	0.694215	0.567376	0.103359	0.33195	0.132	0.034	0.0838826	1.91781	0.212121	0.092	0.097	0.814159	1.16667
				MAX	2.21	2.944	1.46541	0.098	0.057	0.774	0.517	0.533	0.141	0.899	1.033	1.50814	0.745455	0.72028	8.07692	0.306	10.7939	0.588	0.148	5.51429	0.384	0.54	0.254355	1.097	0.540757	0.121	0.184039	0.177914	1	0.089	0.06	1.79167	1.04167	0.961538	0.138436	0.535714	0.241	0.086	0.116651	5	0.35342	0.137	0.136	1.23711	2.61957
[truncated: 5 more columns]

## Sheet: D. idahoensis
	Date	Species	Collection no. / other informations	Locality	BL	ANT	ANT / BL	ANT I	ANT II	ANT III	ANT IV	ANT V	ANT VI BASE	ANT VI PT	ANT VI	ANT VI / ANT III	ANT V / ANT III	ANT IV / ANT III	ANT VI PT / ANT VI BASE	HW	ANT / HW	I FEMUR L	I FEMUR W	I FEMUR L / I FEMUR W	II FEMUR L	III FEMUR L	III FEMUR L / BL	III TIBIA L	III TIBIA L / BL	HT II L	HT II L / ANT III	HT II L / ANT VI	HT II L / ANT VI BASE	URS L	URS W	URS L / URS W	URS L / HT II L	URS L / ANT VI BASE	URS L / ANT III	URS L / SIPH L	SIPH L	SIPH middle	SIPH L / BL	SIPH L / SIPH middle	SIPH L / ANT III	CAUDA L	CAUDA W	CAUDA L / CAUDA W	SIPH L / CAUDA L
	1960-08-15	D. idahoensis	HOLOTYPE	Cub River Canyon, Idaho, USA	1.486	3.235	2.17699	0.087	0.042	0.86	0.677	0.712	0.13	0.727	0.857	0.996512	0.827907	0.787209	5.59231	0.255	12.6863	0.601	0.111	5.41441	0.358	0.493	0.331763	1.111	0.747645	0.096	0.111628	0.112019	0.738462	0.083	---	---	0.864583	0.638462	0.0965116	0.427835	0.194	0.119	0.130552	1.63025	0.225581	0.101	0.113	0.893805	1.92079
					1.486	3.172	2.13459	0.088	0.042	0.82	0.689	0.672	0.136	0.725	0.861	1.05	0.819512	0.840244	5.33088	0.255	12.4392	---	0.109	---	0.346	0.493	0.331763	1.105	0.743607	0.098	0.119512	0.113821	0.720588	0.083	---	---	0.846939	0.610294	0.10122	0.468927	0.177	0.122	0.119112	1.45082	0.215854	0.101	0.113	0.893805	1.75248
	1960-08-15	D. idahoensis	HOLOTYPE	Cub River Canyon, Idaho, USA	1.743	3.891	2.23236	0.101	0.055	0.9	0.647	0.616	0.121	1.451	1.572	1.74667	0.684444	0.718889	11.9917	0.279	13.9462	0.691	0.116	5.9569	0.398	0.612	0.351119	1.224	0.702238	0.099	0.11	0.0629771	0.818182	---	---	---	---	---	---	---	0.191	0.143	0.109581	1.33566	0.212222	0.113	0.127	0.889764	1.69027
					1.743	3.252	1.86575	0.103	0.056	0.911	0.671	0.617	0.123	0.771	0.894	0.981339	0.677278	0.736553	6.26829	0.279	11.6559	0.712	0.112	6.35714	---	---	---	---	---	---	---	---	---	---	---	---	---	---	---	---	0.197	0.14	0.113024	1.40714	0.216246	0.113	0.127	0.889764	1.74336
	1960-08-15	D. idahoensis	PARATYPE (08108)	Cub River Canyon, Idaho, USA	1.414	3.375	2.38685	0.097	0.038	0.903	0.711	0.693	0.14	0.793	0.933	1.03322	0.767442	0.787375	5.66429	0.271	12.4539	0.555	0.116	4.78448	0.427	0.557	0.393918	1.141	0.806931	0.099	0.109635	0.106109	0.707143	0.091	0.053	1.71698	0.919192	0.65	0.100775	0.450495	0.202	0.127	0.142857	1.59055	0.223699	0.095	0.105	0.904762	2.12632
					1.414	3.596	2.54314	0.09	0.04	0.909	0.699	0.641	0.141	1.076	1.217	1.33883	0.705171	0.768977	7.63121	0.271	13.2694	0.538	0.109	4.93578	0.415	0.551	0.389675	1.131	0.799859	0.095	0.10451	0.0780608	0.673759	0.091	0.053	1.71698	0.957895	0.64539	0.10011	0.489247	0.186	0.132	0.131542	1.40909	0.20462	0.095	0.105	0.904762	1.95789
	1960-08-15	D. idahoensis	PARATYPE (08108)	Cub River Canyon, Idaho, USA	1.921	3.969	2.06611	0.085	0.048	0.818	0.695	0.691	0.127	1.505	1.632	1.99511	0.844743	0.849633	11.8504	0.285	13.9263	0.639	0.127	5.0315	0.407	0.547	0.284748	1.163	0.605414	0.1	0.122249	0.0612745	0.787402	0.087	0.059	1.47458	0.87	0.685039	0.106357	0.42029	0.207	0.15	0.107756	1.38	0.253056	0.086	0.144	0.597222	2.40698
					1.921	3.691	1.9214	0.086	0.054	0.854	0.672	0.666	0.138	1.221	1.359	1.59133	0.779859	0.786885	8.84783	0.285	12.9509	0.636	0.128	4.96875	---	0.531	0.276419	1.158	0.602811	---	---	---	---	0.087	0.059	1.47458	---	0.630435	0.101874	0.412322	0.211	0.132	0.109839	1.59848	0.247073	0.086	0.144	0.597222	2.45349
	1966-09-24	D. idahoensis	NHMUK 14314717	Providence, Utah, USA	2.187	---	---	0.099	0.044	1.033	0.728	0.798	0.137	---	---	---	0.772507	0.704743	---	0.225	---	0.76	0.102	7.45098	0.483	0.654	0.29904	1.377	0.62963	0.098	0.0948693	---	0.715328	0.101	0.063	1.60317	1.03061	0.737226	0.0977735	0.410569	0.246	0.107	0.112483	2.29907	0.238141	0.122	0.099	1.23232	2.01639
					2.187	---	---	0.101	0.05	---	---	---	---	---	---	---	---	---	---	0.225	---	---	---	---	0.488	0.673	0.307727	1.386	0.633745	---	---	---	---	0.101	0.063	1.60317	---	---	---	0.397638	0.254	0.124	0.116141	2.04839	---	0.122	0.099	1.23232	2.08197
	1966-09-24	D. idahoensis	NHMUK 14314717	Providence, Utah, USA	1.914	3.456	1.80564	0.111	0.052	0.992	0.721	0.753	0.131	0.696	0.827	0.833669	0.759073	0.726815	5.31298	0.29	11.9172	0.701	0.096	7.30208	0.451	0.614	0.320794	1.247	0.651515	0.078	0.078629	0.0943168	0.59542	0.091	0.051	1.78431	1.16667	0.694656	0.0917339	0.383966	0.237	0.1	0.123824	2.37	0.238911	0.107	0.107	1	2.21495
					1.914	3.728	1.94775	0.117	0.053	0.935	0.729	0.749	0.136	1.009	1.145	1.2246	0.80107	0.779679	7.41912	0.29	12.8552	0.693	0.097	7.14433	0.433	---	---	---	---	---	---	---	---	0.091	0.051	1.78431	---	0.669118	0.0973262	0.366935	0.248	0.108	0.129572	2.2963	0.265241	0.107	0.107	1	2.31776
	1966-09-20	D. idahoensis	NHMUK 14314718	Vivian Park, Provo Canyon, Utah, USA	2.058	---	---	0.104	0.056	0.954	0.758	0.795	0.149	---	---	---	0.833333	0.794549	---	0.297	---	0.755	0.097	7.78351	0.471	0.659	0.320214	1.374	0.667638	0.091	0.0953878	---	0.610738	0.092	0.054	1.7037	1.01099	0.61745	0.0964361	0.366534	0.251	0.122	0.121963	2.05738	0.263103	0.117	0.102	1.14706	2.1453
					2.058	---	---	0.106	0.057	0.986	0.751	0.798	0.14	---	---	---	0.809331	0.761663	---	0.297	---	---	---	---	---	---	---	---	---	---	---	---	---	0.092	0.054	1.7037	---	0.657143	0.0933063	0.359375	0.256	0.097	0.124393	2.63918	0.259635	0.117	0.102	1.14706	2.18803
	1966-09-20	D. idahoensis	NHMUK 14314718	Vivian Park, Provo Canyon, Utah, USA	1.785	3.96	2.21849	0.118	0.063	0.963	0.706	0.775	0.134	1.201	1.335	1.38629	0.804777	0.733126	8.96269	0.295	13.4237	0.786	0.101	7.78218	0.484	0.676	0.378711	1.4	0.784314	0.115	0.119418	0.0861423	0.858209	0.095	0.06	1.58333	0.826087	0.708955	0.0986501	0.341727	0.278	0.121	0.155742	2.29752	0.288681	0.117	0.145	0.806897	2.37607
					1.785	4.194	2.34958	0.116	0.06	0.96	0.727	0.772	0.13	1.429	1.559	1.62396	0.804167	0.757292	10.9923	0.295	14.2169	0.771	0.103	7.48544	0.484	0.699	0.391597	1.375	0.770308	0.112	0.116667	0.0718409	0.861538	0.095	0.06	1.58333	0.848214	0.730769	0.0989583	0.350554	0.271	0.134	0.151821	2.02239	0.282292	0.117	0.145	0.806897	2.31624
	1958-07-31	D. idahoensis	BM 1958-454	Hobble Creek Canyon, Utah, USA	2.078	4.678	2.2512	0.104	0.051	0.931	0.791	0.918	0.165	1.718	1.883	2.02256	0.986037	0.849624	10.4121	0.223	20.9776	0.686	0.12	5.71667	0.412	0.595	0.286333	1.237	0.595284	0.11	0.118153	0.0584174	0.666667	0.095	0.053	1.79245	0.863636	0.575758	0.102041	0.431818	0.22	0.134	0.105871	1.64179	0.236305	---	---	---	---
					2.078	---	---	0.103	0.058	0.965	0.767	0.732	0.126	---	---	---	0.758549	0.794819	---	0.223	---	0.68	0.115	5.91304	0.431	0.605	0.291145	1.249	0.601059	0.102	0.105699	---	0.809524	0.095	0.053	1.79245	0.931373	0.753968	0.0984456	0.420354	0.226	0.125	0.108758	1.808	0.234197	---	---	---	---
	1958-07-31	D. idahoensis	BM 1958-454	Hobble Creek Canyon, Utah, USA	1.878	---	---	0.101	0.057	---	---	---	---	---	---	---	---	---	---	---	---	---	---	---	---	---	---	---	---	---	---	---	---	0.084	0.07	1.2	---	---	---	0.375	0.224	0.124	0.119276	1.80645	---	0.095	0.106	0.896226	2.35789
					1.878	---	---	0.104	0.058	---	---	---	---	---	---	---	---	---	---	---	---	---	---	---	---	---	---	---	---	---	---	---	---	0.084	0.07	1.2	---	---	---	0.373333	0.225	0.119	0.119808	1.89076	---	0.095	0.106	0.896226	2.36842
				MIN	1.414	3.172	1.80564	0.085	0.038	0.818	0.647	0.616	0.121	0.696	0.827	0.833669	0.677278	0.704743	5.31298	0.223	11.6559	0.538	0.096	4.78448	0.346	0.493	0.276419	1.105	0.595284	0.078	0.078629	0.0584174	0.59542	0.083	0.051	1.2	0.826087	0.575758	0.0917339	0.341727	0.177	0.097	0.105871	1.33566	0.20462	0.086	0.099	0.597222	1.69027
				MAX	2.187	4.678	2.54314	0.118	0.063	1.033	0.791	0.918	0.165	1.718	1.883	2.02256	0.986037	0.849633	11.9917	0.297	20.9776	0.786	0.128	7.78351	0.488	0.699	0.393918	1.4	0.806931	0.115	0.122249	0.113821	0.861538	0.101	0.07	1.79245	1.16667	0.753968	0.106357	0.489247	0.278	0.15	0.155742	2.63918	0.288681	0.122	0.145	1.23232	2.45349
[truncated: 5 more columns]

## Sheet: D. kanzensis
	Date	Species	Collection no. / other informations	Locality	BL	ANT	ANT / BL	ANT I	ANT II	ANT III	ANT IV	ANT V	ANT VI BASE	ANT VI PT	ANT VI	ANT VI / ANT III	ANT V / ANT III	ANT IV / ANT III	ANT VI PT / ANT VI BASE	HW	ANT / HW	I FEMUR L	I FEMUR W	I FEMUR L / I FEMUR W	II FEMUR L	III FEMUR L	III FEMUR L / BL	III TIBIA L	III TIBIA L / BL	HT II L	HT II L / ANT III	HT II L / ANT VI	HT II L / ANT VI BASE	URS L	URS W	URS L / URS W	URS L / HT II L	URS L / ANT VI BASE	URS L / ANT III	URS L / SIPH L	SIPH L	SIPH middle	SIPH L / BL	SIPH L / SIPH middle	SIPH L / ANT III	CAUDA L	CAUDA W	CAUDA L / CAUDA W	SIPH L / CAUDA L
	1940-06-17	D. kanzensis	HOLOTYPE	Fort Scott, Kansas, USA	1.41	---	---	0.109	0.051	0.798	0.641	0.517	---	---	---	---	0.64787	0.803258	---	0.267	---	0.53	0.086	6.16279	0.352	0.464	0.329078	1.031	0.731206	---	---	---	---	0.081	---	---	---	---	0.101504	0.482143	0.168	0.089	0.119149	1.88764	0.210526	0.175	0.163	1.07362	0.96
					1.41	---	---	---	---	0.785	0.573	---	---	---	---	---	---	0.729936	---	0.267	---	0.541	0.087	6.21839	---	0.454	0.321986	---	---	---	---	---	---	0.081	---	---	---	---	0.103185	0.490909	0.165	0.076	0.117021	2.17105	0.210191	0.175	0.163	1.07362	0.942857
	1940-06-17	D. kanzensis	HOLOTYPE	Fort Scott, Kansas, USA	1.457	---	---	0.094	0.056	0.957	0.667	0.689	0.135	---	---	---	0.719958	0.69697	---	---	---	---	0.11	---	---	---	---	---	---	---	---	---	---	---	---	---	---	---	---	---	---	---	---	---	---	---	---	---	---
					1.457	---	---	0.096	0.062	---	---	---	---	---	---	---	---	---	---	---	---	---	---	---	---	---	---	---	---	---	---	---	---	---	---	---	---	---	---	---	---	---	---	---	---	---	---	---	---
	1940-06-17	D. kanzensis	HOLOTYPE	Fort Scott, Kansas, USA	---	---	---	0.104	0.054	0.813	---	---	---	---	---	---	---	---	---	0.202	---	0.549	0.092	5.96739	0.376	---	---	---	---	---	---	---	---	---	---	---	---	---	---	---	0.165	---	---	---	0.202952	---	---	---	---
					---	---	---	0.097	0.048	0.774	0.59	0.54	0.115	---	---	---	0.697674	0.762274	---	0.202	---	---	---	---	---	---	---	---	---	---	---	---	---	---	---	---	---	---	---	---	---	---	---	---	---	---	---	---	---
	1940-06-17	D. kanzensis	HOLOTYPE	Fort Scott, Kansas, USA	1.235	---	---	---	---	---	---	---	---	---	---	---	---	---	---	0.245	---	---	---	---	---	---	---	---	---	---	---	---	---	---	---	---	---	---	---	---	0.169	0.083	0.136842	2.03614	---	0.101	0.114	0.885965	1.67327
					1.235	---	---	---	---	---	---	---	---	---	---	---	---	---	---	0.245	---	---	---	---	---	---	---	---	---	---	---	---	---	---	---	---	---	---	---	---	---	---	---	---	---	0.101	0.114	0.885965	---
	1940-06-17	D. kanzensis	PARATYPE	Fort Scott, Kansas, USA	1.334	---	---	0.094	0.054	0.788	0.514	0.549	0.123	---	---	---	0.696701	0.652284	---	---	---	---	---	---	---	---	---	---	---	---	---	---	---	0.084	0.047	1.78723	---	0.682927	0.106599	0.502994	0.167	0.094	0.125187	1.7766	0.211929	---	---	---	---
					1.334	---	---	---	---	---	---	---	---	---	---	---	---	---	---	---	---	---	---	---	---	---	---	---	---	---	---	---	---	0.084	0.047	1.78723	---	---	---	---	---	---	---	---	---	---	---	---	---
	1940-06-17	D. kanzensis	PARATYPE	Fort Scott, Kansas, USA	1.445	---	---	0.101	0.052	0.826	0.627	0.669	0.139	---	---	---	0.809927	0.75908	---	0.296	---	0.616	0.373	---	0.549	---	---	---	---	---	---	---	---	---	---	---	---	---	---	---	0.189	0.094	0.130796	2.01064	0.228814	---	---	---	---
					1.445	---	---	0.105	0.053					---	---	---	---	---	---	0.296	---	---	---	---	0.555	---	---	---	---	---	---	---	---	---	---	---	---	---	---	---	0.194	0.1	0.134256	1.94	---	---	---	---	---
	09.1960	D. kanzensis	BM184-340	Unionville, Ontario, Canada	2.085	4.405	2.11271	0.11	0.059	1.17	0.7	0.706	0.15	1.66	1.51	1.2906	0.603419	0.598291	11.0667	0.36	12.2361	---	---	---	---	0.68	0.326139	1.28	0.613909	0.12	2.0339	0.0722892	0.8	---	---	---	---	---	---	---	0.21	---	0.100719	---	0.179487	---	---	---	---
					---	---	---	---	---	---	---	---	---	---	---	---	---	---	---	0.36	---	---	---	---	---	---	---	---	---	---	---	---	---	---	---	---	---	---	---	---	---	---	---	---	---	---	---	---	---
	09.1960	D. kanzensis	BM184-340	Unionville, Ontario, Canada	2.418	4.262	1.76261	0.11	0.062	1.01	0.71	0.78	0.156	1.59	1.434	1.4198	0.772277	0.70297	10.1923	0.353	12.0737	---	---	---	---	0.775	0.320513	1.33	0.550041	0.125	2.01613	0.0786164	0.801282	---	---	---	---	---	---	---	0.21	---	0.0868486	---	0.207921	---	---	---	---
					2.418	---	---	---	---	---	---	---	---	---	---	---	---	---	---	0.353	---	---	---	---	---	---	---	---	---	---	---	---	---	---	---	---	---	---	---	---	---	---	---	---	---	---	---	---	---
	1952-08-27	D. kanzensis	MZPW	Ottawa, Ontario, Canada	2.83	4.092	1.44594	0.121	0.06	1.15	0.825	0.871	0.19	1.065	0.875	0.76087	0.757391	0.717391	5.60526	0.33	12.4	0.775	0.161	4.81366	0.49	0.8	0.282686	1.48	0.522968	0.113	1.88333	0.106103	0.594737	---	---	---	---	---	---	---	0.26	0.11	0.0918728	2.36364	0.226087	0.174	0.145	1.2	1.49425
					2.83	---	---	0.12	0.067	1.16	0.89	0.84	0.18	---	---	---	0.724138	0.767241	---	0.33	---	0.763	0.16	4.76875	0.47	0.78	0.275618	1.5	0.530035	0.12	1.79104	---	0.666667	---	---	---	---	---	---	---	0.25	0.1	0.0883392	2.5	0.215517	0.174	0.145	1.2	1.43678
	1970-09-12	D. kanzensis	mzlu182245	Sainte-Foy, Quebec, Canada	2.325	3.979	1.7114	0.122	0.057	0.958	0.693	0.688	0.152	1.461	1.309	1.36639	0.718163	0.723382	9.61184	0.372	10.6962	0.722	0.118	6.11864	0.489	0.661	0.284301	1.344	0.578065	0.122	2.14035	0.0835044	0.802632	0.091	0.069	1.31884	0.745902	0.598684	0.0949896	0.443902	0.205	0.11	0.088172	1.86364	0.213987	0.148	0.149	0.993289	1.38514
					2.325	4.077	1.75355	0.12	0.056	0.977	0.72	0.673	0.149	1.531	1.382	1.41453	0.688843	0.73695	10.2752	0.372	10.9597	0.716	0.114	6.2807	0.496	0.671	0.288602	1.329	0.571613	0.125	2.23214	0.081646	0.838926	0.091	0.069	1.31884	0.728	0.610738	0.0931423	0.450495	0.202	0.114	0.0868817	1.77193	0.206755	0.148	0.149	0.993289	1.36486
	1970-09-12	D. kanzensis	mzlu182245	Sainte-Foy, Quebec, Canada	2.302	3.507	1.52346	0.12	0.061	0.972	0.694	0.631	0.14	1.029	0.889	0.914609	0.649177	0.713992	7.35	0.375	9.352	0.719	0.116	6.19828	0.478	0.661	0.287142	1.371	0.595569	0.122	2	0.118562	0.871429	0.086	0.066	1.30303	0.704918	0.614286	0.0884774	0.380531	0.226	0.086	0.0981755	2.62791	0.23251	0.111	0.123	0.902439	2.03604
					2.302	3.774	1.63944	0.122	0.061	0.992	0.667	0.63	0.142	1.302	1.16	1.16935	0.635081	0.672379	9.16901	0.375	10.064	0.674	0.105	6.41905	0.489	0.651	0.282798	1.366	0.593397	0.123	2.01639	0.09447	0.866197	0.086	0.066	1.30303	0.699187	0.605634	0.0866935	0.38565	0.223	0.111	0.0968723	2.00901	0.224798	0.111	0.123	0.902439	2.00901
	1970-09-12	D. kanzensis	mzlu182245	Sainte-Foy, Quebec, Canada	2.04	4.246	2.08137	0.115	0.057	1.007	0.776	0.761	0.163	1.53	1.367	1.3575	0.75571	0.770606	9.3865	0.378	11.2328	0.705	0.124	5.68548	0.413	0.561	0.275	1.186	0.581373	0.111	1.94737	0.072549	0.680982	---	---	---	---	---	---	---	0.186	0.087	0.0911765	2.13793	0.184707	0.148	0.132	1.12121	1.25676
					2.04	4.696	2.30196	0.11	0.055	0.988	0.725	0.814	0.162	2.004	1.842	1.86437	0.823887	0.733806	12.3704	0.378	12.4233	---	---	---	0.42	0.567	0.277941	1.234	0.604902	0.11	2	---	0.679012	---	---	---	---	---	---	---	0.185	0.081	0.0906863	2.28395	0.187247	0.148	0.132	1.12121	1.25
	1970-09-12	D. kanzensis	mzlu182245	Sainte-Foy, Quebec, Canada	2.306	3.697	1.60321	0.119	0.05	0.978	0.76	0.821	0.147	0.969	0.822	0.840491	0.839468	0.777096	6.59184	0.304	12.1612	0.644	0.102	6.31373	0.463	0.638	0.27667	1.3	0.563747	0.122	2.44	0.125903	0.829932	0.093	0.084	1.10714	0.762295	0.632653	0.095092	0.434579	0.214	0.096	0.0928014	2.22917	0.218814	0.104	0.092	1.13043	2.05769
					2.306	3.477	1.50781	0.105	0.053	0.998	0.696	0.645	0.156	0.98	0.824	0.825651	0.646293	0.697395	6.28205	0.304	11.4375	0.659	0.119	5.53782	0.468	0.624	0.270598	1.295	0.561578	0.105	1.98113	0.107143	0.673077	0.093	0.084	1.10714	0.885714	0.596154	0.0931864	0.47449	0.196	0.098	0.0849957	2	0.196393	0.104	0.092	1.13043	1.88462
	1960-07-30	D. kanzensis	(INHS)	Polo, Illinois, USA	1.8	3.979	2.21056	0.1	0.06	0.887	0.585	0.618	0.146	1.729	1.583	1.78467	0.696731	0.659526	11.8425	0.293	13.5802	0.6	0.131	4.58015	0.354	0.511	0.283889	1.11	0.616667	0.1	1.66667	0.0578369	0.684932	0.096	0.069	1.3913	0.96	0.657534	0.10823	0.619355	0.155	0.11	0.0861111	1.40909	0.174746	---	---	---	---
					1.8	3.624	2.01333	0.1	0.05	0.9	0.603	0.607	0.144	1.364	1.22	1.35556	0.674444	0.67	9.47222	0.293	12.3686	0.61	0.137	4.45255	0.349	0.521	0.289444	1.146	0.636667	0.11	2.2	0.0806452	0.763889	0.096	0.069	1.3913	0.872727	0.666667	0.106667	0.631579	0.152	0.11	0.0844444	1.38182	0.168889	---	---	---	---
	1960-07-30	D. kanzensis	(INHS)	Polo, Illinois, USA	1.573	---	---	0.09	0.05	0.934	0.594	0.547	---	---	---	---	0.585653	0.635974	---	0.294	---	0.62	0.12	5.16667	0.371	0.504	0.320407	1.096	0.696758	0.1	2	---	---	0.092	0.064	1.4375	0.92	---	0.0985011	0.550898	0.167	0.098	0.106167	1.70408	0.178801	0.094	0.104	0.903846	1.7766
					1.573	4.036	2.5658	0.1	0.05	0.939	0.609	0.599	0.134	1.739	1.605	1.70927	0.637913	0.648562	12.9776	0.294	13.7279	0.593	0.13	4.56154	0.365	---	---	---	---	---	---	---	---	0.092	0.064	1.4375	---	0.686567	0.0979766	0.511111	0.18	0.097	0.114431	1.85567	0.191693	0.094	0.104	0.903846	1.91489
	1960-07-30	D. kanzensis	(INHS)	Polo, Illinois, USA	1.831	4.272	2.33315	0.11	0.05	0.975	0.716	0.699	0.153	1.722	1.569	1.60923	0.716923	0.734359	11.2549	0.3	14.24	0.613	0.13	4.71538	0.39	0.55	0.300382	1.168	0.637903	0.1	2	0.058072	0.653595	0.086	0.075	1.14667	0.86	0.562092	0.0882051	0.423645	0.203	0.11	0.110868	1.84545	0.208205	0.087	0.106	0.820755	2.33333
					1.831	4.33	2.36483	0.1	0.05	0.972	0.705	0.703	0.144	1.8	1.656	1.7037	0.723251	0.725309	12.5	0.3	14.4333	0.63	0.13	4.84615	0.38	0.55	0.300382	1.159	0.632987	0.11	2.2	0.0611111	0.763889	0.086	0.075	1.14667	0.781818	0.597222	0.0884774	0.494253	0.174	0.131	0.09503	1.32824	0.179012	0.087	0.106	0.820755	2
	1960-07-30	D. kanzensis	(INHS)	Polo, Illinois, USA	1.873	4.605	2.45862	0.1	0.05	1.039	0.727	0.729	0.16	1.96	1.8	1.73244	0.701636	0.699711	12.25	0.32	14.3906	0.677	0.15	4.51333	0.4	0.567	0.302723	1.272	0.679124	0.1	2	0.0510204	0.625	0.094	0.067	1.40299	0.94	0.5875	0.0904716	0.505376	0.186	0.087	0.0993059	2.13793	0.179018	0.116	0.139	0.834532	1.60345
					1.873	4.285	2.28777	0.1	0.05	1.02	0.719	0.711	0.16	1.685	1.525	1.4951	0.697059	0.704902	10.5312	0.32	13.3906	0.662	0.14	4.72857	0.42	0.569	0.303791	1.271	0.67859	0.1	2	0.0593472	0.625	0.094	0.067	1.40299	0.94	0.5875	0.0921569	0.508108	0.185	0.117	0.098772	1.5812	0.181373	0.116	0.139	0.834532	1.59483
	1960-07-30	D. kanzensis	(INHS)	Polo, Illinois, USA	2.006	4.16	2.07378	0.1	0.05	0.98	0.7	0.71	0.16	1.62	1.46	1.4898	0.72449	0.714286	10.125	0.31	13.4194	0.66	0.15	4.4	0.4	0.574	0.286142	1.217	0.60668	0.1	2	0.0617284	0.625	0.093	0.83	0.112048	0.93	0.58125	0.094898	0.481865	0.193	0.105	0.0962114	1.8381	---	0.1	0.119	0.840336	1.93
					2.006	4.022	2.00499	0.1	0.05	0.962	0.71	0.73	0.16	1.47	1.31	1.36175	0.758836	0.738046	9.1875	0.31	12.9742	0.67	0.15	4.46667	0.4	0.579	0.288634	1.216	0.606181	0.1	2	0.0680272	0.625	0.093	0.83	0.112048	0.93	0.58125	0.0966736	0.43662	0.213	0.123	0.106181	1.73171	---	0.1	0.119	0.840336	2.13
				MIN	1.235	3.477	1.44594	0.09	0.048	0.774	0.514	0.517	0.115	0.969	0.822	0.76087	0.585653	0.598291	5.60526	0.202	9.352	0.53	0.086	4.4	0.349	0.454	0.270598	1.031	0.522968	0.1	1.66667	0.0510204	0.594737	0.081	0.047	0.112048	0.699187	0.562092	0.0866935	0.380531	0.152	0.076	0.0844444	1.32824	0.168889	0.087	0.092	0.820755	0.942857
				MAX	2.83	4.696	2.5658	0.122	0.067	1.17	0.89	0.871	0.19	2.004	1.842	1.86437	0.839468	0.803258	12.9776	0.378	14.4333	0.775	0.373	6.41905	0.555	0.8	0.329078	1.5	0.731206	0.125	2.44	0.125903	0.871429	0.096	0.83	1.78723	0.96	0.686567	0.10823	0.631579	0.26	0.131	0.136842	2.62791	0.23251	0.175	0.163	1.2	2.33333
[truncated: 5 more columns]

## Sheet: D. keshenae
	Date	Species	Collection no. / other informations	Locality	BL	ANT	ANT / BL	ANT I	ANT II	ANT III	ANT IV	ANT V	ANT VI BASE	ANT VI PT	ANT VI	ANT VI / ANT III	ANT V / ANT III	ANT IV / ANT III	ANT VI PT / ANT VI BASE	HW	ANT / HW	I FEMUR L	I FEMUR W	I FEMUR L / I FEMUR W	II FEMUR L	III FEMUR L	III FEMUR L / BL	III TIBIA L	III TIBIA L / BL	HT II L	HT II L / ANT III	HT II L / ANT VI	HT II L / ANT VI BASE	URS L	URS W	URS L / URS W	URS L / HT II L	URS L / ANT VI BASE	URS L / ANT III	URS L / SIPH L	SIPH L	SIPH middle	SIPH L / BL	SIPH L / SIPH middle	SIPH L / ANT III	CAUDA L	CAUDA W	CAUDA L / CAUDA W	SIPH L / CAUDA L
	1958-10-24	D. keshenae	(INHS)	Raleigh, North Carolina, USA	2.317	3.536	1.52611	0.096	0.055	1.066	0.602	0.66	0.129	0.928	1.057	0.991557	0.619137	0.564728	7.1938	0.327	10.8135	---	---	---	---	---	---	---	---	---	---	---	---	0.09	---	---	---	0.697674	0.0844278	0.386266	0.233	0.1	0.100561	2.33	0.218574	0.1	0.11	0.909091	2.33
					2.317	4.101	1.76996	0.103	0.053	1.058	0.62	0.644	0.146	1.477	1.623	1.53403	0.608696	0.586011	10.1164	0.327	12.5413	---	---	---	---	---	---	---	---	---	---	---	---	0.09	---	---	---	0.616438	0.0850662	0.362903	0.248	0.097	0.107035	2.5567	0.234405	0.1	0.11	0.909091	2.48
	1958-10-24	D. keshenae	(INHS)	Raleigh, North Carolina, USA	2.371	4.385	1.84943	0.114	0.059	1.084	0.72	0.72	0.128	1.56	1.688	1.5572	0.664207	0.664207	12.1875	0.349	12.5645	0.722	0.145	4.97931	0.456	0.635	0.267819	1.395	0.588359	0.099	0.0913284	0.0586493	0.773438	---	---	---	---	---	---	---	0.26	0.143	0.109658	1.81818	0.239852	0.14	0.082	1.70732	1.85714
					2.371	---	---	0.111	0.058	1.078	0.72	---	---	---	---	---	---	0.667904	---	0.349	---	0.786	0.139	5.65468	0.449	0.662	0.279207	1.4	0.590468	0.108	0.100186	---	---	---	---	---	---	---	---	---	0.271	0.138	0.114298	1.96377	0.251391	0.14	0.082	1.70732	1.93571
	1958-10-24	D. keshenae	(IECA)	Raleigh, North Carolina, USA	2.429	---	---	0.11	0.06	0.95	0.73	0.77	0.13	---	---	---	0.810526	0.768421	---	---	---	0.75	---	---	---	0.64	0.263483	1.29	0.531083	0.107	0.112632	---	0.823077	0.09	0.068	1.32353	0.841121	0.692308	0.0947368	0.343511	0.262	0.1	0.107863	2.62	0.275789	0.13	0.106	1.22642	2.01538
					2.429	---	---	---	---	---	---	---	---	---	---	---	---	---	---	---	---	---	---	---	---	---	---	---	---	---	---	---	---	0.09	0.068	1.32353	---	---	---	0.333333	0.27	0.108	0.111157	2.5	---	0.13	0.106	1.22642	2.07692
	1959-07-05	D. keshenae	MZPW	Raleigh, North Carolina, USA	1.05	---	---	---	---	---	---	---	---	---	---	---	---	---	---	---	---	---	---	---	---	---	---	---	---	---	---	---	---	---	---	---	---	---	---	---	---	---	---	---	---	0.077	0.091	0.846154	---
					1.05	---	---	---	---	---	---	---	---	---	---	---	---	---	---	---	---	---	---	---	---	---	---	---	---	---	---	---	---	---	---	---	---	---	---	---	---	---	---	---	---	0.077	0.091	0.846154	---
	1959-07-05	D. keshenae	MZPW	Raleigh, North Carolina, USA	1.153	3.283	2.84735	0.083	0.05	0.81	0.54	0.55	0.11	1.14	1.25	1.54321	0.679012	0.666667	10.3636	0.25	13.132	0.55	0.11	5	0.33	0.42	0.364267	0.94	0.815265	0.091	0.112346	0.0728	0.827273	---	---	---	---	---	---	---	0.167	0.084	0.14484	1.9881	0.206173	---	---	---	---
					1.153	3.595	3.11795	0.087	0.046	0.81	0.53	0.57	0.13	1.422	1.552	1.91605	0.703704	0.654321	10.9385	0.25	14.38	0.56	0.11	5.09091	0.33	0.43	0.37294	0.95	0.823938	0.093	0.114815	0.0599227	0.715385	---	---	---	---	---	---	---	0.169	0.08	0.146574	2.1125	0.208642	---	---	---	---
	1964-06-20	D. keshenae	(NHMUK)	Raleigh, North Carolina, USA	2.41	3.62	1.50207	0.09	0.05	0.89	0.59	0.55	0.12	1.33	1.45	1.62921	0.617978	0.662921	11.0833	0.33	10.9697	0.72	0.13	5.53846	0.48	0.63	0.261411	1.27	0.526971	0.12	0.134831	0.0827586	1	---	---	---	---	---	---	---	0.27	0.12	0.112033	2.25	0.303371	0.12	0.14	0.857143	2.25
					2.41	---	---	0.11	0.05	0.9	0.57	0.56	0.12	---	---	---	0.622222	0.633333	---	0.33	---	0.7	0.13	5.38462	0.47	0.64	0.26556	1.29	0.53527	0.12	0.133333	---	1	---	---	---	---	---	---	---	0.28	0.11	0.116183	2.54545	0.311111	0.12	0.14	0.857143	2.33333
	1959-07-05	D. keshenae	(NHMUK)	Raleigh, North Carolina, USA	1.69	---	---	0.08	0.05	0.86	0.53	0.58	0.11	---	---	---	0.674419	0.616279	---	0.26	---	0.57	0.13	4.38462	0.39	0.42	0.248521	1.07	0.633136	0.09	0.104651	---	0.818182	0.09	0.07	1.28571	1	0.818182	0.104651	0.5	0.18	0.12	0.106509	1.5	0.209302	0.07	0.09	0.777778	2.57143
					1.69	---	---	0.08	0.05	0.87	0.53	0.58	0.12	---	---	---	0.666667	0.609195	---	0.26	---	0.58	0.13	4.46154	---	0.45	0.266272	1.02	0.60355	0.1	0.114943	---	0.833333	0.09	0.07	1.28571	0.9	0.75	0.103448	0.5	0.18	0.1	0.106509	1.8	0.206897	0.07	0.09	0.777778	2.57143
	1959-07-05	D. keshenae	(NHMUK)	Raleigh, North Carolina, USA	1.46	3.62	2.47945	0.08	0.05	0.77	0.54	0.55	0.11	1.52	1.63	2.11688	0.714286	0.701299	13.8182	0.27	13.4074	0.54	0.12	4.5	---	0.42	0.287671	0.97	0.664384	0.09	0.116883	0.0552147	0.818182	0.09	0.06	1.5	1	0.818182	0.116883	0.642857	0.14	0.11	0.0958904	1.27273	0.181818	0.08	0.11	0.727273	1.75
					1.46	3.59	2.4589	0.08	0.05	0.75	0.54	0.56	0.11	1.5	1.61	2.14667	0.746667	0.72	13.6364	0.27	13.2963	---	---	---	---	0.4	0.273973	0.97	0.664384	0.09	0.12	0.0559006	0.818182	0.09	0.06	1.5	1	0.818182	0.12	0.5625	0.16	0.1	0.109589	1.6	0.213333	0.08	0.11	0.727273	2
	1959-07-05	D. keshenae	(NHMUK)	Raleigh, North Carolina, USA	1.45	---	---	0.08	0.05	0.69	0.45	0.47	0.1	---	---	---	0.681159	0.652174	---	0.26	---	0.47	0.11	4.27273	0.28	0.37	0.255172	0.88	0.606897	0.09	0.130435	---	0.9	0.09	0.06	1.5	1	0.9	0.130435	0.5625	0.16	0.08	0.110345	2	0.231884	0.08	0.1	0.8	2
					1.45	---	---	0.08	0.05	0.71	0.46	0.48	0.11	---	---	---	0.676056	0.647887	---	0.26	---	---	---	---	0.29	0.37	0.255172	0.86	0.593103	0.08	0.112676	---	0.727273	0.09	0.06	1.5	1.125	0.818182	0.126761	0.5625	0.16	0.09	0.110345	1.77778	0.225352	0.08	0.1	0.8	2
	1959-07-05	D. keshenae	(NHMUK)	Raleigh, North Carolina, USA	1.49	3	2.01342	0.08	0.05	0.77	0.52	0.54	0.11	0.93	1.04	1.35065	0.701299	0.675325	8.45455	---	---	0.52	0.1	5.2	0.29	0.38	0.255034	0.96	0.644295	0.08	0.103896	0.0769231	0.727273	0.08	0.06	1.33333	1	0.727273	0.103896	0.5	0.16	0.1	0.107383	1.6	0.207792	0.09	---	---	1.77778
					1.49	3.28	2.20134	0.08	0.05	0.76	0.52	0.52	0.12	1.23	1.35	1.77632	0.684211	0.684211	10.25	---	---	---	0.145	---	0.29	0.38	0.255034	0.95	0.637584	0.09	0.118421	0.0666667	0.75	0.08	0.06	1.33333	0.888889	0.666667	0.105263	0.5	0.16	0.09	0.107383	1.77778	0.210526	0.09	---	---	1.77778
	2004-10-08	D. keshenae	INHS 184,237	Dixon Springs Ag, Illinois, USA	2.1	4.753	2.26333	0.11	0.06	1.09	0.86	0.83	0.143	1.66	1.803	1.65413	0.761468	0.788991	11.6084	0.34	13.9794	0.74	0.145	---	0.447	0.635	0.302381	1.39	0.661905	0.09	0.0825688	0.0499168	0.629371	0.1	0.066	1.51515	1.11111	0.699301	0.0917431	0.3367	0.297	0.136	0.141429	2.18382	0.272477	0.088	0.155	0.567742	3.375
					2.1	4.72	2.24762	0.13	0.06	1.09	0.8	0.85	0.13	1.66	1.79	1.6422	0.779817	0.733945	12.7692	0.34	13.8824	0.75	0.147	---	0.446	0.644	---	1.39	---	0.1	0.0917431	0.0558659	0.769231	---	---	---	---	---	---	---	0.268	0.159	0.127619	1.68553	0.245872	0.088	0.155	0.567742	3.04545
				MIN	1.05	3	1.50207	0.08	0.046	0.69	0.45	0.47	0.1	0.928	1.04	0.991557	0.608696	0.564728	7.1938	0.25	10.8135	0.47	0.1	4.27273	0.28	0.37	0.248521	0.86	0.526971	0.08	0.0825688	0.0499168	0.629371	0.08	0.06	1.28571	0.841121	0.616438	0.0844278	0.333333	0.14	0.08	0.0958904	1.27273	0.181818	0.07	0.082	0.567742	1.75
				MAX	2.429	4.753	3.11795	0.13	0.06	1.09	0.86	0.85	0.146	1.66	1.803	2.14667	0.810526	0.788991	13.8182	0.349	14.38	0.786	0.147	5.65468	0.48	0.662	0.37294	1.4	0.823938	0.12	0.134831	0.0827586	1	0.1	0.07	1.51515	1.125	0.9	0.130435	0.642857	0.297	0.159	0.146574	2.62	0.311111	0.14	0.155	1.70732	3.375
[truncated: 5 more columns]

## Sheet: D. knowltoni 
	Date	Species	Collection no. / other informations	Locality	BL	ANT	ANT / BL	ANT I	ANT II	ANT III	ANT IV	ANT V	ANT VI BASE	ANT VI PT	ANT VI	ANT VI / ANT III	ANT V / ANT III	ANT IV / ANT III	ANT VI PT / ANT VI BASE	HW	ANT / HW	I FEMUR L	I FEMUR W	I FEMUR L / I FEMUR W	II FEMUR L	III FEMUR L	III FEMUR L / BL	III TIBIA L	III TIBIA L / BL	HT II L	HT II L / ANT III	HT II L / ANT VI	HT II L / ANT VI BASE	URS L	URS W	URS L / URS W	URS L / HT II L	URS L / ANT VI BASE	URS L / ANT III	URS L / SIPH L	SIPH L	SIPH middle	SIPH L / BL	SIPH L / SIPH middle	SIPH L / ANT III	CAUDA L	CAUDA W	CAUDA L / CAUDA W	SIPH L / CAUDA L
	1960-08-15	D. knowltoni	PARATYPE	Cub River Canyon, Idaho, USA	1.57	3.54	2.25478	0.09	0.05	0.79	0.57	0.58	0.15	1.31	1.46	1.8481	0.734177	0.721519	8.73333	0.31	11.4194	0.56	0.12	4.66667	0.36	0.49	0.312102	1.09	0.694268	0.1	0.126582	0.0684932	0.666667	0.07	0.06	1.16667	0.7	0.466667	0.0886076	0.304348	0.23	0.13	0.146497	1.76923	0.291139	0.1	0.09	1.11111	2.3
					1.57	3.54	2.25478	0.09	0.04	0.81	0.59	0.57	0.13	1.31	1.44	1.77778	0.703704	0.728395	10.0769	0.31	11.4194	0.58	0.13	4.46154	0.37	0.47	0.299363	1.12	0.713376	0.11	0.135802	0.0763889	0.846154	0.07	0.06	1.16667	0.636364	0.538462	0.0864198	0.318182	0.22	0.12	0.140127	1.83333	0.271605	0.1	0.09	1.11111	2.2
	1963-09-07	D. knowltoni	NHMUK 12821428	Cub River Canyon, Idaho, USA	2	---	---	0.1	0.05	0.88	0.64	---	---	---	---	---	---	0.727273	---	0.28	---	0.65	0.12	5.41667	0.38	0.52	0.26	1.21	0.605	0.1	0.113636	---	---	0.09	0.07	1.28571	0.9	---	0.102273	0.375	0.24	0.12	0.12	2	0.272727	0.1	0.1	1	2.4
					2	---	---	0.1	0.04	---	---	---	---	---	---	---	---	---	---	0.28	---	---	---	---	0.37	0.52	0.26	---	---	---	---	---	---	0.09	0.07	1.28571	---	---	---	0.375	0.24	0.12	0.12	2	---	0.1	0.1	1	2.4
	1963-09-07	D. knowltoni	NHMUK 12821428	Cub River Canyon, Idaho, USA	---	---	---	0.1	0.05	0.87	0.59	0.6	0.14	---	---	---	0.689655	0.678161	---	0.31	---	0.6	0.12	5	---	0.53	---	1.18	---	0.1	0.114943	---	0.714286	0.1	0.08	1.25	1	0.714286	0.114943	0.416667	0.24	0.15	---	1.6	0.275862	0.09	0.13	0.692308	2.66667
					---	---	---	0.1	0.05	0.86	---	---	---	---	---	---	---	---	---	0.31	---	---	---	---	---	0.54	---	---	---	---	---	---	---	0.1	0.08	1.25	---	---	0.116279	0.416667	0.24	0.15	---	1.6	0.27907	0.09	0.13	0.692308	2.66667
	1963-09-07	D. knowltoni	NHMUK 12821428	Cub River Canyon, Idaho, USA	2.21	---	---	0.1	0.05	1.03	0.68	---	---	---	---	---	---	0.660194	---	0.35	---	0.7	0.14	5	0.43	0.61	0.276018	1.34	0.606335	0.12	0.116505	---	---	0.1	0.06	1.66667	0.833333	---	0.0970874	0.37037	0.27	0.18	0.122172	1.5	0.262136	---	---	---	---
					2.21	---	---	0.1	0.05	1.03	0.66	---	---	---	---	---	---	0.640777	---	0.35	---	---	---	---	0.44	---	---	---	---	---	---	---	---	0.1	0.06	1.66667	---	---	0.0970874	0.384615	0.26	0.16	0.117647	1.625	0.252427	---	---	---	---
	1960-08-15	D. knowltoni	NHMUK 12821420	Cub River Canyon, Idaho, USA	1.4	3.3	2.35714	0.1	0.05	0.68	0.5	0.49	0.11	1.37	1.48	2.17647	0.720588	0.735294	12.4545	0.25	13.2	0.48	0.1	4.8	0.32	0.41	0.292857	0.99	0.707143	0.09	0.132353	0.0608108	0.818182	0.08	0.06	1.33333	0.888889	0.727273	0.117647	0.380952	0.21	0.11	0.15	1.90909	0.308824	0.07	0.11	0.636364	3
					1.4	3.35	2.39286	0.09	0.04	0.69	0.49	0.52	0.12	1.4	1.52	2.2029	0.753623	0.710145	11.6667	0.25	13.4	0.48	0.1	4.8	---	---	---	---	---	---	---	---	---	0.08	0.06	1.33333	---	0.666667	0.115942	0.4	0.2	0.1	0.142857	2	0.289855	0.07	0.11	0.636364	2.85714
	1969-07-21	D. knowltoni	NHMUK 12821424	Logan, Utah, USA	1.98	4.17	2.10606	0.11	0.06	0.87	0.69	0.74	0.15	1.55	1.7	1.95402	0.850575	0.793103	10.3333	0.3	13.9	0.66	0.14	4.71429	0.41	0.57	0.287879	1.35	0.681818	0.12	0.137931	0.0705882	0.8	0.09	0.06	1.5	0.75	0.6	0.103448	0.375	0.24	0.14	0.121212	1.71429	0.275862	0.08	0.11	0.727273	3
					1.98	---	---	0.11	0.06	---	---	---	---	---	---	---	---	---	---	0.3	---	---	---	---	---	0.57	0.287879	1.37	0.691919	0.12	---	---	---	0.09	0.06	1.5	0.75	---	---	0.36	0.25	0.13	0.126263	1.92308	---	0.08	0.11	0.727273	3.125
	1960-08-15	D. knowltoni	NHMUK 12821421	Cub River Canyon, Idaho, USA	1.98	3.77	1.90404	0.1	0.05	0.91	0.62	0.64	0.15	1.3	1.45	1.59341	0.703297	0.681319	8.66667	0.3	12.5667	0.69	0.14	4.92857	0.37	0.54	0.272727	1.26	0.636364	0.1	0.10989	0.0689655	0.666667	---	---	---	---	---	---	---	0.25	0.15	0.126263	1.66667	0.274725	0.1	0.11	0.909091	2.5
					1.98	3.87	1.95455	0.09	0.05	0.93	0.62	0.64	0.14	1.4	1.54	1.65591	0.688172	0.666667	10	0.3	12.9	0.67	0.13	5.15385	0.37	0.55	0.277778	1.27	0.641414	0.11	0.11828	0.0714286	0.785714	---	---	---	---	---	---	---	0.25	0.15	0.126263	1.66667	0.268817	0.1	0.11	0.909091	2.5
	1959-08-16	D. knowltoni	(IECA)	Cub River Canyon, Idaho, USA	2.12	---	---	0.1	0.06	1.04	0.78	0.81	0.155	---	---	---	0.778846	0.75	---	0.32	---	0.79	0.155	5.09677	0.46	0.64	0.301887	1.49	0.70283	0.114	0.109615	---	0.735484	---	---	---	---	---	---	---	0.32	0.19	0.150943	1.68421	0.307692	0.1	0.116	0.862069	3.2
					2.12	---	---	0.12	0.06	1.03	0.76	0.82	0.15	---	---	---	0.796117	0.737864	---	0.32	---	---	---	---	---	0.68	0.320755	1.49	0.70283	0.116	0.112621	---	0.773333	---	---	---	---	---	---	---	0.39	0.2	0.183962	1.95	0.378641	0.1	0.116	0.862069	3.9
	1966-06-17	D. knowltoni	NHMUK 12821422	Cub Creak, Idaho, USA	2.29	4.49	1.9607	0.12	0.06	1.16	0.77	0.8	0.15	1.43	1.58	1.36207	0.689655	0.663793	9.53333	0.29	15.4828	0.81	0.1	8.1	0.51	0.69	0.30131	1.47	0.641921	0.11	0.0948276	0.0696203	0.733333	0.1	0.07	1.42857	0.909091	0.666667	0.0862069	0.30303	0.33	0.13	0.144105	2.53846	0.284483	0.12	0.11	1.09091	2.75
					2.29	---	---	0.13	0.06	1.13	0.75	0.83	0.16	---	---	---	0.734513	0.663717	---	0.29	---	---	---	---	0.52	0.7	0.305677	1.45	0.633188	0.11	0.0973451	---	0.6875	0.1	0.07	1.42857	0.909091	0.625	0.0884956	0.30303	0.33	0.12	0.144105	2.75	0.292035	0.12	0.11	1.09091	2.75
	1966-06-17	D. knowltoni	NHMUK 12821422	Cub Creak, Idaho, USA	2.15	4.8	2.23256	0.12	0.06	1.01	0.74	0.78	0.15	1.94	2.09	2.06931	0.772277	0.732673	12.9333	0.32	15	0.74	0.1	7.4	0.46	0.62	0.288372	1.5	0.697674	0.09	0.0891089	0.0430622	0.6	0.1	0.06	1.66667	1.11111	0.666667	0.0990099	0.344828	0.29	0.1	0.134884	2.9	0.287129	0.1	0.1	1	2.9
					2.15	4.64	2.15814	0.13	0.06	1.02	0.77	0.79	0.16	1.71	1.87	1.83333	0.77451	0.754902	10.6875	0.32	14.5	0.72	0.1	7.2	0.45	0.64	0.297674	1.43	0.665116	0.09	0.0882353	0.0481283	0.5625	0.1	0.06	1.66667	1.11111	0.625	0.0980392	0.344828	0.29	0.1	0.134884	2.9	0.284314	0.1	0.1	1	2.9
	1966-06-17	D. knowltoni	NHMUK 12821422	Cub Creak, Idaho, USA	2.29	---	---	0.11	0.06	1.1	0.74	0.78	0.16	---	---	---	0.709091	0.672727	---	---	---	---	---	---	0.46	0.68	0.296943	1.44	0.628821	0.11	0.1	---	0.6875	0.1	0.06	1.66667	0.909091	0.625	0.0909091	0.3125	0.32	0.15	0.139738	2.13333	0.290909	0.12	0.13	0.923077	2.66667
					2.29	4.12	1.79913	0.12	0.05	1.07	0.78	0.78	0.15	1.17	1.32	1.23364	0.728972	0.728972	7.8	---	---	---	---	---	---	0.69	0.30131	---	---	0.11	0.102804	0.0833333	0.733333	0.1	0.06	1.66667	0.909091	0.666667	0.0934579	0.344828	0.29	0.15	0.126638	1.93333	0.271028	0.12	0.13	0.923077	2.41667
	1966-07-08	D. knowltoni	NHMUK 12821423	Mantua, Utah, USA	1.9	4.45	2.34211	0.11	0.06	0.99	0.69	0.75	0.15	1.7	1.85	1.86869	0.757576	0.69697	11.3333	0.29	15.3448	0.74	0.1	7.4	0.43	0.6	0.315789	1.42	0.747368	0.11	0.111111	0.0594595	0.733333	0.1	0.06	1.66667	0.909091	0.666667	0.10101	0.344828	0.29	0.12	0.152632	2.41667	0.292929	0.09	0.12	0.75	3.22222
					1.9	---	---	0.11	0.06	1	0.71	0.76	0.15	---	---	---	0.76	0.71	---	0.29	---	---	---	---	0.45	---	---	---	---	---	---	---	---	0.1	0.06	1.66667	---	0.666667	0.1	0.357143	0.28	0.1	0.147368	2.8	0.28	0.09	0.12	0.75	3.11111
	1966-07-08	D. knowltoni	NHMUK 12821423	Mantua, Utah, USA	2.06	4.63	2.24757	0.12	0.06	1.04	0.73	0.8	0.14	1.74	1.88	1.80769	0.769231	0.701923	12.4286	0.28	16.5357	0.73	0.1	7.3	0.45	---	---	---	---	---	---	---	---	0.09	0.06	1.5	---	0.642857	0.0865385	0.290323	0.31	0.12	0.150485	2.58333	0.298077	---	---	---	---
					2.06	4.34	2.1068	0.12	0.06	1.02	0.75	0.79	0.13	1.47	1.6	1.56863	0.77451	0.735294	11.3077	0.28	15.5	---	---	---	---	---	---	---	---	---	---	---	---	0.09	0.06	1.5	---	0.692308	0.0882353	0.3	0.3	0.11	0.145631	2.72727	0.294118	---	---	---	---
	1963-09-07	D. knowltoni	NHMUK 12821429	Cub Creak, Idaho, USA	2.28	---	---	0.11	0.05	1.093	0.75	0.77	0.15	---	---	---	0.704483	0.686185	---	0.35	---	---	---	---	0.48	0.69	0.302632	1.4	0.614035	0.12	0.10979	---	0.8	0.1	0.06	1.66667	0.833333	0.666667	0.0914913	0.344828	0.29	0.15	0.127193	1.93333	0.265325	0.12	0.13	0.923077	2.41667
					2.28	4.084	1.79123	0.11	0.05	1.064	0.77	0.78	0.15	1.16	1.31	1.2312	0.733083	0.723684	7.73333	0.35	11.6686	---	---	---	---	0.67	0.29386	1.4	0.614035	0.11	0.103383	0.0839695	0.733333	0.1	0.06	1.66667	0.909091	0.666667	0.093985	0.344828	0.29	0.15	0.127193	1.93333	0.272556	0.12	0.13	0.923077	2.41667
	1963-09-07	D. knowltoni	NHMUK 12821429	Cub Creak, Idaho, USA	1.88	---	---	0.1	0.05	0.927	0.712	---	---	---	---	---	---	0.768069	---	0.29	---	---	---	---	0.43	0.58	0.308511	1.27	0.675532	0.11	0.118662	---	---	0.1	0.06	1.66667	0.909091	---	0.107875	0.357143	0.28	0.14	0.148936	2	0.30205	0.11	0.12	0.916667	2.54545
					1.88	---	---	0.11	0.06	---	---	---	---	---	---	---	---	---	---	0.29	---	---	---	---	---	---	---	---	---	---	---	---	---	0.1	0.06	1.66667	---	---	---	0.37037	0.27	0.15	0.143617	1.8	---	0.11	0.12	0.916667	2.45455
	1966-07-06	D. knowltoni	NHMUK 12821425	Cub Creak, Idaho, USA	2.12	4.15	1.95755	0.12	0.06	1.04	0.75	0.83	0.15	1.2	1.35	1.29808	0.798077	0.721154	8	0.31	13.3871	---	---	---	0.48	0.63	0.29717	1.5	0.707547	0.1	0.0961538	0.0740741	0.666667	0.1	0.06	1.66667	1	0.666667	0.0961538	0.37037	0.27	0.11	0.127358	2.45455	0.259615	0.08	0.11	0.727273	3.375
					2.12	4.14	1.95283	0.12	0.06	1.03	0.75	0.83	0.15	1.2	1.35	1.31068	0.805825	0.728155	8	0.31	13.3548	---	---	---	0.45	0.65	0.306604	1.5	0.707547	---	---	---	---	0.1	0.06	1.66667	---	0.666667	0.0970874	0.344828	0.29	0.1	0.136792	2.9	0.281553	0.08	0.11	0.727273	3.625
	1966-07-06	D. knowltoni	NHMUK 12821425	Cub Creak, Idaho, USA	2.46	4.25	1.72764	0.13	0.05	1.1	0.8	0.8	0.17	1.2	1.37	1.24545	0.727273	0.727273	7.05882	0.29	14.6552	0.85	0.12	7.08333	0.52	0.78	0.317073	1.69	0.686992	0.12	0.109091	0.0875912	0.705882	0.1	0.07	1.42857	---	0.588235	0.0909091	0.294118	0.34	0.13	0.138211	2.61538	0.309091	0.13	0.15	0.866667	2.61538
					2.46	4.28	1.73984	0.13	0.06	1.1	0.79	0.85	0.15	1.2	1.35	1.22727	0.772727	0.718182	8	0.29	14.7586	0.87	0.11	7.90909	0.53	0.8	0.325203	1.66	0.674797	0.12	0.109091	0.0888889	0.8	0.1	0.07	1.42857	---	0.666667	0.0909091	0.285714	0.35	0.13	0.142276	2.69231	0.318182	0.13	0.15	0.866667	2.69231
	1966-07-06	D. knowltoni	NHMUK 12821425	Cub Creak, Idaho, USA	2.42	4.74	1.95868	0.11	0.05	1.13	0.78	0.82	0.15	1.7	1.85	1.63717	0.725664	0.690265	11.3333	0.33	14.3636	0.79	0.116	6.81034	0.46	0.7	0.289256	1.5	0.619835	0.12	0.106195	0.0648649	0.8	0.1	0.6	0.166667	0.833333	0.666667	0.0884956	0.30303	0.33	0.13	0.136364	2.53846	0.292035	0.1	0.1	1	3.3
					2.42	---	---	0.13	0.06	---	---	---	---	---	---	---	---	---	---	0.33	---	---	---	---	---	0.7	0.289256	1.5	0.619835	0.12	---	---	---	0.1	0.6	0.166667	0.833333	---	---	0.30303	0.33	0.13	0.136364	2.53846	---	0.1	0.1	1	3.3
	1966-07-06	D. knowltoni	NHMUK 12821426	Cub Creak, Idaho, USA	2.17	4.56	2.10138	0.11	0.05	1.03	0.75	0.77	0.15	1.7	1.85	1.79612	0.747573	0.728155	11.3333	0.31	14.7097	0.76	0.12	6.33333	0.45	0.62	0.285714	1.4	0.645161	0.11	0.106796	0.0594595	0.733333	0.1	0.06	1.66667	0.909091	0.666667	0.0970874	0.357143	0.28	0.14	0.129032	2	0.271845	---	---	---	---
					2.17	4.52	2.08295	0.1	0.05	1.03	0.77	0.79	0.15	1.63	1.78	1.72816	0.76699	0.747573	10.8667	0.31	14.5806	0.73	0.13	5.61538	0.43	0.64	0.294931	1.4	0.645161	0.12	0.116505	0.0674157	0.8	0.1	0.06	1.66667	0.833333	0.666667	0.0970874	0.357143	0.28	0.15	0.129032	1.86667	0.271845	---	---	---	---
	1966-07-06	D. knowltoni	NHMUK 12821426	Cub Creak, Idaho, USA	2.19	4.12	1.88128	0.12	0.05	1	0.71	0.72	0.14	1.38	1.52	1.52	0.72	0.71	9.85714	0.3	13.7333	0.73	0.1	7.3	0.45	0.64	0.292237	1.4	0.639269	0.11	0.11	0.0723684	0.785714	0.1	0.06	1.66667	0.909091	0.714286	0.1	0.344828	0.29	0.13	0.13242	2.23077	0.29	0.08	0.12	0.666667	3.625
					2.19	4.41	2.0137	0.12	0.06	1	0.71	0.72	0.14	1.66	1.8	1.8	0.72	0.71	11.8571	0.3	14.7	---	---	---	0.46	0.64	0.292237	1.4	0.639269	0.11	0.11	0.0611111	0.785714	0.1	0.06	1.66667	0.909091	0.714286	0.1	0.37037	0.27	0.15	0.123288	1.8	0.27	0.08	0.12	0.666667	3.375
	1966-07-06	D. knowltoni	NHMUK 12821426	Cub Creak, Idaho, USA	2.07	4.47	2.15942	0.11	0.06	0.96	0.73	0.75	0.14	1.72	1.86	1.9375	0.78125	0.760417	12.2857	0.3	14.9	0.75	0.11	6.81818	0.45	0.64	0.309179	1.5	0.724638	0.1	0.104167	0.0537634	0.714286	0.1	0.06	1.66667	1	0.714286	0.104167	0.322581	0.31	0.15	0.149758	2.06667	0.322917	0.12	0.13	0.923077	2.58333
					2.07	4	1.93237	0.12	0.06	0.96	0.71	0.77	0.15	1.23	1.38	1.4375	0.802083	0.739583	8.2	0.3	13.3333	---	---	---	0.48	0.62	0.299517	1.5	0.724638	0.1	0.104167	0.0724638	0.666667	0.1	0.06	1.66667	1	0.666667	0.104167	0.357143	0.28	0.15	0.135266	1.86667	0.291667	0.12	0.13	0.923077	2.33333
	1966-07-06	D. knowltoni	NHMUK 12821427	Cub Creak, Idaho, USA	1.76	---	---	0.12	0.06	1	0.76	0.76	0.14	---	---	---	0.76	0.76	---	0.33	---	0.75	0.13	5.76923	0.45	0.67	0.380682	1.45	0.823864	0.11	0.11	---	0.785714	0.1	0.07	1.42857	0.909091	0.714286	0.1	0.344828	0.29	0.12	0.164773	2.41667	0.29	0.1	0.11	0.909091	2.9
					1.76	4.55	2.58523	0.12	0.05	1	0.72	0.77	0.15	1.74	1.89	1.89	0.77	0.72	11.6	0.33	13.7879	---	---	---	---	0.66	0.375	1.42	0.806818	0.11	0.11	0.0582011	0.733333	0.1	0.07	1.42857	0.909091	0.666667	0.1	0.357143	0.28	0.14	0.159091	2	0.28	0.1	0.11	0.909091	2.8
	1966-07-06	D. knowltoni	NHMUK 12821427	Cub Creak, Idaho, USA	2.06	---	---	0.1	0.06	0.99	0.72	---	---	---	---	---	---	0.727273	---	0.34	---	0.79	0.11	7.18182	0.47	0.65	0.315534	1.4	0.679612	0.11	0.111111	---	---	0.1	0.07	1.42857	0.909091	---	0.10101	0.344828	0.29	0.13	0.140777	2.23077	0.292929	0.13	0.13	1	2.23077
					2.06	---	---	0.12	0.06	1	0.72	0.83	0.14	---	---	---	0.83	0.72	---	0.34	---	---	---	---	---	0.67	0.325243	1.43	0.694175	0.11	0.11	---	0.785714	0.1	0.07	1.42857	0.909091	0.714286	0.1	0.333333	0.3	0.11	0.145631	2.72727	0.3	0.13	0.13	1	2.30769
	1966-07-06	D. knowltoni	NHMUK 12821427	Cub Creak, Idaho, USA	2.33	---	---	0.11	0.06	0.96	0.75	0.75	---	---	---	---	0.78125	0.78125	---	0.32	---	0.69	0.11	6.27273	0.42	0.61	0.261803	1.38	0.592275	0.12	0.125	---	---	0.1	0.06	1.66667	0.833333	---	0.104167	0.357143	0.28	0.12	0.120172	2.33333	0.291667	---	---	---	---
					2.33	---	---	0.12	0.05	0.97	0.67	0.71	0.15	---	---	---	0.731959	0.690722	---	0.32	---	0.7	0.11	6.36364	0.44	0.61	0.261803	1.38	0.592275	0.11	0.113402	---	0.733333	0.1	0.06	1.66667	0.909091	0.666667	0.103093	0.344828	0.29	0.13	0.124464	2.23077	0.298969	---	---	---	---
				MIN	1.4	3.3	1.72764	0.09	0.04	0.68	0.49	0.49	0.11	1.16	1.31	1.22727	0.688172	0.640777	7.05882	0.25	11.4194	0.48	0.1	4.46154	0.32	0.41	0.26	0.99	0.592275	0.09	0.0882353	0.0430622	0.5625	0.07	0.06	0.166667	0.636364	0.466667	0.0862069	0.285714	0.2	0.1	0.117647	1.5	0.252427	0.07	0.09	0.636364	2.2
				MAX	2.46	4.8	2.58523	0.13	0.06	1.16	0.8	0.85	0.17	1.94	2.09	2.2029	0.850575	0.793103	12.9333	0.35	16.5357	0.87	0.155	8.1	0.53	0.8	0.380682	1.69	0.823864	0.12	0.137931	0.0888889	0.846154	0.1	0.6	1.66667	1.11111	0.727273	0.117647	0.416667	0.39	0.2	0.183962	2.9	0.378641	0.13	0.15	1.11111	3.9
[truncated: 5 more columns]

## Sheet: D. monelli 
	Date	Species	Collection no. / other informations	Locality	BL	ANT	ANT / BL	ANT I	ANT II	ANT III	ANT IV	ANT V	ANT VI BASE	ANT VI PT	ANT VI	ANT VI / ANT III	ANT V / ANT III	ANT IV / ANT III	ANT VI PT / ANT VI BASE	HW	ANT / HW	I FEMUR L	I FEMUR W	I FEMUR L / I FEMUR W	II FEMUR L	III FEMUR L	III FEMUR L / BL	III TIBIA L	III TIBIA L / BL	HT II L	HT II L / ANT III	HT II L / ANT VI	HT II L / ANT VI BASE	URS L	URS W	URS L / URS W	URS L / HT II L	URS L / ANT VI BASE	URS L / ANT III	URS L / SIPH L	SIPH L	SIPH middle	SIPH L / BL	SIPH L / SIPH middle	SIPH L / ANT III	CAUDA L	CAUDA W	CAUDA L / CAUDA W	SIPH L / CAUDA L
	1951-09-05	D. monelli	(USNM)	State College, Pennsylvania, USA	1.753	---	---	0.099	0.057	0.89	0.7	0.74	0.15	---	---	---	0.831461	0.786517	---	0.298	---	0.62	0.125	4.96	0.41	0.56	0.319452	1.3	0.741586	0.11	0.123596	---	0.733333	0.109	0.062	1.75806	0.990909	0.726667	0.122472	0.454167	0.24	0.075	0.136908	3.2	0.269663	---	---	---	---
					1.753	3.475	1.98232	0.105	0.058	0.89	0.73	0.68	0.15	0.862	1.012	1.13708	0.764045	0.820225	5.74667	0.298	11.6611	---	---	---	---	0.54	0.308043	1.3	0.741586	0.1	0.11236	0.0988142	0.666667	0.109	0.062	1.75806	1.09	0.726667	0.122472	0.436	0.25	0.08	0.142613	3.125	0.280899	---	---	---	---
	1951-09-05	D. monelli	(USNM)	State College, Pennsylvania, USA	1.58	3.338	2.11266	0.092	0.06	0.87	0.68	0.67	0.14	0.826	0.966	1.11034	0.770115	0.781609	5.9	0.286	11.6713	0.65	0.125	5.2	0.42	0.6	0.379747	1.25	0.791139	0.11	0.126437	0.113872	0.785714	---	---	---	---	---	---	---	0.23	0.074	0.14557	3.10811	0.264368	0.102	0.103	0.990291	2.2549
					1.58	3.344	2.11646	0.098	0.06	0.87	0.68	0.66	0.15	0.826	0.976	1.12184	0.758621	0.781609	5.50667	0.286	11.6923	0.67	0.113	5.9292	---	0.58	0.367089	1.19	0.753165	0.098	0.112644	0.10041	0.653333	---	---	---	---	---	---	---	0.23	0.086	0.14557	2.67442	0.264368	0.102	0.103	0.990291	2.2549
	1961-09-24	D. monelli	BM 1990-59	State College, Pennsylvania, USA	2.455	---	---	0.107	0.071	1.13	0.75	0.82	0.16	---	---	---	0.725664	0.663717	---	0.35	---	0.74	0.16	4.625	0.47	0.67	0.272912	1.4	0.570265	0.11	0.0973451	---	0.6875	0.12	0.065	1.84615	1.09091	0.75	0.106195	0.413793	0.29	0.1	0.118126	2.9	0.256637	0.176	0.15	1.17333	1.64773
					2.455	4.758	1.93809	0.113	0.064	1.097	0.76	0.8	0.15	1.774	1.924	1.75387	0.729262	0.692799	11.8267	0.35	13.5943	0.67	0.14	4.78571	---	0.7	0.285132	1.35	0.549898	0.1	0.0911577	0.0519751	0.666667	0.12	0.065	1.84615	1.2	0.8	0.109389	0.4	0.3	0.096	0.1222	3.125	0.273473	0.176	0.15	1.17333	1.70455
	1959-07-04	D. monelli		Raleigh, North Carolina, USA	1.713	---	---	0.11	0.062	0.92	0.78	0.79	---	---	---	---	0.858696	0.847826	---	0.3	---	0.76	0.145	5.24138	---	0.62	0.361938	1.4	0.81728	0.098	0.106522	---	---	0.108	0.073	1.47945	1.10204	---	0.117391	0.469565	0.23	0.1	0.134267	2.3	0.25	0.114	0.104	1.09615	2.01754
					1.713	---	---	0.11	0.062	0.95	0.79	0.8	0.15	---	---	---	0.842105	0.831579	---	0.3	---	0.76	0.14	5.42857	---	---	---	---	---	---	---	---	---	0.108	0.073	1.47945	---	0.72	0.113684	0.45	0.24	0.106	0.140105	2.26415	0.252632	0.114	0.104	1.09615	2.10526
	1959-07-30	D. monelli	MNHN 25150	State College, Pennsylvania, USA	2.126	4.702	2.21167	0.107	0.055	0.974	0.8	0.751	0.15	1.865	2.015	2.06879	0.771047	0.821355	12.4333	0.336	13.994	0.773	0.133	5.81203	0.433	0.589	0.277046	1.257	0.591251	0.093	0.0954825	0.0461538	0.62	0.111	0.083	1.33735	1.19355	0.74	0.113963	0.395018	0.281	0.163	0.132173	1.72393	0.288501	0.117	0.154	0.75974	2.40171
					2.126	---	---	0.1	0.066	0.957	0.761	0.74	0.137	---	---	---	0.77325	0.795193	---	0.336	---	0.749	0.126	5.94444	---	0.633	0.297742	1.289	0.606303	0.109	0.113898	---	0.79562	0.111	0.083	1.33735	1.01835	0.810219	0.115987	0.382759	0.29	0.121	0.136406	2.39669	0.30303	0.117	0.154	0.75974	2.47863
	1959-07-30	D. monelli	MNHN 25150	State College, Pennsylvania, USA	1.921	---	---	0.093	0.062	0.83	0.695	0.723	---	---	---	---	0.871084	0.837349	---	---	---	0.657	0.145	4.53103	0.42	0.52	0.270692	1.214	0.631963	0.112	0.13494	---	---	---	---	---	---	---	---	---	0.208	0.152	0.108277	1.36842	0.250602	0.102	0.152	0.671053	2.03922
					1.921	---	---	0.097	0.061	0.839	0.669	0.695	---	---	---	---	0.828367	0.797378	---	---	---	0.672	0.13	5.16923	---	---	---	---	---	---	---	---	---	---	---	---	---	---	---	---	---	---	---	---	---	0.102	0.152	0.671053	---
	1959-07-30	D. monelli	MNHN 25150	State College, Pennsylvania, USA	1.881	4.459	2.37055	0.099	0.05	0.932	0.794	0.715	0.156	1.713	1.869	2.00536	0.767167	0.851931	10.9808	0.292	15.2705	0.744	0.119	6.2521	0.47	0.604	0.321106	1.261	0.670388	0.105	0.112661	0.0561798	0.673077	0.116	0.062	1.87097	1.10476	0.74359	0.124464	0.451362	0.257	0.127	0.136629	2.02362	0.275751	0.116	0.186	0.623656	2.21552
					1.881	4.516	2.40085	0.084	0.041	0.922	0.77	0.754	0.16	1.785	1.945	2.10954	0.817787	0.835141	11.1562	0.292	15.4658	0.722	0.156	4.62821	0.46	0.578	0.307283	---	---	---	---	---	---	0.116	0.062	1.87097	---	0.725	0.125813	0.43609	0.266	0.107	0.141414	2.48598	0.288503	0.116	0.186	0.623656	2.2931
	1959-07-30	D. monelli	MNHN 25150	State College, Pennsylvania, USA	1.647	4.506	2.73588	0.092	0.062	0.919	0.668	0.708	0.138	1.919	2.057	2.2383	0.770403	0.726877	13.9058	0.284	15.8662	0.721	0.142	5.07746	0.438	0.603	0.36612	1.302	0.790528	0.114	0.124048	0.0554205	0.826087	0.106	0.083	1.27711	0.929825	0.768116	0.115343	0.430894	0.246	0.13	0.149362	1.89231	0.267682	0.104	0.109	0.954128	2.36538
					1.647	---	---	0.089	0.06	0.925	0.739	---	---	---	---	---	---	0.798919	---	0.284	---	0.745	0.137	5.43796	0.475	0.594	0.360656	1.305	0.79235	0.109	0.117838	---	---	0.106	0.083	1.27711	0.972477	---	0.114595	0.427419	0.248	0.131	0.150577	1.89313	0.268108	0.104	0.109	0.954128	2.38462
	1960-08-06	D. monelli	NHMUK 12821431	State College, Pennsylvania, USA	1.88	3.59	1.90957	0.12	0.07	0.83	0.78	0.76	0.14	0.89	1.03	1.24096	0.915663	0.939759	6.35714	0.33	10.8788	0.71	0.16	4.4375	0.45	0.59	0.31383	1.27	0.675532	0.11	0.13253	0.106796	0.785714	0.11	0.07	1.57143	1	0.785714	0.13253	0.44	0.25	0.09	0.132979	2.77778	0.301205	0.09	0.08	1.125	2.77778
					1.88	4.16	2.21277	0.12	0.06	0.87	0.77	0.74	0.15	1.45	1.6	1.83908	0.850575	0.885057	9.66667	0.33	12.6061	0.77	0.12	6.41667	0.44	0.6	0.319149	1.27	0.675532	0.1	0.114943	0.0625	0.666667	0.11	0.07	1.57143	1.1	0.733333	0.126437	0.458333	0.24	0.11	0.12766	2.18182	0.275862	0.09	0.08	1.125	2.66667
	1960-08-06	D. monelli	NHMUK 12821431	State College, Pennsylvania, USA	1.79	---	---	0.1	0.06	0.92	0.76	0.7	---	---	---	---	0.76087	0.826087	---	0.33	---	0.72	0.12	6	0.42	0.6	0.335196	1.29	0.72067	0.1	0.108696	---	---	0.12	0.07	1.71429	1.2	---	0.130435	0.48	0.25	0.12	0.139665	2.08333	0.271739	0.11	0.12	0.916667	2.27273
					1.79	4.12	2.30168	0.1	0.06	0.91	0.78	0.74	0.14	1.39	1.53	1.68132	0.813187	0.857143	9.92857	0.33	12.4848	0.72	0.11	6.54545	---	0.59	0.329609	1.3	0.726257	0.11	0.120879	0.0718954	0.785714	0.12	0.07	1.71429	1.09091	0.857143	0.131868	0.444444	0.27	0.1	0.150838	2.7	0.296703	0.11	0.12	0.916667	2.45455
	1966-07-31	D. monelli	NHMUK 12821432	Cullowhee, North Carolina, USA	1.85	4.4	2.37838	0.1	0.06	0.99	0.73	0.71	0.14	1.67	1.81	1.82828	0.717172	0.737374	11.9286	0.3	14.6667	0.71	0.11	6.45455	0.45	0.62	0.335135	1.3	0.702703	0.11	0.111111	0.0607735	0.785714	0.1	0.05	2	0.909091	0.714286	0.10101	0.357143	0.28	0.1	0.151351	2.8	0.282828	0.12	0.14	0.857143	2.33333
					1.85	4.41	2.38378	0.1	0.06	0.99	0.73	0.75	0.14	1.64	1.78	1.79798	0.757576	0.737374	11.7143	0.3	14.7	0.7	0.1	7	0.45	0.62	0.335135	0.32	0.172973	0.12	0.121212	0.0674157	0.857143	0.1	0.05	2	0.833333	0.714286	0.10101	0.344828	0.29	0.1	0.156757	2.9	0.292929	0.12	0.14	0.857143	2.41667
				MIN	1.58	3.338	1.90957	0.084	0.041	0.83	0.668	0.66	0.137	0.826	0.966	1.11034	0.717172	0.663717	5.50667	0.284	10.8788	0.62	0.1	4.4375	0.41	0.52	0.270692	0.32	0.172973	0.093	0.0911577	0.0461538	0.62	0.1	0.05	1.27711	0.833333	0.714286	0.10101	0.344828	0.208	0.074	0.108277	1.36842	0.25	0.09	0.08	0.623656	1.64773
				MAX	2.455	4.758	2.73588	0.12	0.071	1.13	0.8	0.82	0.16	1.919	2.057	2.2383	0.915663	0.939759	13.9058	0.35	15.8662	0.773	0.16	7	0.475	0.7	0.379747	1.4	0.81728	0.12	0.13494	0.113872	0.857143	0.12	0.083	2	1.2	0.857143	0.13253	0.48	0.3	0.163	0.156757	3.2	0.30303	0.176	0.186	1.17333	2.77778
[truncated: 5 more columns]

[truncated: 9 more sheets: D. nigricans, D. parva, D. robinsoni, D. sabrinae , D. saccharini , D. simpsoni, D. spicata, D. tissoti, D. utahensis]
