# Supplementary material for: Taxonomic Revision of the Nearctic Genus Drepanaphis Del Guercio (Hemiptera, Aphididae: Drepanosiphinae)
Source: Insects. 2024 Jul 21;15(7):553. doi: 10.3390/insects15070553 (PMC11277440; doi:10.3390/insects15070553)
Supplement: Supplementary file 1 [file insects-15-00553-s001.zip › Supplementary file S2.xlsx]

## Sheet: Title
Supplementary file S2
Taxonomic Revision of the Nearctic Genus Drepanaphis Del Guercio (Hemiptera, Aphididae: Drepanosiphinae)
Kamila Malik, Agnieszka Bugaj-Nawrocka and Karina Wieczorek *
Institute of Biology, Biotechnology and Environmental Protection, Faculty of Natural Sciences, University of Silesia in Katowice, Bankowa 9, 40-007 Katowice, Poland; kamila.malik@us.edu.pl (K.M.); agnieszka.bugaj-nawrocka@us.edu.pl (A.B.-N.) * Correspondence: karina.wieczorek@us.edu.pl
Metric data and morphological characters for males and oviparous females of the genus Drepanaphis

## Sheet: Males data, metrics
	Date	Species	Host plant	Locality	BL	ANT	ANT/BL	ANT I	ANT II	ANT III	ANT IV	ANT V	ANT VI BASE	ANT VI PT	ANT VI	ANT VI / ANT III	ANT V / ANT III	ANT IV / ANT III	ANT VI PT / ANT VI BASE	HW	I FEMUR L	I FEMUR W	II FEMUR L	III FEMUR L	III FEMUR L / BL	III TIBIA L	III TIBIA L / BL	HT II L	HT II L / ANT VI BASE	HT II L / ANT III	HT II L / ANT VI	URS L	URS W	URS L / URS W	URS L / HT II L	URS L / ANT VI BASE	URS L / ANT III	URS L / SIPH	SIPH L	SIPH middle	SIPH L / BL	SIPH L / SIPH middle	SIPH L / ANT III	RIN ANT III	RIN ANT IV	RIN ANT V	Visible discoloration around the veins	Hind femora with visible stripes	Siphunculi colour
	1963-05-20	Drepanaphis acerifoliae	Acer saccharinum	Berkely, California, USA	2.21	3.5	1.58371	0.12	0.06	0.86	0.61	0.64	0.13	1.08	1.21	1.40698	0.744186	0.709302	8.30769	0.38	0.7	0.11	0.49	0.62	0.280543	1.22	0.552036	0.12	0.923077	0.139535	0.0991736	0.09	---	---	0.75	0.692308	0.104651	0.36	0.25	0.12	0.113122	2.08333	0.290698	81	40	21	1	1	0
					2.21	---	---	0.13	0.06	0.88	0.64	0.65	0.14	---	---	---	0.738636	0.727273	---	0.38	0.67	0.14	0.48	0.61	0.276018	1.25	0.565611	0.12	0.857143	0.136364	---	0.09	---	---	0.75	0.642857	0.102273	0.391304	0.23	0.1	0.104072	2.3	0.261364	84	39	18
	1963-05-20	Drepanaphis acerifoliae	Acer saccharinum	Berkely, California, USA	2.09	---	---	0.11	0.06	0.94	0.6	0.55	0.13	---	---	---	0.585106	0.638298	---	0.38	0.69	0.13	0.46	0.62	0.296651	1.27	0.607656	0.11	0.846154	0.117021	---	0.09	0.06	1.5	0.818182	0.692308	0.0957447	0.36	0.25	0.09	0.119617	2.77778	0.265957	99	34	18	1	1	0
					2.09	---	---	0.1	0.05	0.9	0.59	0.55	0.14	---	---	---	0.611111	0.655556	---	0.38	---	---	0.47	0.63	0.301435	1.28	0.61244	0.12	0.857143	0.133333	---	0.09	0.06	1.5	0.75	0.642857	0.1	0.333333	0.27	0.1	0.129187	2.7	0.3	95	38	17
	1960-02-04	Drepanaphis acerifoliae	Acer sp.	Lodi, California, USA	2.1	---	---	0.1	0.06	0.72	---	---	---	---	---	---	---	---	---	0.33	0.6	0.09	0.44	0.55	0.261905	1.19	0.566667	0.11	---	0.152778	---	0.09	---	---	0.818182	---	0.125	0.346154	0.26	0.09	0.12381	2.88889	0.361111	---	---	---	1	1	0
					2.1	---	---	0.11	0.06	---	---	---	---	---	---	---	---	---	---	0.33	---	---	0.43	0.56	0.266667	1.14	0.542857	0.09	---	---	---	0.09	---	---	1	---	---	0.346154	0.26	0.11	0.12381	2.36364	---	---	---	---
	1986-09-23	Drepanaphis carolinensis	Acer saccharum	Pennsylvania, USA	2.26	3.51	1.5531	0.1	0.07	1	0.65	0.61	0.13	0.95	1.08	1.08	0.61	0.65	7.30769	0.33	0.67	0.13	0.46	0.6	0.265487	1.2	0.530973	0.12	0.923077	0.12	0.111111	0.09	0.08	1.125	0.75	0.692308	0.09	0.45	0.2	0.12	0.0884956	1.66667	0.2	102	47	38	0	1	0
					2.26	3.48	1.53982	0.1	0.07	0.98	0.67	0.59	0.14	0.93	1.07	1.09184	0.602041	0.683673	6.64286	0.33	0.67	0.15	0.44	0.63	0.278761	1.2	0.530973	0.12	0.857143	0.122449	0.11215	0.09	0.08	1.125	0.75	0.642857	0.0918367	0.391304	0.23	0.1	0.10177	2.3	0.234694	85	56	35
	1986-09-23	Drepanaphis carolinensis	Acer saccharum	Pennsylvania, USA	1.75	---	---	0.08	0.05	0.84	0.58	0.52	0.15	---	---	---	0.619048	0.690476	---	0.34	0.56	0.11	0.39	0.53	0.302857	1.11	0.634286	0.1	0.666667	0.119048	---	---	---	---	---	---	---	---	0.17	0.1	0.0971429	1.7	0.202381	69	43	26	0	1	0
					1.75	---	---	---	---	---	---	---	---	---	---	---	---	---	---	0.34	0.56	0.1	0.39	0.52	0.297143	1.1	0.628571	0.11	---	---	---	---	---	---	---	---	---	---	0.18	0.08	0.102857	2.25	---	---	---	---
	1976-09-09	Drepanaphis carolinensis	Acer saccharum	Orono, Maine, USA	1.84	2.85	1.54891	0.08	0.06	0.73	0.52	0.42	0.12	0.92	1.04	1.42466	0.575342	0.712329	7.66667	0.37	0.56	0.1	0.36	0.49	0.266304	1.01	0.548913	0.1	0.833333	0.136986	0.0961538	0.08	0.05	1.6	0.8	0.666667	0.109589	0.5	0.16	0.08	0.0869565	2	0.219178	87	46	25	0	1	0
					1.84	2.82	1.53261	0.09	0.06	0.73	0.5	0.43	0.13	0.88	1.01	1.38356	0.589041	0.684932	6.76923	0.37	0.55	0.1	0.33	0.46	0.25	1.04	0.565217	0.11	0.846154	0.150685	0.108911	0.08	0.05	1.6	0.727273	0.615385	0.109589	0.470588	0.17	0.08	0.0923913	2.125	0.232877	85	43	25
	1960-10-12	Drepanaphis choanotricha	Acer saccharum	Raleigh, North Carolina, USA	1.44	3.4	2.36111	0.08	0.05	0.69	0.44	0.41	0.12	1.61	1.73	2.50725	0.594203	0.637681	13.4167	0.24	0.46	0.07	0.34	0.44	0.305556	0.83	0.576389	0.09	0.75	0.130435	0.0520231	0.09	0.07	1.28571	1	0.75	0.130435	0.529412	0.17	0.1	0.118056	1.7	0.246377	44	23	18	0	0	0
					1.44	3.37	2.34028	0.08	0.05	0.71	0.43	0.43	0.12	1.55	1.67	2.35211	0.605634	0.605634	12.9167	0.24	0.48	0.07	0.34	0.41	0.284722	0.85	0.590278	0.09	0.75	0.126761	0.0538922	0.09	0.07	1.28571	1	0.75	0.126761	0.529412	0.17	0.11	0.118056	1.54545	0.239437	43	21	16
	1957-10-03	Drepanaphis granovskyi	Acer grandidentatum	Logan Canyon, Utah, USA	1.82	---	---	0.08	0.05	0.71	0.42	0.38	0.11	---	---	---	0.535211	0.591549	---	0.28	0.51	0.11	0.31	---	---	---	---	---	---	---	---	0.08	0.06	1.33333	---	0.727273	0.112676	0.470588	0.17	0.08	0.0934066	2.125	0.239437	66	34	20	0	0	0
					1.82	---	---	0.08	0.05	0.73	0.41	0.37	0.1	---	---	---	0.506849	0.561644	---	0.28	0.48	0.1	---	---	---	---	---	---	---	---	---	0.08	0.06	1.33333	---	0.8	0.109589	0.5	0.16	0.07	0.0879121	2.28571	0.219178	68	35	19
	1956-09-10	Drepanaphis kanzensis	Acer saccharum	Presque Isle, Maine, USA	1.94	3.89	2.00515	0.11	0.06	1.05	0.65	0.65	0.13	1.24	1.37	1.30476	0.619048	0.619048	9.53846	0.37	0.71	0.11	0.47	0.61	0.314433	1.19	0.613402	0.12	0.923077	0.114286	0.0875912	0.08	0.06	1.33333	0.666667	0.615385	0.0761905	0.380952	0.21	0.1	0.108247	2.1	0.2	98	43	27	0	0	1
					1.94	3.54	1.82474	0.11	0.06	1.04	0.71	0.66	0.13	0.83	0.96	0.923077	0.634615	0.682692	6.38462	0.37	0.72	0.12	---	0.64	0.329897	1.29	0.664948	0.11	0.846154	0.105769	0.114583	0.08	0.06	1.33333	0.727273	0.615385	0.0769231	0.4	0.2	0.08	0.103093	2.5	0.192308	109	51	32
	1960-09-01	Drepanaphis kanzensis	Acer rubrum	Unionville, Ontario, Canada	1.85	3.04	1.64324	0.1	0.06	0.86	0.53	0.49	0.12	0.88	1	1.16279	0.569767	0.616279	7.33333	0.36	0.6	0.11	0.42	0.56	0.302703	1.1	0.594595	0.1	0.833333	0.116279	0.1	0.08	0.07	1.14286	0.8	0.666667	0.0930233	0.421053	0.19	0.1	0.102703	1.9	0.22093	94	38	18	0	0	1
					1.85	3.37	1.82162	0.1	0.06	0.87	0.55	0.48	0.12	1.19	1.31	1.50575	0.551724	0.632184	9.91667	0.36	0.59	0.11	0.42	0.56	0.302703	1.12	0.605405	0.11	0.916667	0.126437	0.0839695	0.08	0.07	1.14286	0.727273	0.666667	0.091954	0.4	0.2	0.11	0.108108	1.81818	0.229885	107	43	22
	1946-09-20	Drepanaphis kanzensis	Acer saccharinum	Geneva, New York, USA	2.44	3.54	1.45082	0.12	0.06	0.93	0.62	0.49	0.12	1.2	1.32	1.41935	0.526882	0.666667	10	0.33	---	---	0.53	0.69	0.282787	1.31	0.536885	0.11	0.916667	0.11828	0.0833333	0.08	0.06	1.33333	0.727273	0.666667	0.0860215	0.347826	0.23	0.1	0.0942623	2.3	0.247312	102	46	24	0	0	1
					2.44	---	---	0.12	0.07	---	---	---	---	---	---	---	---	---	---	0.33	---	---	0.52	0.7	0.286885	1.35	0.553279	0.11	---	---	---	0.08	0.06	1.33333	0.727273	---	---	0.347826	0.23	0.1	0.0942623	2.3	---	97	47	18
	1981-10-28	Drepanaphis keshenae	Acer saccharum	Bell Smith Springs, Illinois, USA	1.67	3.54	2.11976	0.09	0.06	0.77	0.55	0.58	0.13	1.36	1.49	1.93506	0.753247	0.714286	10.4615	0.34	0.59	0.1	0.38	0.5	0.299401	1.01	0.60479	0.11	0.846154	0.142857	0.0738255	0.13	0.12	1.08333	1.18182	1	0.168831	0.764706	0.17	0.07	0.101796	2.42857	0.220779	76	29	30	1	1	0
					1.67	3.37	2.01796	0.1	0.06	0.8	0.53	0.51	0.12	1.25	1.37	1.7125	0.6375	0.6625	10.4167	0.34	0.58	0.1	0.37	0.49	0.293413	1.07	0.640719	0.11	0.916667	0.1375	0.080292	0.13	0.12	1.08333	1.18182	1.08333	0.1625	0.764706	0.17	0.08	0.101796	2.125	0.2125	71	31	27
	1958-10-24	Drepanaphis keshenae	Acer saccharum	Raleigh, North Carolina, USA	2.11	3.81	1.80569	0.1	0.07	1	0.63	0.56	0.12	1.33	1.45	1.45	0.56	0.63	11.0833	0.34	0.73	0.13	0.47	0.65	0.308057	1.25	0.592417	0.11	0.916667	0.11	0.0758621	0.1	0.07	1.42857	0.909091	0.833333	0.1	0.416667	0.24	0.09	0.113744	2.66667	0.24	87	44	25	1	1	0
					2.11	3.74	1.77251	0.1	0.07	1.05	0.64	0.6	0.11	1.17	1.28	1.21905	0.571429	0.609524	10.6364	0.34	0.73	0.14	0.47	0.63	0.298578	1.29	0.611374	0.11	1	0.104762	0.0859375	0.1	0.07	1.42857	0.909091	0.909091	0.0952381	---	---	---	---	---	---	91	42	31
	1958-10-24	Drepanaphis keshenae	Acer saccharum	Raleigh, North Carolina, USA	2.05	3.68	1.79512	0.09	0.05	0.97	0.58	0.52	0.12	1.35	1.47	1.51546	0.536082	0.597938	11.25	---	0.74	0.12	0.46	0.64	0.312195	1.29	0.629268	0.11	0.916667	0.113402	0.0748299	0.12	0.11	1.09091	1.09091	1	0.123711	0.428571	0.28	0.11	0.136585	2.54545	0.28866	101	39	25	1	1	0
					2.05	---	---	0.09	0.05	0.96	0.58	---	---	---	---	---	---	0.604167	---	---	---	---	---	0.64	0.312195	1.32	0.643902	0.11	---	0.114583	---	0.12	0.11	1.09091	1.09091	---	0.125	0.461538	0.26	0.12	0.126829	2.16667	0.270833	94	46	---
	1981-10-28	Drepanaphis keshenae	Acer saccharum	Bell Smith Springs, Illinois, USA	1.955	---	---	0.1	0.06	0.83	0.6	0.54	0.12	---	---	---	0.650602	0.722892	---	0.33	0.63	0.11	0.437	0.577	0.295141	1.23	0.629156	0.11	0.916667	0.13253	---	0.09	0.07	1.28571	0.818182	0.75	0.108434	0.45	0.2	0.1	0.102302	2	0.240964	82	48	27	1	1	0
					1.955	3.436	1.75754	0.12	0.06	0.84	0.591	0.522	0.13	1.173	1.303	1.55119	0.621429	0.703571	9.02308	0.33	0.63	0.11	0.41	0.567	0.290026	1.18	0.603581	0.1	0.769231	0.119048	0.119048	0.09	0.07	1.28571	0.9	0.692308	0.107143	0.45	0.2	0.09	0.102302	2.22222	0.238095	90	59	32
	1963-10-03	Drepanaphis knowltoni	Acer grandidentatum	Providence, Utah, USA	2.1	3.45	1.64286	0.09	0.06	1	0.64	0.63	0.14	0.89	1.03	1.03	0.63	0.64	6.35714	0.34	0.67	0.13	0.47	0.64	0.304762	1.33	0.633333	0.1	0.714286	0.1	0.0970874	0.1	0.08	1.25	1	0.714286	0.1	0.384615	0.26	0.12	0.12381	2.16667	0.26	71	29	22	0	1	0
					2.1	---	---	0.09	0.06	1	---	---	---	---	---	---	---	---	---	0.34	0.69	0.13	0.49	0.65	0.309524	1.37	0.652381	0.1	---	0.1	---	0.1	0.08	1.25	1	---	0.1	0.384615	0.26	0.11	0.12381	2.36364	0.26	79	---	---
	1963-10-10	Drepanaphis knowltoni	Acer grandidentatum	---	2.012	3.967	1.97167	0.1	0.06	0.922	0.598	0.643	0.13	1.514	1.644	1.78308	0.697397	0.64859	11.6462	0.282	0.66	0.122	0.44	0.583	0.289761	1.242	0.617296	0.113	0.869231	0.12256	0.12256	0.09	0.08	1.125	0.79646	0.692308	0.0976139	0.362903	0.248	0.12	0.12326	2.06667	0.26898	71	31	20	0	1	0
					2.012	3.835	1.90606	0.1	0.06	0.93	0.617	0.651	0.13	1.347	1.477	1.58817	0.7	0.663441	10.3615	0.282	---	---	0.42	---	---	---	---	---	---	---	---	0.09	0.08	1.125	---	0.692308	0.0967742	0.361446	0.249	0.15	0.123757	1.66	0.267742	71	30	---
	1951-09-15	Drepanaphis monelli	Aesculus glabra	State College, Pennsylvania, USA	2.16	4.28	1.98148	0.11	0.06	1.02	0.75	0.7	0.14	1.5	1.64	1.60784	0.686275	0.735294	10.7143	0.32	0.78	0.1	0.51	0.65	0.300926	1.39	0.643519	0.11	0.785714	0.107843	0.0670732	0.11	0.06	1.83333	1	0.785714	0.107843	0.44	0.25	0.08	0.115741	3.125	0.245098	98	45	26	0	1	0
					2.16	4.27	1.97685	0.11	0.05	1.01	0.76	0.66	0.13	1.55	1.68	1.66337	0.653465	0.752475	11.9231	0.32	0.79	0.1	0.52	0.63	0.291667	1.41	0.652778	0.1	0.769231	0.0990099	0.0595238	0.11	0.06	1.83333	1.1	0.846154	0.108911	0.423077	0.26	0.09	0.12037	2.88889	0.257426	96	38	21
	1951-09-15	Drepanaphis monelli	Aesculus glabra	State College, Pennsylvania, USA	2.13	---	---	0.12	0.07	0.98	0.76	---	---	---	---	---	---	0.77551	---	0.3	0.73	0.1	0.47	0.67	0.314554	1.37	0.643192	0.11	---	0.112245	---	0.12	0.08	1.5	1.09091	---	0.122449	0.428571	0.28	0.08	0.131455	3.5	0.285714	91	39	---	0	1	0
					2.13	---	---	0.11	0.06	1	0.78	---	---	---	---	---	---	0.78	---	0.3	---	---	0.46	0.65	0.305164	1.37	0.643192	0.11	---	0.11	---	0.12	0.08	1.5	1.09091	---	0.12	0.461538	0.26	0.07	0.122066	3.71429	0.26	---	---	---
	1981-10-28	Drepanaphis monelli	Acer saccharum	Bell Smith Springs, Illinois, USA	2.161	3.734	1.7279	0.12	0.06	0.958	0.66	0.63	0.16	1.146	1.306	1.36326	0.65762	0.688935	7.1625	0.34	0.682	0.122	0.481	0.626	0.289681	1.268	0.586765	0.121	0.75625	0.126305	0.126305	0.117	0.085	1.37647	0.966942	0.73125	0.122129	0.47561	0.246	0.102	0.113836	2.41176	0.256785	125	58	28	0	1	0
					2.161	---	---	0.12	0.06	0.997	0.67	0.63	0.16	---	---	---	0.631896	0.672016	---	0.34	0.714	0.1	0.475	0.638	0.295234	1.258	0.582138	0.118	0.7375	0.118355	---	0.117	0.085	1.37647	0.991525	0.73125	0.117352	0.473684	0.247	0.075	0.114299	3.29333	0.247743	134	60	35
	1981-10-28	Drepanaphis monelli	Acer saccharum	Bell Smith Springs, Illinois, USA	1.957	4.176	2.13388	0.12	0.06	0.984	0.751	0.745	0.15	1.366	1.516	1.54065	0.757114	0.763211	9.10667	0.352	0.727	0.1	0.51	0.653	0.333674	1.357	0.693408	0.12	0.8	0.121951	0.121951	0.121	0.068	1.77941	1.00833	0.806667	0.122967	0.478261	0.253	0.08	0.12928	3.1625	0.257114	106	61	26	0	1	0
					1.957	---	---	0.12	0.06	0.96	0.759	0.697	0.15	---	---	---	0.726042	0.790625	---	0.352	0.729	0.09	0.5	0.67	0.342361	1.343	0.686254	0.122	0.813333	0.127083	---	0.121	0.068	1.77941	0.991803	0.806667	0.126042	---	---	---	---	---	---	104	56	38
	1956-09-09	Drepanaphis parva	Acer sp.	Presque Isle, Maine, USA	2.48	4.54	1.83065	0.12	0.06	1.12	0.79	0.8	0.13	1.52	1.65	1.47321	0.714286	0.705357	11.6923	---	0.76	0.13	0.51	0.73	0.294355	1.52	0.612903	0.12	0.923077	0.107143	0.0727273	0.09	0.07	1.28571	0.75	0.692308	0.0803571	0.473684	0.19	0.13	0.0766129	1.46154	0.169643	---	---	---	0	0	1
					2.48	4.79	1.93145	0.12	0.06	1.1	0.81	0.82	0.13	1.75	1.88	1.70909	0.745455	0.736364	13.4615	---	0.78	0.13	0.52	0.74	0.298387	1.52	0.612903	0.12	0.923077	0.109091	0.0638298	0.09	0.07	1.28571	0.75	0.692308	0.0818182	0.391304	0.23	0.16	0.0927419	1.4375	0.209091	---	---	---
	1956-09-08	Drepanaphis simpsoni	Acer saccharum	Orono, Maine, USA	1.8	2.39	1.32778	0.09	0.06	0.66	0.48	0.37	0.11	0.62	0.73	1.10606	0.560606	0.727273	5.63636	0.36	0.47	0.1	0.3	0.43	0.238889	0.83	0.461111	0.11	1	0.166667	0.150685	0.08	0.06	1.33333	0.727273	0.727273	0.121212	0.533333	0.15	0.07	0.0833333	2.14286	0.227273	96	62	33	0	0	0
					1.8	2.41	1.33889	0.09	0.06	0.66	0.47	0.38	0.11	0.64	0.75	1.13636	0.575758	0.712121	5.81818	0.36	0.46	0.1	0.33	0.45	0.25	0.81	0.45	0.11	1	0.166667	0.146667	0.08	0.06	1.33333	0.727273	0.727273	0.121212	0.533333	0.15	0.07	0.0833333	2.14286	0.227273	92	79	32
	1956-09-10	Drepanaphis simpsoni	Acer saccharum	Presque Isle, Maine, USA	1.62	2.62	1.61728	0.09	0.06	0.75	0.57	0.41	0.12	0.62	0.74	0.986667	0.546667	0.76	5.16667	---	0.47	0.11	0.35	0.51	0.314815	0.91	0.561728	0.1	0.833333	0.133333	0.135135	0.08	0.06	1.33333	0.8	0.666667	0.106667	0.533333	0.15	0.08	0.0925926	1.875	0.2	118	67	38	0	0	0
					1.62	2.62	1.61728	0.09	0.06	0.75	0.55	0.41	0.12	0.64	0.76	1.01333	0.546667	0.733333	5.33333	---	0.48	---	0.34	0.51	0.314815	0.9	0.555556	0.1	0.833333	0.133333	0.131579	0.08	0.06	1.33333	0.8	0.666667	0.106667	0.533333	0.15	0.07	0.0925926	2.14286	0.2	106	68	30
	1956-09-10	Drepanaphis simpsoni	Acer saccharum	Presque Isle, Maine, USA	2.19	3.03	1.38356	0.11	0.07	0.87	0.59	0.49	0.14	0.76	0.9	1.03448	0.563218	0.678161	5.42857	0.28	0.6	0.15	0.44	0.59	0.269406	1.09	0.497717	0.11	0.785714	0.126437	0.122222	0.09	0.06	1.5	0.818182	0.642857	0.103448	0.5625	0.16	0.08	0.0730594	2	0.183908	110	82	38	0	0	0
					2.19	3.04	1.38813	0.1	0.06	0.87	0.63	0.49	0.13	0.76	0.89	1.02299	0.563218	0.724138	5.84615	0.28	0.6	0.15	0.42	0.59	0.269406	1.09	0.497717	0.11	0.846154	0.126437	0.123596	0.09	0.06	1.5	0.818182	0.692308	0.103448	---	---	---	---	---	---	109	82	36
	1963-09-08	Drepanaphis spicata	Acer spicatum	Mount Mitchell, North Carolina, USA	2.82	5.48	1.94326	0.13	0.08	1.29	1	0.94	0.15	1.89	2.04	1.5814	0.728682	0.775194	12.6	0.38	0.98	0.16	0.63	0.82	0.29078	1.75	0.620567	0.12	0.8	0.0930233	0.0588235	0.11	0.09	1.22222	0.916667	0.733333	0.0852713	0.275	0.4	0.18	0.141844	2.22222	0.310078	106	46	25	0	1	0
					2.82	4.97	1.76241	0.13	0.08	1.27	0.98	0.94	0.15	1.42	1.57	1.23622	0.740157	0.771654	9.46667	0.38	0.98	0.16	---	0.82	0.29078	1.75	0.620567	---	---	---	---	0.11	0.09	1.22222	---	0.733333	0.0866142	0.282051	0.39	0.18	0.138298	2.16667	0.307087	107	46	23
	1985-10-08	Drepanaphis utahensis	Acer grandidentatum	Logan, Utah, USA	2.47	---	---	0.09	0.06	0.78	0.6	0.55	0.13	---	---	---	0.705128	0.769231	---	0.32	0.68	0.1	0.45	0.64	0.259109	1.27	0.51417	0.12	0.923077	0.153846	---	---	---	---	---	---	---	---	0.22	0.07	0.0890688	3.14286	0.282051	83	52	27	0	0	0
					2.47	3.18	1.28745	0.1	0.07	0.81	0.62	0.58	0.14	0.86	1	1.23457	0.716049	0.765432	6.14286	0.32	0.66	0.1	0.45	0.64	0.259109	1.26	0.510121	0.12	0.857143	0.148148	0.12	---	---	---	---	---	---	---	0.23	0.07	0.0931174	3.28571	0.283951	78	46	30
	1975-09-27	Drepanaphis utahensis	Acer grandidentatum	Wellsville Canyon, Utah, USA	1.73	2.85	1.6474	0.09	0.06	0.75	0.48	0.47	0.13	0.87	1	1.33333	0.626667	0.64	6.69231	0.27	0.57	0.1	0.38	0.51	0.294798	1.06	0.612717	0.11	0.846154	0.146667	0.11	---	---	---	---	---	---	---	0.19	0.07	0.109827	2.71429	0.253333	---	---	---	0	0	0
					1.73	2.84	1.64162	0.09	0.06	0.77	0.46	0.49	0.13	0.84	0.97	1.25974	0.636364	0.597403	6.46154	0.27	0.57	0.11	---	0.51	0.294798	1.09	0.630058	0.1	0.769231	0.12987	0.103093	---	---	---	---	---	---	---	0.2	0.06	0.115607	3.33333	0.25974	---	---	---
	1975-09-27	Drepanaphis utahensis	Acer grandidentatum	Wellsville Canyon, Utah, USA	1.9	3.1	1.63158	0.09	0.06	0.82	0.52	0.53	0.13	0.95	1.08	1.31707	0.646341	0.634146	7.30769	0.35	0.61	0.12	0.38	0.57	0.3	1.18	0.621053	0.11	0.846154	0.134146	0.101852	0.09	0.06	1.5	0.818182	0.692308	0.109756	0.473684	0.19	0.09	0.1	2.11111	0.231707	---	---	---	0	0	0
					1.9	3.2	1.68421	0.09	0.06	0.79	0.58	0.54	0.14	1	1.14	1.44304	0.683544	0.734177	7.14286	0.35	0.63	0.12	0.38	0.55	0.289474	1.17	0.615789	0.11	0.785714	0.139241	0.0964912	0.09	0.06	1.5	0.818182	0.642857	0.113924	0.428571	0.21	0.08	0.110526	2.625	0.265823	---	---	---
	---	Drepanaphis utahensis	---	---	1.7	2.74	1.61176	0.08	0.05	0.75	0.49	0.47	0.12	0.78	0.9	1.2	0.626667	0.653333	6.5	0.3	0.51	0.09	0.33	0.49	0.288235	1.08	0.635294	0.1	0.833333	0.133333	0.111111	0.09	0.06	1.5	0.9	0.75	0.12	0.529412	0.17	0.07	0.1	2.42857	0.226667	---	---	---	0	0	0
					1.7	---	---	0.09	0.06	0.75	---	---	---	---	---	---	---	---	---	0.3	0.53	0.03	---	0.48	0.282353	1.06	0.623529	0.11	---	0.146667	---	0.09	0.06	1.5	0.818182	---	0.12	0.5	0.18	0.06	0.105882	3	0.24	---	---	---
																																															0 - absent	0 - absent	0 - dark
																																															1 - present	1 - present	1 - pale/ shaded
			Explanation of abbreviations:
			BL	Length of body
			ANT	Length of antennae
			ANT/BL	Length of antennae/length of body
			ANT I	Length of antennae segment I
			ANT II	Length of antennae segment II
			ANT III	Length of antennae segment III
			ANT IV	Length of antennae segment IV
			ANT V	Length of antennae segment V
			ANT VI BASE	Length of antennae segment VI base
			ANT VI PT	Length of antennae segment VI processus terminalis
			ANT VI	Length of antennae segment VI
			ANT VI/ANT III	Ant segment ratio VI:III
			ANT V/ANT III	Ant segment ratio V:III
			ANT IV/ANT III	Ant segment ratio IV:III
			ANT VI PT/ANT VI BASE	Ant segment ratio VI PT:VI BASE
			HW	Head width across compound eyes
			I FEMUR L	First femora length
			I FEMUR W	First femora width
			II FEMUR L	Second femora length
			III FEMUR L	Hind femora length
			III FEMUR L/BL	Hind femora lenght/length of body
			III TIBIA L	Hind tibia lenght
			III TIBIA L/BL	Hind tibia lenght/length of body
			HT II L	Length of the 2nd segment of hind tarsus
			HT II L/ANT VI BASE	Length of the 2nd segment of hind tarsus/length of base of last antennal segment
			HT II L/ANT III	Length of the 2nd segment of hind tarsus/length of 3rd antennal segment
			HT II L/ANT VI	Length of the 2nd segment of hind tarsus/length of 6th antennal segment
			URS L	Ultimate rostral segment length
			URS W	Ultimate rostral segment width
			URS L/URS W	Ultimate rostral segment length/Ultimate rostral segment width
			URS L/HT II L	Ultimate rostral segment length/length of 2nd segment of hind tarsus
			URS L/ANT VI BASE	Ultimate rostral segment length/length of base of last antennal segment
			URS L/ANT III	Ultimate rostral segment length/length of 3rd antennal segment
			URS L/SIPH	Ultimate rostral segment length/length of siphunculus
			SIPH L	Siphunculus length
			SIPH middle	Mind-width of siphunculus
			SIPH L/BL	Siphunculus length/body length
			SIPH L/SIPH middle	Siphunculus length/mind-width of siphunculus
			SIPH L/ANT III	Siphunculus length/length of 3rd antennal segment
			RIN ANT III	Number of rhinaria on the 3rd antennal segment
			RIN ANT IV	Number of rhinaria on the 4th antennal segment
			RIN ANT V	Number of rhinaria on the 5th antennal segment
[truncated: 5 more columns]

## Sheet: Females data, metrics
	Date	Species	Host plant	Locality	BL	ANT	ANT/BL	ANT I	ANT II	ANT III	ANT IV	ANT V	ANT VI BASE	ANT VI PT	ANT VI	ANT VI / ANT III	ANT V / ANT III	ANT IV / ANT III	ANT VI PT / ANT VI BASE	HW	I FEMUR L	I FEMUR W	II FEMUR L	III FEMUR L	III FEMUR L / BL	III TIBIA L	III TIBIA L / BL	HT II L	HT II L / ANT VI BASE	HT II L / ANT III	HT II L / ANT VI	URS L	URS W	URS L / URS W	URS L / HT II L	URS L / ANT VI BASE	URS L / ANT III	URS L / SIPH	SIPH L	SIPH middle	SIPH L / BL	SIPH L / SIPH middle	SIPH L / ANT III	Pseudosensories on hind tibiae	Antennae colour	Dorsal sclerites colour	Siphunculi colour	Fore tibiae colour	Frontal setae - 2 pairs
	1963-05-20	Drepanaphis acerifoliae	Acer saccharinum	Berkely, California, USA	2.99	2.98	0.996656	0.11	0.07	0.7	0.53	0.54	0.12	0.91	1.03	1.47143	0.771429	0.757143	7.58333	0.41	0.62	0.13	0.53	0.64	0.214047	1.26	0.421405	0.12	1	0.171429	0.116505	0.11	0.06	1.83333	0.916667	0.916667	0.157143	0.5	0.22	0.11	0.0735786	2	0.314286	74	0	1	1	1	0
					2.99	3.1	1.03679	0.11	0.06	0.69	0.52	0.52	0.12	1.08	1.2	1.73913	0.753623	0.753623	9	0.41	0.61	0.14	---	0.65	0.217391	1.25	0.41806	0.13	1.08333	0.188406	0.108333	0.11	0.06	1.83333	0.846154	0.916667	0.15942	0.55	0.2	0.1	0.0668896	2	0.289855	80
	1963-05-20	Drepanaphis acerifoliae	Acer saccharinum	Berkely, California, USA	2.84	2.85	1.00352	0.11	0.07	0.69	0.52	0.58	0.13	0.75	0.88	1.27536	0.84058	0.753623	5.76923	---	0.59	0.13	0.51	0.63	0.221831	1.17	0.411972	0.12	0.923077	0.173913	0.136364	0.1	0.06	1.66667	0.833333	0.769231	0.144928	0.47619	0.21	0.11	0.0739437	1.90909	0.304348	102	0	1	1	1	0
					2.84	---	---	0.12	0.07	0.66	0.53	---	---	---	---	---	---	0.80303	---	---	0.61	0.12	0.51	0.63	0.221831	1.17	0.411972	0.12	---	0.181818	---	0.1	0.06	1.66667	0.833333	---	0.151515	0.47619	0.21	0.08	0.0739437	2.625	0.318182	110
	1963-05-20	Drepanaphis acerifoliae	Acer saccharinum	Berkely, California, USA	2.95	3.01	1.02034	0.11	0.06	0.7	0.47	0.53	0.12	1.02	1.14	1.62857	0.757143	0.671429	8.5	0.39	0.6	0.12	0.51	0.62	0.210169	1.19	0.40339	0.12	1	0.171429	0.105263	0.11	0.06	1.83333	0.916667	0.916667	0.157143	0.44	0.25	0.11	0.0847458	2.27273	0.357143	77	0	1	1	1	0
					2.95	3.02	1.02373	0.11	0.06	0.69	0.47	0.52	0.13	1.04	1.17	1.69565	0.753623	0.681159	8	0.39	0.6	0.13	---	0.63	0.213559	1.19	0.40339	0.13	1	0.188406	0.111111	0.11	0.06	1.83333	0.846154	0.846154	0.15942	0.478261	0.23	0.11	0.0779661	2.09091	0.333333	69
	1958-10-22	Drepanaphis acerifoliae	Acer rubrum	Washington D.C.	2.85	2.65	0.929825	0.12	0.07	0.59	0.42	0.48	0.14	0.83	0.97	1.64407	0.813559	0.711864	5.92857	0.36	0.55	0.14	---	0.6	0.210526	1.08	0.378947	0.12	0.857143	0.20339	0.123711	0.1	0.08	1.25	0.833333	0.714286	0.169492	0.454545	0.22	0.13	0.077193	1.69231	0.372881	56	0	1	1	1	0
					2.85	---	---	0.12	0.07	0.6	0.42	0.46	---	---	---	---	0.766667	0.7	---	0.36	0.57	0.15	---	0.59	0.207018	1.16	0.407018	0.12	---	0.2	---	0.1	0.08	1.25	0.833333	---	0.166667	0.434783	0.23	0.14	0.0807018	1.64286	0.383333	55
	1958-10-22	Drepanaphis acerifoliae	Acer rubrum	Washington D.C.	3.08	2.92	0.948052	0.1	0.07	0.64	0.45	0.49	0.13	1.04	1.17	1.82812	0.765625	0.703125	8	0.41	0.57	0.16	0.5	0.62	0.201299	1.18	0.383117	0.13	1	0.203125	0.111111	0.11	0.08	1.375	0.846154	0.846154	0.171875	0.44	0.25	0.15	0.0811688	1.66667	0.390625	72	0	1	1	1	0
					3.08	---	---	0.1	0.07	0.63	0.45	0.5	---	---	---	---	0.793651	0.714286	---	0.41	0.58	0.16	0.49	0.62	0.201299	1.15	0.373377	0.12	---	0.190476	---	0.11	0.08	1.375	0.916667	---	0.174603	0.458333	0.24	0.16	0.0779221	1.5	0.380952	73
	1960-02-04	Drepanaphis acerifoliae	Acer sp.	Lodi, California, USA	2.74	---	---	0.11	0.06	0.61	0.43	0.46	0.12	---	---	---	0.754098	0.704918	---	---	0.58	0.11	0.48	0.59	0.215328	1.15	0.419708	0.12	1	0.196721	---	0.1	0.06	1.66667	0.833333	0.833333	0.163934	0.454545	0.22	0.11	0.080292	2	0.360656	59	0	1	1	1	0
					2.74	2.76	1.0073	0.12	0.06	0.6	0.44	0.47	0.12	0.95	1.07	1.78333	0.783333	0.733333	7.91667	0.38	0.57	0.11	0.49	0.6	0.218978	1.18	0.430657	0.12	1	0.2	0.11215	0.1	0.06	1.66667	0.833333	0.833333	0.166667	0.47619	0.21	0.1	0.0766423	2.1	0.35	50
	1986-09-23	Drepanaphis carolinensis	Acer saccharum	State College, Pennsylvania, USA	2.45	2.62	1.06939	0.1	0.06	0.58	0.42	0.46	0.14	0.86	1	1.72414	0.793103	0.724138	6.14286	0.38	0.57	0.13	0.46	0.59	0.240816	1.12	0.457143	0.13	0.928571	0.224138	0.13	0.09	0.06	1.5	0.692308	0.642857	0.155172	0.5	0.18	0.09	0.0734694	2	0.310345	48	1	1	1	1	0
					2.45	2.61	1.06531	0.1	0.07	0.56	0.44	0.44	0.14	0.86	1	1.78571	0.785714	0.785714	6.14286	---	0.55	0.12	0.45	0.6	0.244898	1.09	0.444898	0.12	0.857143	0.214286	0.12	0.09	0.06	1.5	0.75	0.642857	0.160714	0.529412	0.17	0.11	0.0693878	1.54545	0.303571	40
	1986-09-23	Drepanaphis carolinensis	Acer saccharum	State College, Pennsylvania, USA	2.6	2.69	1.03462	0.09	0.06	0.61	0.44	0.47	0.14	0.88	1.02	1.67213	0.770492	0.721311	6.28571	---	0.55	0.12	0.45	0.54	0.207692	1.1	0.423077	0.12	0.857143	0.196721	0.117647	0.1	0.07	1.42857	0.833333	0.714286	0.163934	0.588235	0.17	0.1	0.0653846	1.7	0.278689	39	1	1	1	1	0
					2.6	3.37	1.29615	0.1	0.7	0.64	0.44	0.48	0.14	0.87	1.01	1.57812	0.75	0.6875	6.21429	---	0.55	0.12	0.45	0.56	0.215385	1.07	0.411538	0.12	0.857143	0.1875	0.118812	0.1	0.07	1.42857	0.833333	0.714286	0.15625	0.625	0.16	0.07	0.0615385	2.28571	0.25	43
	1986-09-23	Drepanaphis carolinensis	Acer saccharum	State College, Pennsylvania, USA	2.36	2.6	1.10169	0.09	0.06	0.57	0.43	0.48	0.13	0.84	0.97	1.70175	0.842105	0.754386	6.46154	0.34	0.56	0.12	0.45	0.58	0.245763	1.1	0.466102	0.12	0.923077	0.210526	0.123711	0.09	0.07	1.28571	0.75	0.692308	0.157895	0.5625	0.16	0.1	0.0677966	1.6	0.280702	34	1	1	1	1	0
					2.36	2.64	1.11864	0.09	0.07	0.59	0.44	0.49	0.13	0.83	0.96	1.62712	0.830508	0.745763	6.38462	0.34	0.56	0.14	0.43	0.58	0.245763	1.08	0.457627	0.12	0.923077	0.20339	0.125	0.09	0.07	1.28571	0.75	0.692308	0.152542	0.642857	0.14	0.1	0.059322	1.4	0.237288	34
	1986-09-23	Drepanaphis carolinensis	Acer saccharum	State College, Pennsylvania, USA	2.62	2.71	1.03435	0.1	0.06	0.63	0.44	0.48	0.14	0.86	1	1.5873	0.761905	0.698413	6.14286	0.38	0.52	0.13	0.45	0.58	0.221374	1.05	0.400763	0.12	0.857143	0.190476	0.12	0.09	0.07	1.28571	0.75	0.642857	0.142857	0.5	0.18	0.09	0.0687023	2	0.285714	27	1	1	1	1	0
					2.62	2.7	1.03053	0.1	0.06	0.64	0.46	0.48	0.13	0.83	0.96	1.5	0.75	0.71875	6.38462	0.38	0.53	0.11	---	0.58	0.221374	1.08	0.412214	0.11	0.846154	0.171875	0.114583	0.09	0.07	1.28571	0.818182	0.692308	0.140625	0.529412	0.17	0.09	0.0648855	1.88889	0.265625	29
	1986-09-23	Drepanaphis carolinensis	Acer saccharum	State College, Pennsylvania, USA	2.63	2.49	0.946768	0.1	0.07	0.55	0.44	0.43	0.14	0.76	0.9	1.63636	0.781818	0.8	5.42857	0.38	0.5	0.12	0.45	0.58	0.220532	1	0.380228	0.12	0.857143	0.218182	0.133333	0.09	0.07	1.28571	0.75	0.642857	0.163636	0.6	0.15	0.09	0.0570342	1.66667	0.272727	32	1	1	1	1	0
					2.63	2.48	0.942966	0.1	0.06	0.56	0.45	0.43	0.14	0.74	0.88	1.57143	0.767857	0.803571	5.28571	0.38	0.51	0.12	0.43	0.55	0.209125	1.1	0.418251	0.12	0.857143	0.214286	0.136364	0.09	0.07	1.28571	0.75	0.642857	0.160714	0.6	0.15	0.09	0.0570342	1.66667	0.267857	34
	1986-09-23	Drepanaphis carolinensis	Acer saccharum	State College, Pennsylvania, USA	2.81	2.75	0.978648	0.1	0.06	0.61	0.45	0.48	0.15	0.9	1.05	1.72131	0.786885	0.737705	6	0.29	0.57	0.13	0.46	0.57	0.202847	1.11	0.395018	0.12	0.8	0.196721	0.114286	---	---	---	---	---	---	---	0.19	0.11	0.0676157	1.72727	0.311475	37	1	1	1	1	0
					2.81	---	---	---	---	---	---	---	---	---	---	---	---	---	---	0.29	0.54	0.12	0.45	0.57	0.202847	1.09	0.3879	0.12	---	---	---	---	---	---	---	---	---	---	0.19	0.1	0.0676157	1.9	---	29
	1976-09-09	Drepanaphis carolinensis	Acer saccharum	Orono, Maine, USA	1.82	2.55	1.4011	0.08	0.05	0.52	0.42	0.44	0.13	0.91	1.04	2	0.846154	0.807692	7	0.31	0.47	0.09	0.38	0.46	0.252747	0.91	0.5	0.1	0.769231	0.192308	0.0961538	0.09	0.06	1.5	0.9	0.692308	0.173077	0.642857	0.14	0.07	0.0769231	2	0.269231	54	1	1	1	1	0
					1.82	2.58	1.41758	0.09	0.06	0.54	0.43	0.43	0.13	0.9	1.03	1.90741	0.796296	0.796296	6.92308	0.31	0.46	0.09	0.37	0.46	0.252747	0.91	0.5	0.11	0.846154	0.203704	0.106796	0.09	0.06	1.5	0.818182	0.692308	0.166667	0.692308	0.13	0.07	0.0714286	1.85714	0.240741	44
	1976-09-09	Drepanaphis carolinensis	Acer saccharum	Orono, Maine, USA	1.96	2.68	1.36735	0.09	0.06	0.57	0.46	0.46	0.14	0.9	1.04	1.82456	0.807018	0.807018	6.42857	0.3	0.48	0.12	0.4	0.49	0.25	0.96	0.489796	0.1	0.714286	0.175439	0.0961538	0.09	0.06	1.5	0.9	0.642857	0.157895	0.6	0.15	0.08	0.0765306	1.875	0.263158	35	1	1	1	1	0
					1.96	2.47	1.2602	0.08	0.06	0.57	0.45	0.45	0.14	0.72	0.86	1.50877	0.789474	0.789474	5.14286	0.3	0.48	0.09	0.39	0.5	0.255102	0.94	0.479592	0.11	0.785714	0.192982	0.127907	0.09	0.06	1.5	0.818182	0.642857	0.157895	0.642857	0.14	0.07	0.0714286	2	0.245614	36
	1960-10-12	Drepanaphis choanotricha	Acer saccharum	Raleigh, North Carolina, USA	1.77	3.29	1.85876	0.09	0.06	0.61	0.41	0.47	0.12	1.53	1.65	2.70492	0.770492	0.672131	12.75	0.28	0.5	0.08	0.39	0.51	0.288136	0.9	0.508475	0.09	0.75	0.147541	0.0545455	0.1	0.06	1.66667	1.11111	0.833333	0.163934	0.47619	0.21	0.14	0.118644	1.5	0.344262	23	1	1	1	0	0
					1.77	3.41	1.92655	0.1	0.06	0.64	0.41	0.48	0.12	1.6	1.72	2.6875	0.75	0.640625	13.3333	0.28	0.48	0.08	0.38	0.5	0.282486	0.9	0.508475	0.09	0.75	0.140625	0.0523256	0.1	0.06	1.66667	1.11111	0.833333	0.15625	0.454545	0.22	0.13	0.124294	1.69231	0.34375	29
	1960-10-12	Drepanaphis choanotricha	Acer saccharum	Raleigh, North Carolina, USA	2	3.34	1.67	0.09	0.06	0.68	0.45	0.47	0.12	1.47	1.59	2.33824	0.691176	0.661765	12.25	0.3	0.47	0.08	0.42	0.53	0.265	0.95	0.475	0.1	0.833333	0.147059	0.0628931	0.09	0.06	1.5	0.9	0.75	0.132353	0.375	0.24	0.16	0.12	1.5	0.352941	24	1	1	1	0	0
					2	3.37	1.685	0.09	0.06	0.66	0.43	0.49	0.12	1.52	1.64	2.48485	0.742424	0.651515	12.6667	0.3	0.51	0.09	0.41	0.54	0.27	0.95	0.475	0.1	0.833333	0.151515	0.0609756	0.09	0.06	1.5	0.9	0.75	0.136364	0.375	0.24	0.16	0.12	1.5	0.363636	28
	1957-10-03	Drepanaphis granovskyi	Acer grandidentanum	Logan Canyon, Utah, USA	2.15	1.96	0.911628	0.08	0.05	0.41	0.32	0.35	0.11	0.64	0.75	1.82927	0.853659	0.780488	5.81818	0.3	0.43	0.12	0.35	0.45	0.209302	0.84	0.390698	0.09	0.818182	0.219512	0.12	0.08	0.06	1.33333	0.888889	0.727273	0.195122	0.4	0.2	0.08	0.0930233	2.5	0.487805	42	2	0	0	0	1
					2.15	1.92	0.893023	0.08	0.06	0.44	0.33	0.35	0.11	0.55	0.66	1.5	0.795455	0.75	5	0.3	0.41	0.12	0.37	0.42	0.195349	0.84	0.390698	0.09	0.818182	0.204545	0.136364	0.08	0.06	1.33333	0.888889	0.727273	0.181818	0.470588	0.17	0.08	0.0790698	2.125	0.386364	45
	1966-09-22	Drepanaphis idahoensis	Acer grandidentanum	Salt Lake City, Utah, USA	2.12	2.6	1.22642	0.09	0.05	0.74	0.5	0.58	0.13	0.51	0.64	0.864865	0.783784	0.675676	3.92308	---	0.58	0.1	0.42	0.53	0.25	1.09	0.514151	0.1	0.769231	0.135135	0.15625	0.1	0.06	1.66667	1	0.769231	0.135135	0.526316	0.19	0.07	0.0896226	2.71429	0.256757	22	2	0	0	0	0
					2.12	2.63	1.24057	0.09	0.05	0.73	0.51	0.58	0.12	0.55	0.67	0.917808	0.794521	0.69863	4.58333	---	0.58	0.09	0.4	0.55	0.259434	1.08	0.509434	0.09	0.75	0.123288	0.134328	0.1	0.06	1.66667	1.11111	0.833333	0.136986	0.588235	0.17	0.07	0.0801887	2.42857	0.232877	23
	1946-09-20	Drepanaphis kanzensis	Acer saccharinum	Geneva, New York, USA	3.32	3.54	1.06627	0.12	0.07	0.79	0.57	0.56	0.14	1.29	1.43	1.81013	0.708861	0.721519	9.21429	0.4	0.67	0.1	0.58	0.72	0.216867	1.35	0.406627	0.1	0.714286	0.126582	0.0699301	0.09	0.06	1.5	0.9	0.642857	0.113924	0.529412	0.17	0.09	0.0512048	1.88889	0.21519	54	1	0	0	0	0
					3.32	3.61	1.08735	0.12	0.07	0.8	0.56	0.6	0.15	1.31	1.46	1.825	0.75	0.7	8.73333	0.4	0.69	0.1	0.56	0.71	0.213855	1.38	0.415663	0.12	0.8	0.15	0.0821918	0.09	0.06	1.5	0.75	0.6	0.1125	0.5	0.18	0.1	0.0542169	1.8	0.225	43
	1946-09-20	Drepanaphis kanzensis	Acer saccharinum	Geneva, New York, USA	3.28	3.56	1.08537	0.12	0.07	0.84	0.6	0.58	0.13	1.22	1.35	1.60714	0.690476	0.714286	9.38462	0.4	0.67	0.13	0.57	0.68	0.207317	1.26	0.384146	0.12	0.923077	0.142857	0.0888889	0.09	0.06	1.5	0.75	0.692308	0.107143	0.473684	0.19	0.09	0.0579268	2.11111	0.22619	51	1	0	0	0	0
					3.28	3.34	1.01829	0.12	0.07	0.78	0.58	0.61	0.14	1.04	1.18	1.51282	0.782051	0.74359	7.42857	0.4	0.66	0.11	0.57	0.72	0.219512	1.28	0.390244	0.11	0.785714	0.141026	0.0932203	0.09	0.06	1.5	0.818182	0.642857	0.115385	0.473684	0.19	0.09	0.0579268	2.11111	0.24359	52
	1946-09-20	Drepanaphis kanzensis	Acer saccharinum	Geneva, New York, USA	3.04	3.54	1.16447	0.12	0.07	0.82	0.62	0.6	0.13	1.18	1.31	1.59756	0.731707	0.756098	9.07692	0.39	0.62	0.1	0.53	0.66	0.217105	1.22	0.401316	0.13	1	0.158537	0.0992366	0.08	0.06	1.33333	0.615385	0.615385	0.097561	0.444444	0.18	0.07	0.0592105	2.57143	0.219512	47	1	0	0	0	0
					3.04	---	---	0.12	0.07	0.8	0.57	0.58	0.13	---	---	---	0.725	0.7125	---	0.39	0.64	0.1	0.53	0.67	0.220395	1.24	0.407895	0.12	0.923077	0.15	---	0.08	0.06	1.33333	0.666667	0.615385	0.1	0.421053	0.19	0.09	0.0625	2.11111	0.2375	33
	1986-09-23	Drepanaphis kanzensis	Acer saccharum	Pennsylvania, USA	2.44	3.416	1.4	0.11	0.06	0.75	0.55	0.58	0.14	1.226	1.366	1.82133	0.773333	0.733333	8.75714	0.31	0.67	0.13	0.57	0.68	0.278689	1.27	0.520492	0.13	0.928571	0.173333	0.0951684	0.09	0.08	1.125	0.692308	0.642857	0.12	0.5	0.18	0.12	0.0737705	1.5	0.24	61	1	0	0	0	0
					2.44	---	---	0.11	0.06	0.76	0.52	0.58	0.14	---	---	---	0.763158	0.684211	---	0.31	0.65	0.13	0.53	0.7	0.286885	1.29	0.528689	0.12	0.857143	0.157895	---	0.09	0.08	1.125	0.75	0.642857	0.118421	0.5	0.18	0.1	0.0737705	1.8	0.236842	52
	1986-09-23	Drepanaphis kanzensis	Acer saccharum	Pennsylvania, USA	2.79	3.496	1.25305	0.12	0.06	0.7	0.52	0.58	0.13	1.386	1.516	2.16571	0.828571	0.742857	10.6615	0.4	0.623	0.14	0.543	0.643	0.230466	1.21	0.433692	0.12	0.923077	0.171429	0.0791557	0.09	0.08	1.125	0.75	0.692308	0.128571	0.473684	0.19	0.1	0.0681004	1.9	0.271429	39	1	0	0	0	0
					2.79	3.38	1.21147	0.12	0.05	0.7	0.51	0.56	0.14	1.3	1.44	2.05714	0.8	0.728571	9.28571	0.4	0.64	0.13	0.513	0.682	0.244444	1.21	0.433692	0.12	0.857143	0.171429	0.0833333	0.09	0.08	1.125	0.75	0.642857	0.128571	0.473684	0.19	0.1	0.0681004	1.9	0.271429	41
	1981-10-28	Drepanaphis keshenae	Acer saccharum	Bell Smith Springs, Illinois, USA	2.22	2.37	1.06757	0.1	0.07	0.5	0.38	0.43	0.11	0.78	0.89	1.78	0.86	0.76	7.09091	0.3	0.49	0.11	0.44	0.52	0.234234	1.01	0.454955	0.12	1.09091	0.24	0.134831	0.12	0.1	1.2	1	1.09091	0.24	0.857143	0.14	0.09	0.0630631	1.55556	0.28	56	0	1	1	1	0
					2.22	2.55	1.14865	0.1	0.07	0.51	0.36	0.45	0.12	0.94	1.06	2.07843	0.882353	0.705882	7.83333	0.3	0.49	0.11	0.43	0.52	0.234234	1.03	0.463964	0.12	1	0.235294	0.113208	0.12	0.1	1.2	1	1	0.235294	0.8	0.15	0.09	0.0675676	1.66667	0.294118	67
	1981-10-28	Drepanaphis keshenae	Acer saccharum	Bell Smith Springs, Illinois, USA	2.297	2.396	1.0431	0.1	0.05	0.487	0.419	0.41	0.11	0.82	0.93	1.90965	0.841889	0.86037	7.45455	0.36	0.516	0.09	0.427	0.51	0.222029	1.005	0.437527	0.112	1.01818	0.229979	0.12043	0.08	0.05	1.6	0.714286	0.727273	0.164271	0.484848	0.165	0.08	0.0718328	2.0625	0.338809	57	0	1	1	1	0
					2.297	---	---	0.1	0.06	0.51	0.42	0.41	0.11	---	---	---	0.803922	0.823529	---	0.36	0.515	0.09	0.415	0.51	0.222029	1	0.43535	0.113	1.02727	0.221569	---	0.08	0.05	1.6	0.707965	0.727273	0.156863	0.519481	0.154	0.08	0.067044	1.925	0.301961	55
	1960-09-05	Drepanaphis monelli	Aesculus glabra	State College, Pennsylvania, USA	2.5	3.77	1.508	0.11	0.06	0.78	0.55	0.64	0.14	1.49	1.63	2.08974	0.820513	0.705128	10.6429	0.38	0.7	0.13	0.51	0.66	0.264	1.28	0.512	0.12	0.857143	0.153846	0.0736196	0.12	0.08	1.5	1	0.857143	0.153846	0.5	0.24	0.13	0.096	1.84615	0.307692	32	0	1	1	1	0
					2.5	3.75	1.5	0.11	0.06	0.8	0.57	0.6	0.14	1.47	1.61	2.0125	0.75	0.7125	10.5	0.38	0.69	0.13	0.5	0.65	0.26	1.26	0.504	0.12	0.857143	0.15	0.0745342	0.12	0.08	1.5	1	0.857143	0.15	0.5	0.24	0.12	0.096	2	0.3	33
	1951-09-15	Drepanaphis monelli	Aesculus glabra	State College, Pennsylvania, USA	2.7	3.73	1.38148	0.12	0.07	0.76	0.57	0.6	0.15	1.46	1.61	2.11842	0.789474	0.75	9.73333	0.38	0.72	0.12	0.55	0.7	0.259259	1.35	0.5	0.11	0.733333	0.144737	0.068323	0.12	0.07	1.71429	1.09091	0.8	0.157895	0.444444	0.27	0.13	0.1	2.07692	0.355263	47	0	1	1	1	0
					2.7	3.86	1.42963	0.12	0.06	0.77	0.6	0.61	0.15	1.55	1.7	2.20779	0.792208	0.779221	10.3333	0.38	0.7	0.12	0.53	0.72	0.266667	1.37	0.507407	0.12	0.8	0.155844	0.0705882	0.12	0.07	1.71429	1	0.8	0.155844	0.461538	0.26	0.13	0.0962963	2	0.337662	62
	1960-09-05	Drepanaphis monelli	Aesculus glabra	State College, Pennsylvania, USA	2.56	3.62	1.41406	0.11	0.06	0.77	0.55	0.59	0.13	1.41	1.54	2	0.766234	0.714286	10.8462	0.33	0.65	0.13	0.48	0.64	0.25	1.24	0.484375	0.11	0.846154	0.142857	0.0714286	0.11	0.08	1.375	1	0.846154	0.142857	0.44	0.25	0.14	0.0976562	1.78571	0.324675	39	0	1	1	1	0
					2.56	3.69	1.44141	0.1	0.06	0.77	0.54	0.59	0.14	1.49	1.63	2.11688	0.766234	0.701299	10.6429	0.33	0.64	0.12	0.5	0.63	0.246094	1.25	0.488281	0.11	0.785714	0.142857	0.0674847	0.11	0.08	1.375	1	0.785714	0.142857	0.423077	0.26	0.12	0.101562	2.16667	0.337662	47
	1981-10-28	Drepanaphis monelli	Acer saccharum	Bell Smith Springs, Illinois, USA	1.99	3.608	1.81307	0.1	0.6	0.62	0.49	0.57	0.15	1.078	1.228	1.98065	0.919355	0.790323	7.18667	0.28	0.549	0.114	0.452	0.574	0.288442	1.098	0.551759	0.12	0.8	0.193548	0.0977199	0.12	0.07	1.71429	1	0.8	0.193548	0.6	0.2	0.09	0.100503	2.22222	0.322581	78	0	1	1	1	0
					1.99	3.637	1.82764	0.1	0.6	0.63	0.49	0.57	0.16	1.087	1.247	1.97937	0.904762	0.777778	6.79375	0.28	0.558	---	0.466	0.554	0.278392	1.104	0.554774	0.12	0.75	0.190476	0.096231	0.12	0.07	1.71429	1	0.75	0.190476	0.571429	0.21	0.08	0.105528	2.625	0.333333	74
	1981-10-28	Drepanaphis monelli	Acer saccharum	Bell Smith Springs, Illinois, USA	2.253	3.19	1.41589	0.12	0.07	0.71	0.5	0.58	0.16	1.05	1.21	1.70423	0.816901	0.704225	6.5625	0.36	0.58	0.12	0.458	0.567	0.251664	1.144	0.507767	0.122	0.7625	0.171831	0.100826	0.12	0.07	1.71429	0.983607	0.75	0.169014	0.6	0.2	0.1	0.0887705	2	0.28169	56	0	1	1	1	0
					2.253	3.156	1.4008	0.11	0.07	0.71	0.53	0.57	0.16	1.006	1.166	1.64225	0.802817	0.746479	6.2875	0.36	0.58	0.137	0.455	0.579	0.256991	1.119	0.496671	0.123	0.76875	0.173239	0.105489	0.12	0.07	1.71429	0.97561	0.75	0.169014	0.6	0.2	0.09	0.0887705	2.22222	0.28169	65
	1959-10-21	Drepanaphis nigricans	Acer rubrum	Chapel Hill, North Carolina, USA	2.14	3.67	1.71495	0.1	0.05	0.71	0.47	0.6	0.13	1.61	1.74	2.4507	0.84507	0.661972	12.3846	0.31	0.6	0.11	0.47	0.59	0.275701	1.12	0.523364	0.1	0.769231	0.140845	0.0574713	0.1	0.08	1.25	1	0.769231	0.140845	0.526316	0.19	0.12	0.088785	1.58333	0.267606	62	1	1	0	0	0
					2.14	3.616	1.68972	0.1	0.05	0.72	0.5	0.6	0.12	1.526	1.646	2.28611	0.833333	0.694444	12.7167	0.31	0.59	0.1	0.45	0.55	0.257009	1.1	0.514019	0.1	0.833333	0.138889	0.0607533	0.1	0.08	1.25	1	0.833333	0.138889	0.555556	0.18	0.12	0.0841121	1.5	0.25	53
	1976-10-05	Drepanaphis sabrinae	Acer sp.	Orono, Maine, USA	2.422	3.368	1.39059	0.1	0.05	0.744	0.574	0.59	0.16	1.15	1.31	1.76075	0.793011	0.771505	7.1875	0.35	0.59	0.1	0.46	0.59	0.2436	1.15	0.474814	0.12	0.75	0.16129	0.0916031	0.12	0.07	1.71429	1	0.75	0.16129	0.5	0.24	0.07	0.0990917	3.42857	0.322581	71	0	1	1	1	0
					2.422	3.369	1.391	0.11	0.06	0.765	0.584	0.57	0.15	1.13	1.28	1.6732	0.745098	0.763399	7.53333	0.35	0.56	0.09	0.47	0.58	0.239472	1.15	0.474814	0.12	0.8	0.156863	0.09375	0.12	0.07	1.71429	1	0.8	0.156863	0.5	0.24	0.08	0.0990917	3	0.313725	76
	1976-10-05	Drepanaphis sabrinae	Acer sp.	Orono, Maine, USA	2.44	3.24	1.32787	0.11	0.07	0.8	0.51	0.55	0.14	1.06	1.2	1.5	0.6875	0.6375	7.57143	0.36	0.59	0.11	0.46	0.59	0.241803	1.13	0.463115	0.11	0.785714	0.1375	0.0916667	0.12	0.06	2	1.09091	0.857143	0.15	0.6	0.2	0.08	0.0819672	2.5	0.25	70	0	1	1	1	0
					2.44	---	---	0.11	0.07	0.77	0.51	0.58	0.14	---	---	---	0.753247	0.662338	---	0.36	0.56	0.1	0.49	0.59	0.241803	1.12	0.459016	0.12	0.857143	0.155844	---	0.12	0.06	2	1	0.857143	0.155844	0.521739	0.23	0.08	0.0942623	2.875	0.298701	72
	1956-09-10	Drepanaphis simpsoni	Acer saccharum	Presque Isle, Maine, USA	2.78	2.92	1.05036	0.11	0.06	0.76	0.61	0.67	0.14	0.57	0.71	0.934211	0.881579	0.802632	4.07143	0.36	0.57	0.13	0.48	0.61	0.219424	1.12	0.402878	0.12	0.857143	0.157895	0.169014	0.08	0.07	1.14286	0.666667	0.571429	0.105263	0.533333	0.15	0.12	0.0539568	1.25	0.197368	40	1	0	0	0	1
					2.78	2.89	1.03957	0.12	0.07	0.73	0.56	0.58	0.13	0.7	0.83	1.13699	0.794521	0.767123	5.38462	0.36	0.57	0.14	0.48	0.61	0.219424	1.13	0.406475	0.12	0.923077	0.164384	0.144578	0.08	0.07	1.14286	0.666667	0.615385	0.109589	0.5	0.16	0.13	0.057554	1.23077	0.219178	40
	1956-09-10	Drepanaphis simpsoni	Acer saccharum	Presque Isle, Maine, USA	2.81	---	---	0.11	0.06	0.73	0.54	0.54	0.13	---	---	---	0.739726	0.739726	---	0.35	0.59	0.14	0.49	0.61	0.217082	1.12	0.398577	0.11	0.846154	0.150685	---	0.09	0.07	1.28571	0.818182	0.692308	0.123288	0.6	0.15	0.11	0.0533808	1.36364	0.205479	45	1	0	0	0	1
					2.81	3.28	1.16726	0.1	0.06	0.72	0.55	0.54	0.12	1.19	1.31	1.81944	0.75	0.763889	9.91667	0.35	0.57	0.12	0.48	0.62	0.220641	1.13	0.402135	0.11	0.916667	0.152778	0.0839695	0.09	0.07	1.28571	0.818182	0.75	0.125	0.529412	0.17	0.12	0.0604982	1.41667	0.236111	40
	1956-09-10	Drepanaphis simpsoni	Acer saccharum	Presque Isle, Maine, USA	2.85	3.3	1.15789	0.11	0.06	0.77	0.54	0.51	0.12	1.19	1.31	1.7013	0.662338	0.701299	9.91667	0.38	0.6	0.13	0.48	0.61	0.214035	1.16	0.407018	0.12	1	0.155844	0.0916031	0.09	0.07	1.28571	0.75	0.75	0.116883	0.529412	0.17	0.11	0.0596491	1.54545	0.220779	43	1	0	0	0	1
					2.85	3.03	1.06316	0.1	0.06	0.78	0.56	0.54	0.12	0.87	0.99	1.26923	0.692308	0.717949	7.25	0.38	0.6	0.14	0.49	0.62	0.217544	1.16	0.407018	0.12	1	0.153846	0.121212	0.09	0.07	1.28571	0.75	0.75	0.115385	0.5	0.18	0.12	0.0631579	1.5	0.230769	---
	1973-08-28	Drepanaphis spicata	Acer spicatum	Grand Beach, Manitoba, Canada	2.87	3.44	1.19861	0.12	0.06	0.86	0.68	0.7	0.13	0.89	1.02	1.18605	0.813953	0.790698	6.84615	---	0.7	0.15	0.55	0.73	0.254355	1.41	0.491289	0.12	0.923077	0.139535	0.117647	0.1	0.08	1.25	0.833333	0.769231	0.116279	0.434783	0.23	0.16	0.0801394	1.4375	0.267442	59	0	0	0	0	0
					2.87	---	---	0.13	0.06	0.87	0.66	0.66	---	---	---	---	0.758621	0.758621	---	---	0.68	0.15	0.56	0.68	0.236934	1.39	0.484321	0.11	---	0.126437	---	0.1	0.08	1.25	0.909091	---	0.114943	0.37037	0.27	0.15	0.0940767	1.8	0.310345	71
	1959-10-21	Drepanaphis tissoti	Acer rubrum	Chapel Hill, North Carolina, USA	2.43	3.87	1.59259	0.11	0.06	0.91	0.57	0.6	0.12	1.5	1.62	1.78022	0.659341	0.626374	12.5	0.3	0.55	0.1	0.45	0.57	0.234568	1.02	0.419753	0.1	0.833333	0.10989	0.0617284	0.08	0.07	1.14286	0.8	0.666667	0.0879121	0.444444	0.18	0.13	0.0740741	1.38462	0.197802	30	1	1	1	0	0
					2.43	3.92	1.61317	0.11	0.06	0.91	0.58	0.6	0.12	1.54	1.66	1.82418	0.659341	0.637363	12.8333	0.3	0.53	0.1	0.44	0.56	0.230453	1.02	0.419753	0.09	0.75	0.0989011	0.0542169	0.08	0.07	1.14286	0.888889	0.666667	0.0879121	0.380952	0.21	0.14	0.0864198	1.5	0.230769	31
	1975-09-27	Drepanaphis utahensis	Acer grandidentanum	Wellsville Canyon, Utah, USA	2.9	3.03	1.04483	0.1	0.06	0.66	0.52	0.55	0.13	1.01	1.14	1.72727	0.833333	0.787879	7.76923	0.35	0.61	0.13	0.44	0.6	0.206897	1.21	0.417241	0.12	0.923077	0.181818	0.105263	0.1	0.06	1.66667	0.833333	0.769231	0.151515	0.555556	0.18	0.09	0.062069	2	0.272727	13	2	0	0	0	1
					2.9	2.93	1.01034	0.09	0.05	0.58	0.51	0.54	0.14	1.02	1.16	2	0.931034	0.87931	7.28571	0.35	0.59	0.13	0.46	0.59	0.203448	1.19	0.410345	0.12	0.857143	0.206897	0.103448	0.1	0.06	1.66667	0.833333	0.714286	0.172414	0.555556	0.18	0.09	0.062069	2	0.310345	15
	1977-10-11	Drepanaphis utahensis	Acer grandidentanum	Cache Canyon, Utah, USA	2.64	2.56	0.969697	0.1	0.06	0.54	0.46	0.5	0.13	0.77	0.9	1.66667	0.925926	0.851852	5.92308	0.3	0.56	0.12	0.43	0.55	0.208333	1.06	0.401515	0.11	0.846154	0.203704	0.122222	0.09	0.06	1.5	0.818182	0.692308	0.166667	0.642857	0.14	0.08	0.0530303	1.75	0.259259	38	2	0	0	0	1
					2.64	2.59	0.981061	0.09	0.06	0.52	0.47	0.53	0.12	0.8	0.92	1.76923	1.01923	0.903846	6.66667	0.3	0.58	0.12	---	0.53	0.200758	1.03	0.390152	0.11	0.916667	0.211538	0.119565	0.09	0.06	1.5	0.818182	0.75	0.173077	0.642857	0.14	0.07	0.0530303	2	0.269231	42
	1977-10-11	Drepanaphis utahensis	Acer grandidentanum	Cache Canyon, Utah, USA	2.96	2.82	0.952703	0.1	0.06	0.58	0.49	0.55	0.13	0.91	1.04	1.7931	0.948276	0.844828	7	0.39	0.56	0.14	0.47	0.57	0.192568	1.11	0.375	0.12	0.923077	0.206897	0.115385	0.09	0.07	1.28571	0.75	0.692308	0.155172	0.5	0.18	0.09	0.0608108	2	0.310345	52	2	0	0	0	1
					2.96	---	---	0.09	0.06	0.56	0.49	0.53	0.13	---	---	---	0.946429	0.875	---	0.39	0.57	0.15	0.46	---	---	---	---	---	---	---	---	0.09	0.07	1.28571	---	0.692308	0.160714	0.5	0.18	0.08	0.0608108	2.25	0.321429	---
	1977-09-22	Drepanaphis utahensis	Among mosses	Blasksmith Fork Canyon, Utah, USA	3.24	2.84	0.876543	0.1	0.06	0.71	0.51	0.52	0.12	0.82	0.94	1.32394	0.732394	0.71831	6.83333	0.4	0.57	0.16	0.46	0.6	0.185185	1.17	0.361111	0.11	0.916667	0.15493	0.117021	0.1	0.08	1.25	0.909091	0.833333	0.140845	0.5	0.2	0.09	0.0617284	2.22222	0.28169	30	2	0	0	0	1
					3.24	2.84	0.876543	0.1	0.06	0.72	0.52	0.5	0.12	0.82	0.94	1.30556	0.694444	0.722222	6.83333	0.4	0.57	0.16	0.47	0.6	0.185185	1.16	0.358025	0.11	0.916667	0.152778	0.117021	0.1	0.08	1.25	0.909091	0.833333	0.138889	0.47619	0.21	0.1	0.0648148	2.1	0.291667	44
	1977-09-22	Drepanaphis utahensis	Among mosses	Blasksmith Fork Canyon, Utah, USA	3.01	3.03	1.00664	0.1	0.06	0.74	0.51	0.53	0.13	0.96	1.09	1.47297	0.716216	0.689189	7.38462	0.38	0.61	0.15	0.46	0.63	0.209302	1.23	0.408638	0.12	0.923077	0.162162	0.110092	0.09	0.07	1.28571	0.75	0.692308	0.121622	0.473684	0.19	0.1	0.0631229	1.9	0.256757	43	2	0	0	0	1
					3.01	2.88	0.956811	0.09	0.06	0.74	0.51	0.51	0.13	0.84	0.97	1.31081	0.689189	0.689189	6.46154	0.38	0.62	0.15	0.45	0.64	0.212625	1.22	0.405316	0.12	0.923077	0.162162	0.123711	0.09	0.07	1.28571	0.75	0.692308	0.121622	0.45	0.2	0.1	0.0664452	2	0.27027	48
																																													0 - dark	0 - pale	0 - pale	0 - pale	0 - absent
																																													1 - dark on the tips	1 - dark	1 - dark	1 - dark	1 - present
			Explanation of abbreviations:																																										2 - pale
			BL	Length of body
			ANT	Length of antennae
			ANT/BL	Length of antennae/length of body
			ANT I	Length of antennae segment I
			ANT II	Length of antennae segment II
			ANT III	Length of antennae segment III
			ANT IV	Length of antennae segment IV
			ANT V	Length of antennae segment V
			ANT VI BASE	Length of antennae segment VI base
			ANT VI PT	Length of antennae segment VI processus terminalis
			ANT VI	Length of antennae segment VI
			ANT VI/ANT III	Ant segment ratio VI:III
			ANT V/ANT III	Ant segment ratio V:III
			ANT IV/ANT III	Ant segment ratio IV:III
			ANT VI PT/ANT VI BASE	Ant segment ratio VI PT:VI BASE
			HW	Head width across compound eyes
			I FEMUR L	First femora length
			I FEMUR W	First femora width
			II FEMUR L	Second femora length
			III FEMUR L	Hind femora length
			III FEMUR L/BL	Hind femora lenght/length of body
			III TIBIA L	Hind tibia lenght
			III TIBIA L/BL	Hind tibia lenght/length of body
			HT II L	Length of the 2nd segment of hind tarsus
			HT II L/ANT VI BASE	Length of the 2nd segment of hind tarsus/length of base of last antennal segment
			HT II L/ANT III	Length of the 2nd segment of hind tarsus/length of 3rd antennal segment
			HT II L/ANT VI	Length of the 2nd segment of hind tarsus/length of 6th antennal segment
			URS L	Ultimate rostral segment length
			URS W	Ultimate rostral segment width
			URS L/URS W	Ultimate rostral segment length/Ultimate rostral segment width
			URS L/HT II L	Ultimate rostral segment length/length of 2nd segment of hind tarsus
			URS L/ANT VI BASE	Ultimate rostral segment length/length of base of last antennal segment
			URS L/ANT III	Ultimate rostral segment length/length of 3rd antennal segment
			URS L/SIPH	Ultimate rostral segment length/length of siphunculus
			SIPH L	Siphunculus length
			SIPH middle	Mind-width of siphunculus
			SIPH L/BL	Siphunculus length/body length
			SIPH L/SIPH middle	Siphunculus length/mind-width of siphunculus
			SIPH L/ANT III	Siphunculus length/length of 3rd antennal segment
[truncated: 1 more columns]
