# Supplementary material for: Taxonomic Revision of the Nearctic Genus Drepanaphis Del Guercio (Hemiptera, Aphididae: Drepanosiphinae)
Source: Insects. 2024 Jul 21;15(7):553. doi: 10.3390/insects15070553 (PMC11277440; doi:10.3390/insects15070553)
Supplement: Supplementary file 1 [file insects-15-00553-s001.zip › Supplementary file S3.xlsx]

## Sheet: Title
Supplementary file S3
Taxonomic Revision of the Nearctic Genus Drepanaphis Del Guercio (Hemiptera, Aphididae: Drepanosiphinae)
Kamila Malik, Agnieszka Bugaj-Nawrocka and Karina Wieczorek *
Institute of Biology, Biotechnology and Environmental Protection, Faculty of Natural Sciences, University of Silesia in Katowice, Bankowa 9, 40-007 Katowice, Poland; kamila.malik@us.edu.pl (K.M.); agnieszka.bugaj-nawrocka@us.edu.pl (A.B.-N.) * Correspondence: karina.wieczorek@us.edu.pl
Results of statistical analysis for alate viviparous females of the genus Drepanaphis

## Sheet: Data to PCA
	D. acerifoliae 1	D. acerifoliae 2	D. acerifoliae 3	D. acerifoliae 4	D. acerifoliae 5	D. acerifoliae 6	D. acerifoliae 7	D. acerifoliae 8	D. acerifoliae 9	D. acerifoliae 10	D. acerifoliae 11	D. acerifoliae 12	D. acerifoliae 13	D. acerifoliae 14	D. acerifoliae 15	D. acerifoliae 16	D. carolinensis 1	D. carolinensis 2	D. carolinensis 3	D. carolinensis 4	D. carolinensis 5	D. carolinensis 6	D. carolinensis 7	D. carolinensis 8	D. carolinensis 9	D. carolinensis 10	D. carolinensis 11	D. carolinensis 12	D. carolinensis 13	D. carolinensis 14	D. carolinensis 15	D. choanotricha 1	D. choanotricha 2	D. choanotricha 3	D. choanotricha 4	D. choanotricha 5	D. choanotricha 6	D. choanotricha 7	D. choanotricha 8	D. granovskyi 1	D. granovskyi 2	D. granovskyi 3	D. granovskyi 4	D. granovskyi 5	D. granovskyi 6	D. granovskyi 7	D. granovskyi 8	D. granovskyi 9	D. idahoensis 1
BL	2.062	2.535	2.209	2.263	2.142	1.661	1.562	1.724	1.643	2.499	2.63	1.993	1.617	1.577	1.822	1.554	2.418	1.93	2.5	2.137	2.013	2.26	1.67	2.26	2.13	1.72	1.57	1.3	1.47	1.78	1.529	1.629	1.45	1.305	1.33	1.448	1.154	1.392	1.371	1.669	1.67	2.122	2.009	2.066	2.1	2.163	2.21	1.914	1.486
ANT		4	4.535	4.01	3.508	3.333		3.507	3.407	4.745		3.771	3.463	3.377	3.255		3.588	3.685		3.827	3.618		3.084		3.8	3.02	3.25		3.123		2.802	4.089	3.998	3.449	3.274	3.764	3.814	3.867	3.927	2.176	2.327	2.717	2.944	2.624	2.828	2.687	2.891	2.441	3.235
ANT / BL		1.57791	2.05297	1.77198	1.63772	2.00662		2.03422	2.07365	1.89876		1.89212	2.14162	2.14141	1.7865		1.48387	1.90933		1.79083	1.79732		1.84671		1.78404	1.75581	2.07006		2.12449		1.83257	2.51013	2.75724	2.64291	2.46165	2.59945	3.30503	2.77802	2.86433	1.30377	1.39341	1.2804	1.46541	1.27009	1.34667	1.24226	1.30814	1.27534	2.17699
ANT I	0.113	0.128	0.116	0.112	0.103	0.093	0.086	0.098	0.091	0.119	0.123	0.108	0.089	0.099	0.083	0.099	0.1	0.105	0.104	0.107	0.098	0.097	0.1	0.1	0.1	0.09	0.09	0.08	0.09	0.09	0.09	0.087	0.083	0.081	0.08	0.088	0.079	0.096	0.077	0.07	0.083	0.095	0.096	0.092	0.081	0.098	0.085	0.08	0.087
ANT II	0.061	0.071	0.057	0.057	0.055	0.042	0.044	0.05	0.049	0.059	0.071	0.054	0.044	0.054	0.051	0.047	0.058	0.064	0.064	0.06	0.059	0.056	0.05	0.06	0.05	0.05	0.09	0.04	0.05	0.05	0.05	0.047	0.045	0.044	0.04	0.042	0.041	0.04	0.04	0.048	0.046	0.052	0.052	0.054	0.056	0.049	0.057	0.056	0.042
ANT III	0.849	0.956	1.075	0.936	0.974	0.826	0.762	0.827	0.779	1.065	1.11	0.959	0.808	0.787	0.779	0.71	0.96	0.9	0.93	1.008	0.867	0.923	0.749	0.92	1.01	0.78	0.75	0.582	0.69	0.771	0.73	0.755	0.76	0.557	0.601	0.704	0.679	0.675	0.72	0.66	0.63	0.755	0.715	0.747	0.719	0.685	0.761	0.647	0.86
ANT IV	0.602	0.702	0.849	0.773	0.655	0.563	0.524	0.56	0.575	0.904	0.82	0.725	0.539	0.522	0.513	0.506	0.72	0.65	0.7	0.662	0.662	0.658	0.54	0.65	0.65	0.56	0.59	0.48	0.519	0.6	0.533	0.55	0.53	0.384	0.405	0.491	0.448	0.446	0.501	0.36	0.4	0.477	0.515	0.48	0.47	0.452	0.509	0.377	0.677
ANT V	0.656	0.702	0.823	0.716	0.626	0.554	0.536	0.583	0.597	0.863	0.797	0.675	0.581	0.592	0.524	0.526	0.7	0.64	0.7	0.64	0.63	0.665	0.56	0.67	0.63	0.54	0.53	0.46	0.55	0.55	0.482	0.573	0.53	0.443	0.455	0.552	0.499	0.512	0.545	0.33	0.38	0.453	0.533	0.429	0.497	0.451	0.504	0.437	0.712
ANT VI BASE		1.441	1.615	1.416	1.095	1.255		1.389	1.316	1.735		1.25	1.402	1.323	1.305		1.05	1.326		1.35	1.302		1.085		1.36	1	1.2		1.224		0.917	2.077	2.05	1.94	1.693	1.887	2.068	2.098	2.044	0.708	0.788	0.885	1.033	0.822	1.005	0.952	0.975	0.844	0.857
ANT VI PT	0.13	0.141	0.124	0.144	0.138	0.115	0.127	0.128	0.128	0.155	0.148	0.141	0.128	0.121	0.118	0.119	0.15	0.173	0.156	0.15	0.17	0.146	0.15	0.15	0.15	0.13	0.14	0.13	0.15	0.14	0.13	0.12	0.13	0.113	0.123	0.14	0.133	0.125	0.131	0.078	0.088	0.122	0.134	0.126	0.135	0.134	0.137	0.137	0.13
ANT VI		1.3	1.491	1.272	0.957	1.14		1.261	1.188	1.58		1.109	1.274	1.202	1.187		0.9	1.153		1.2	1.132		0.935		1.21	0.87	1.06		1.074		0.787	1.957	1.92	1.827	1.57	1.747	1.935	1.973	1.913	0.63	0.7	0.763	0.899	0.696	0.87	0.818	0.838	0.707	0.727
ANT VI / ANT III		1.50732	1.50233	1.51282	1.12423	1.51937		1.67956	1.68935	1.62911		1.30344	1.73515	1.68107	1.67522		1.09375	1.47333		1.33929	1.50173		1.4486		1.34653	1.28205	1.6		1.77391		1.25616	2.75099	2.69737	3.48294	2.81697	2.6804	3.04566	3.10815	2.83889	1.07273	1.25079	1.17219	1.44476	1.1004	1.39777	1.38978	1.28121	1.30448	0.996512
ANT V / ANT III	0.772674	0.73431	0.765581	0.764957	0.64271	0.670702	0.703412	0.704958	0.766367	0.810329	0.718018	0.703858	0.719059	0.752224	0.672657	0.740845	0.729167	0.711111	0.752688	0.634921	0.726644	0.720477	0.747664	0.728261	0.623762	0.692308	0.706667	0.790378	0.797101	0.713359	0.660274	0.75894	0.697368	0.795332	0.757072	0.784091	0.734904	0.758519	0.756944	0.5	0.603175	0.6	0.745455	0.574297	0.691238	0.658394	0.662286	0.675425	0.827907
ANT IV / ANT III	0.709069	0.73431	0.789767	0.825855	0.672485	0.681598	0.687664	0.677146	0.738126	0.848826	0.738739	0.755996	0.667079	0.663278	0.658537	0.712676	0.75	0.722222	0.752688	0.656746	0.763552	0.712893	0.720961	0.706522	0.643564	0.717949	0.786667	0.824742	0.752174	0.77821	0.730137	0.728477	0.697368	0.689408	0.673877	0.697443	0.659794	0.660741	0.695833	0.545455	0.634921	0.631788	0.72028	0.64257	0.653686	0.659854	0.668857	0.582689	0.787209
ANT VI PT / ANT VI BASE		9.21986	12.0242	8.83333	6.93478	9.91304		9.85156	9.28125	10.1935		7.86525	9.95312	9.93388	10.0593		6	6.66474		8	6.65882		6.23333		8.06667	6.69231	7.57143		7.16		6.05385	16.3083	14.7692	16.1681	12.7642	12.4786	14.5489	15.784	14.6031	8.07692	7.95455	6.2541	6.70896	5.52381	6.44444	6.10448	6.11679	5.16058	5.59231
HW	0.333	0.308	0.334	0.348	0.38	0.317	0.31	0.299	0.304	0.384	0.382	0.388	0.32		0.28	0.29	0.31	0.386	0.33	0.313	0.312	0.334	0.281	0.34	0.31	0.31	0.3	0.24	0.282	0.29	0.287	0.26	0.2	0.195	0.208	0.264	0.227	0.272		0.21	0.26	0.304	0.29	0.306	0.262	0.292	0.303	0.287	0.255
I FEMUR L	0.657	0.688	0.696	0.69	0.718	0.563	0.535	0.587	0.558	0.824	0.818	0.83	0.58	0.527	0.56	0.528	0.69	0.574	0.695	0.643	0.606	0.716	0.546	0.72	0.62	0.54		0.469	0.574	0.626	0.51	0.542	0.48	0.365	0.384	0.432	0.442	0.432	0.477	0.43	0.44	0.536	0.575	0.567	0.579	0.553	0.583	0.511	0.601
I FEMUR W	0.12	0.172	0.123	0.125	0.148	0.128	0.115	0.136	0.117	0.123	0.148	0.168	0.14	0.125	0.137	0.136	0.136	0.11	0.136	0.126	0.12	0.136	0.103	0.15	0.13	0.11		0.11	0.15	0.16	0.13	0.083	0.084	0.064	0.066	0.071	0.077	0.07	0.062	0.13	0.12	0.112	0.114	0.123	0.105	0.135	0.137	0.114	0.111
II FEMUR L	0.431	0.479	0.451	0.462	0.471	0.387	0.364	0.353	0.354	0.524	0.542	0.472	0.343		0.353	0.318	0.45	0.44	0.44	0.428	0.401	0.42	0.362	0.38	0.4	0.33	0.34	0.28	0.306	0.365	0.336	0.337	0.35	0.269	0.26	0.265	0.302	0.288	0.317	0.3	0.29	0.38	0.374	0.381	0.384	0.364	0.375	0.32	0.358
III FEMUR L	0.515	0.675	0.592	0.607	0.622	0.477	0.443	0.498	0.458	0.698	0.681	0.604	0.443	0.456	0.438	0.426	0.64	0.596	0.63	0.611	0.563	0.618	0.482	0.6	0.55	0.43	0.43	0.35	0.485	0.503	0.429	0.451	0.48	0.324	0.328	0.416	0.379	0.39	0.416	0.36	0.4	0.526	0.5	0.483	0.512	0.485	0.54	0.434	0.493
III FEMUR L / BL	0.249758	0.266272	0.267995	0.268228	0.290383	0.287176	0.283611	0.288863	0.278758	0.279312	0.258935	0.303061	0.273964	0.289157	0.240395	0.274131	0.264682	0.308808	0.252	0.285915	0.279682	0.273451	0.288623	0.265487	0.258216	0.25	0.273885	0.269231	0.329932	0.282584	0.280576	0.276857	0.331034	0.248276	0.246617	0.287293	0.328423	0.280172	0.303428	0.215698	0.239521	0.247879	0.24888	0.233785	0.24381	0.224226	0.244344	0.22675	0.331763
III TIBIA L	1.218	1.392	1.256	1.288	1.313	1.065	0.927	1.027	1.076	1.529	1.447	1.26	0.941	0.973	0.945	0.847	1.25	1.16	1.26	1.228	1.166	1.256	0.995	1.26	1.16	0.98	0.96	0.78	0.977	1.021	0.953	0.983	0.99	0.754	0.762	0.935	0.832	0.874	0.935	0.82	0.84	1.068	1.012	1.024	1.036	1.02	1.096	0.874	1.111
III TIBIA L / BL	0.590689	0.549112	0.568583	0.569156	0.612979	0.64118	0.59347	0.595708	0.6549	0.611845	0.55019	0.632213	0.581942	0.616994	0.518661	0.545045	0.516956	0.601036	0.504	0.574637	0.579235	0.555752	0.595808	0.557522	0.544601	0.569767	0.611465	0.6	0.664626	0.573596	0.623283	0.603438	0.682759	0.577778	0.572932	0.645718	0.720971	0.627874	0.681984	0.491312	0.502994	0.503299	0.503733	0.495644	0.493333	0.471567	0.495928	0.456635	0.747645
HT II L	0.105	0.135	0.105	0.128	0.119	0.088	0.081	0.1	0.085	0.125	0.124	0.116	0.092	0.095	0.084	0.079	0.128	0.117	0.106	0.107	0.108	0.115	0.107	0.12	0.11	0.09	0.09	0.1	0.1	0.1	0.08	0.089	0.091	0.081	0.082	0.081	0.077	0.084	0.092	0.072	0.088	0.115	0.12	0.121	0.12	0.11	0.116	0.115	0.096
HT II L / ANT III	0.123675	0.141213	0.0976744	0.136752	0.122177	0.106538	0.106299	0.120919	0.109114	0.117371	0.111712	0.120959	0.113861	0.120712	0.107831	0.111268	0.133333	0.13	0.113978	0.106151	0.124567	0.124594	0.142857	0.130435	0.108911	0.115385	0.12	0.171821	0.144928	0.129702	0.109589	0.117881	0.119737	0.145422	0.136439	0.115057	0.113402	0.124444	0.127778	0.109091	0.139683	0.152318	0.167832	0.161981	0.166898	0.160584	0.152431	0.177743	0.111628
HT II L / ANT VI BASE	0.807692	0.957447	0.846774	0.888889	0.862319	0.765217	0.637795	0.78125	0.664062	0.806452	0.837838	0.822695	0.71875	0.785124	0.711864	0.663866	0.853333	0.676301	0.679487	0.713333	0.635294	0.787671	0.713333	0.8	0.733333	0.692308	0.642857		0.666667		0.615385	0.741667	0.7	0.716814	0.666667	0.578571	0.578947	0.672	0.70229	0.923077	1	0.942623	0.895522	0.960317	0.888889	0.820896	0.846715	0.839416	0.738462
HT II L / ANT VI		0.0936849	0.0650155	0.0903955	0.108676	0.0701195		0.0719942	0.0645897	0.0720461		0.0928	0.0656205	0.0718065	0.0643678		0.121905	0.0882353		0.0792593	0.0829493		0.0986175		0.0808824	0.09	0.075		0.0816993		0.087241	0.0428503	0.0443902	0.0417526	0.0484347	0.0429253	0.037234	0.0400381	0.0450098	0.101695	0.111675	0.129944	0.116167	0.147202	0.119403	0.115546	0.118974	0.136256	0.112019
URS L	0.09		0.098	0.101	0.104		0.086	0.099	0.093	0.097	0.104	0.107		0.089		0.091	0.099	0.099						0.09	0.09	0.09	0.09	0.08	0.09	0.09	0.08	0.098	0.092	0.088	0.091	0.097	0.093			0.075	0.073	0.08	0.089	0.084	0.086	0.085	0.086	0.085	0.083
URS W	0.057		0.068	0.069	0.079		0.062	0.06	0.067	0.058	0.061	0.054		0.049		0.056	0.06	0.057						0.08	0.07	0.06	0.05	0.05	0.07	0.06	0.07	0.061	0.064	0.061	0.061	0.067	0.06			0.054	0.058	0.054	0.052	0.054	0.048	0.06	0.058	0.05
URS L / URS W	1.57895		1.44118	1.46377	1.31646		1.3871	1.65	1.38806	1.67241	1.70492	1.98148		1.81633		1.625	1.65	1.73684						1.125	1.28571	1.5	1.8	1.6	1.28571	1.5	1.14286	1.60656	1.4375	1.44262	1.4918	1.44776	1.55			1.38889	1.25862	1.48148	1.71154	1.55556	1.79167	1.41667	1.48276	1.7
URS L / HT II L	0.857143		0.933333	0.789062	0.87395		1.06173	0.99	1.09412	0.776	0.83871	0.922414		0.936842		1.1519	0.773438	0.846154						0.75	0.818182	1	1	0.8	0.9	0.9	1	1.10112	1.01099	1.08642	1.10976	1.19753	1.20779			1.04167	0.829545	0.695652	0.741667	0.694215	0.716667	0.772727	0.741379	0.73913	0.864583
URS L / ANT III	0.106007		0.0911628	0.107906	0.106776		0.112861	0.11971	0.119384	0.0910798	0.0936937	0.111575		0.113088		0.128169	0.103125	0.11						0.0978261	0.0891089	0.115385	0.12	0.137457	0.130435	0.116732	0.109589	0.129801	0.121053	0.157989	0.151414	0.137784	0.136966			0.113636	0.115873	0.10596	0.124476	0.11245	0.119611	0.124088	0.113009	0.131376	0.0965116
URS L / ANT VI BASE	0.692308		0.790323	0.701389	0.753623		0.677165	0.773438	0.726562	0.625806	0.702703	0.758865		0.735537		0.764706	0.66	0.572254						0.6	0.6	0.692308	0.642857		0.6		0.615385	0.816667	0.707692	0.778761	0.739837	0.692857	0.699248			0.961538	0.829545	0.655738	0.664179	0.666667	0.637037	0.634328	0.627737	0.620438	0.638462
URS L / SIPH L	0.348837		0.341463	0.413934	0.393939		0.396313	0.471429	0.411504	0.289552	0.327044	0.403774		0.449495		0.522989	0.426724	0.478261						0.375	0.409091	0.529412	0.5625	0.610687	0.494505	0.463918	0.470588	0.515789	0.511111	0.642336	0.631944	0.548023	0.550296			0.535714	0.417143	0.350877	0.39207	0.352941	0.359833	0.367965	0.369099	0.442708	0.427835
SIPH L	0.258	0.276	0.287	0.244	0.264	0.221	0.217	0.21	0.226	0.335	0.318	0.265	0.207	0.198	0.203	0.174	0.232	0.207	0.226	0.199	0.204	0.235	0.167	0.24	0.22	0.17	0.16	0.131	0.182	0.194	0.17	0.19	0.18	0.137	0.144	0.177	0.169	0.142	0.188	0.14	0.175	0.228	0.227	0.238	0.239	0.231	0.233	0.192	0.194
SIPH middle	0.123	0.199	0.147	0.112	0.142	0.12	0.119	0.124	0.12	0.174	0.149	0.143	0.136	0.105	0.131	0.127	0.123	0.07	0.12	0.161	0.121	0.117	0.102	0.12	0.1	0.1	0.09	0.1	0.1	0.12	0.12	0.145	0.119	0.104	0.095	0.112	0.115	0.098	0.113	0.073	0.068	0.081	0.077	0.083	0.075	0.086	0.08	0.073	0.119
SIPH L / BL	0.125121	0.108876	0.129923	0.107821	0.123249	0.133052	0.138924	0.12181	0.137553	0.134054	0.120913	0.132965	0.128015	0.125555	0.111416	0.111969	0.0959471	0.107254	0.0904	0.0931212	0.101341	0.103982	0.1	0.106195	0.103286	0.0988372	0.101911	0.100769	0.12381	0.108989	0.111184	0.116636	0.124138	0.104981	0.108271	0.122238	0.146447	0.102011	0.137126	0.0838826	0.10479	0.107446	0.112992	0.115198	0.11381	0.106796	0.10543	0.100313	0.130552
SIPH L / SIPH middle	2.09756	1.38693	1.95238	2.17857	1.85915	1.84167	1.82353	1.69355	1.88333	1.92529	2.13423	1.85315	1.52206	1.88571	1.54962	1.37008	1.88618	2.95714	1.88333	1.23602	1.68595	2.00855	1.63725	2	2.2	1.7	1.77778	1.31	1.82	1.61667	1.41667	1.31034	1.51261	1.31731	1.51579	1.58036	1.46957	1.44898	1.66372	1.91781	2.57353	2.81481	2.94805	2.86747	3.18667	2.68605	2.9125	2.63014	1.63025
SIPH L / ANT III	0.303887	0.288703	0.266977	0.260684	0.271047	0.267554	0.284777	0.25393	0.290116	0.314554	0.286486	0.27633	0.256188	0.251588	0.260591	0.24507	0.241667	0.23	0.243011	0.197421	0.235294	0.254605	0.222964	0.26087	0.217822	0.217949	0.213333	0.225086	0.263768	0.251621	0.232877	0.251656	0.236842	0.245961	0.239601	0.25142	0.248895	0.21037	0.261111	0.212121	0.277778	0.301987	0.317483	0.318608	0.332406	0.337226	0.306176	0.296754	0.225581
CAUDA L	0.135	0.142	0.137	0.144	0.107	0.076	0.101	0.092	0.106	0.125	0.127	0.14	0.104	0.132	0.098	0.095	0.1	0.104	0.086	0.104	0.095	0.101	0.092	0.1	0.09	0.1	0.09					0.07	0.07	0.04	0.042	0.054	0.042	0.046	0.07	0.12	0.12	0.092	0.111	0.106	0.111	0.105	0.103	0.137	0.101
CAUDA W	0.116	0.164	0.139	0.12	0.153	0.106	0.104	0.121	0.115	0.164	0.131	0.12	0.122		0.11	0.104	0.142	0.14	0.094	0.153	0.141	0.151	0.099	0.15	0.14		0.09					0.11	0.114	0.084	0.072	0.074	0.068		0.099		0.097	0.113	0.127	0.116	0.111	0.118	0.126	0.119	0.113
CAUDA L / CAUDA W	1.16379	0.865854	0.985612	1.2	0.699346	0.716981	0.971154	0.760331	0.921739	0.762195	0.969466	1.16667	0.852459		0.890909	0.913462	0.704225	0.742857	0.914894	0.679739	0.673759	0.668874	0.929293	0.666667	0.642857		1					0.636364	0.614035	0.47619	0.583333	0.72973	0.617647		0.707071		1.23711	0.814159	0.874016	0.913793	1	0.889831	0.81746	1.15126	0.893805
SIPH L / CAUDA L	1.91111	1.94366	2.09489	1.69444	2.46729	2.90789	2.14851	2.28261	2.13208	2.68	2.50394	1.89286	1.99038	1.5	2.07143	1.83158	2.32	1.99038	2.62791	1.91346	2.14737	2.32673	1.81522	2.4	2.44444	1.7	1.77778					2.71429	2.57143	3.425	3.42857	3.27778	4.02381	3.08696	2.68571	1.16667	1.45833	2.47826	2.04505	2.24528	2.15315	2.2	2.26214	1.40146	1.92079
Conspiciosus tubercles	0	0	0	0	0	0	0	0	0	0	0	0	0	0	0	0	0	0	0	0	0	0	0	0	0	0	0	0	0	0	0	1	1	1	1	1	1	1	1	2	2	2	2	2	2	2	2	2	0
Femora colour	2	2	2	2	2	2	2	2	2	2	2	2	2	2	2	2	1	1	1	1	1	1	1	1	1	1	1	1	1	1	1	0	0	0	0	0	0	0	0	0	0	0	0	0	0	0	0	0	0
Siphunculi shape	0	0	0	0	0	0	0	0	0	0	0	0	0	0	0	0	0	0	0	0	0	0	0	0	0	0	0	0	0	0	0	0	0	0	0	0	0	0	0	1	1	1	1	1	1	1	1	1	0
Siphunculi colour	0	0	0	0	0	0	0	0	0	0	0	0	0	0	0	0	0	0	0	0	0	0	0	0	0	0	0	0	0	0	0	0	0	0	0	0	0	0	0	1	1	1	1	1	1	1	1	1	0
Number of accessory rhinaria on VI BASE	0	0	0	0	0	0	0	0	0	0	0	0	0	0	0	0	0	0	0	0	0	0	0	0	0	0	0	0	0	0	0	1	1	1	1	1	1	1	1	0	0	0	0	0	0	0	0	0	0
Veins bordered	1	1	1	1	1	1	1	1	1	1	1	1	1	1	1	1	0	0	0	0	0	0	0	0	0	0	0	0	0	0	0	0	0	0	0	0	0	0	0	0	0	0	0	0	0	0	0	0	0
Frontal setae - 2 pairs	0	0	0	0	0	0	0	0	0	0	0	0	0	0	0	0	0	0	0	0	0	0	0	0	0	0	0	0	0	0	0	0	0	0	0	0	0	0	0	1	1	1	1	1	1	1	1	1	0
Hind femora with stripes	1	1	1	1	1	1	1	1	1	1	1	1	1	1	1	1	1	1	1	1	1	1	1	1	1	1	1	1	1	1	1	0	0	0	0	0	0	0	0	0	0	0	0	0	0	0	0	0	0
Dorsal scleroites	0	0	0	0	0	0	0	0	0	0	0	0	0	0	0	0	0	0	0	0	0	0	0	0	0	0	0	0	0	0	0	0	0	0	0	0	0	0	0	0	0	0	0	0	0	0	0	0	0
																	holotype																			paratype	paratype
Femora whole pale		0			BL			Length of body
Femora whole dark		1			ANT			Length of antennae
Femora dark at the edges		2			ANT / BL			Length of antennae/length of body
					ANT I			Length of antennae segment I
Siphunculi flask shaped		0			ANT II			Length of antennae segment II
Siphunculi tubular		1			ANT III			Length of antennae segment III
					ANT IV			Length of antennae segment IV
Siphunculi dark		0			ANT V			Length of antennae segment V
Siphunculi pale		1			ANT VI BASE			Length of antennae segment VI
Siphunculi shaded		2			ANT VI PT			Length of antennae segment VIa
					ANT VI			Length of antennae segment VIb
4 a.s VI sensoria		0			ANT VI / ANT III			Ant segment ratio VI:III
>4 a.s VI sensoria		1			ANT V / ANT III			Ant segment ratio V:III
					ANT IV / ANT III			Ant segment ratio IV:III
Veins bordered	no	0			ANT VI PT / ANT VI BASE			Ant segment ratio VIb:VIa
	yes	1			HW			Head width across compound eyes
					I FEMUR L			First femora length
Frontal setae - 2 pairs	absent	0			I FEMUR W			First femora width
	present	1			II FEMUR L			Second femora length
					III FEMUR L			Hind femora length
Hind femora with stripes	no	0			III FEMUR L / BL			Hind femora lenght/length of body
	yes	1			III TIBIA L			Hind tibia lenght
					III TIBIA L / BL			Hind tibia lenght/length of body
Dorsal scleroites	pale	0			HT II L			length of the 2nd segment of hind tarsus
	dark	1			HT II L / ANT III			length of the 2nd segment of hind tarsus/length of 3rd antennal segment
	very dark	2			HT II L / ANT VI BASE			length of the 2nd segment of hind tarsus/length of base of last antennal segment
					HT II L / ANT VI			length of the 2nd segment of hind tarsus/length of last antennal segment
Conspiciosus tubercles					URS L			Ultimate rostral segment length
4 (3th)		0			URS W			Ultimate rostral segment width
3 (2nd)		1			URS L / URS W			Ultimate rostral segment length/Ultimate rostral segment width
3 (1st)		2			URS L / HT II L			Ultimate rostral segment length/length of 2nd segment of hind tarsus
1		3			URS L / ANT III			Ultimate rostral segment length/length of 3rd antennal segment
4 (1st)		4			URS L / ANT VI BASE			Ultimate rostral segment length/length of base of last antennal segment
4 (2nd, 3th)		5			URS L / SIPH L			Ultimate rostral segment length/length of siphunculi
					SIPH L			Siphunculi length
					SIPH middle			mind-width of siphunculus
					SIPH L / BL			Siphunculi length/body length
					SIPH L / SIPH middle			Siphunculi length/mind-width of siphunculus
					SIPH L / ANT III			Siphunculi length/length of 3rd antennal segment
					CAUDA L			Cauda length
					CAUDA W			basal width of cauda
					CAUDA L / CAUDA W			Cauda length/basal width of cauda
					SIPH L / CAUDA L			Length of siphunculi/length of cauda
[truncated: 164 more columns]

## Sheet: Correlation
	BL	ANT	ANT / BL	ANT I	ANT II	ANT III	ANT IV	ANT V	ANT VI BASE	ANT VI PT	ANT VI	ANT VI / ANT III	ANT V / ANT III	ANT IV / ANT III	ANT VI PT / ANT VI BASE	HW	I FEMUR L	I FEMUR W	II FEMUR L	III FEMUR L	III FEMUR L / BL	III TIBIA L	III TIBIA L / BL	HT II L	HT II L / ANT III	HT II L / ANT VI BASE	HT II L / ANT VI	URS L	URS W	URS L / URS W	URS L / HT II L	URS L / ANT III	URS L / ANT VI BASE	URS L / SIPH L	SIPH L	SIPH middle	SIPH L / BL	SIPH L / SIPH middle	SIPH L / ANT III	CAUDA L	CAUDA W	CAUDA L / CAUDA W	SIPH L / CAUDA L	Conspiciosus tubercles	Femora colour	Siphunculi shape	Siphunculi colour	Number of accessory rhinaria on VI BASE	Veins bordered
BL	1
ANT	0.345893	1
ANT / BL	-0.71806	0.373221	1
ANT I	0.633762	0.700895	-0.121932	1
ANT II	0.591856	0.345129	-0.303587	0.583866	1
ANT III	0.661431	0.835208	-0.0504605	0.787492	0.529281	1
ANT IV	0.626602	0.829847	-0.0358519	0.778986	0.50464	0.900948	1
ANT V	0.517551	0.88461	0.125537	0.757242	0.450381	0.865029	0.939036	1
ANT VI BASE	-0.0545368	0.844305	0.677168	0.34789	0.0452101	0.452991	0.421372	0.537782	1
ANT VI PT	0.596699	0.437781	-0.258018	0.574638	0.434241	0.565762	0.640411	0.612532	0.105852	1
ANT VI	-0.0858993	0.824773	0.69362	0.320413	0.0233144	0.425694	0.389863	0.507764	0.998625	0.0535718	1
ANT VI / ANT III	-0.517929	0.305478	0.772214	-0.201505	-0.338922	-0.231248	-0.203068	-0.0488695	0.750154	-0.269889	0.767539	1
ANT V / ANT III	-0.0793867	0.405313	0.371968	0.205752	0.00227912	0.0751654	0.374258	0.558652	0.357305	0.289642	0.342107	0.32189	1
ANT IV / ANT III	0.222692	0.371885	0.00220997	0.335227	0.186558	0.230879	0.624558	0.54894	0.124312	0.434831	0.101067	-0.0676689	0.704287	1
ANT VI PT / ANT VI BASE	-0.381638	0.517809	0.766945	0.0189798	-0.193636	0.0891939	0.0285754	0.147916	0.845726	-0.421972	0.871532	0.847008	0.176108	-0.117276	1
HW	0.744032	0.385645	-0.491024	0.639003	0.560393	0.634356	0.620288	0.492664	-0.00353146	0.5774	-0.0353362	-0.483955	-0.0716333	0.270377	-0.337204	1
I FEMUR L	0.76582	0.690845	-0.296726	0.780045	0.650682	0.859105	0.878435	0.832504	0.246893	0.667045	0.212408	-0.369381	0.208169	0.461838	-0.154576	0.710745	1
I FEMUR W	0.631563	0.105481	-0.631074	0.373529	0.406397	0.393406	0.423106	0.324464	-0.2849	0.494084	-0.312658	-0.617346	-0.0361186	0.282728	-0.543738	0.568234	0.546919	1
II FEMUR L	0.832536	0.667328	-0.356087	0.812888	0.649546	0.870457	0.857189	0.788465	0.224741	0.644251	0.190771	-0.393109	0.115667	0.395219	-0.164648	0.748702	0.915904	0.532834	1
III FEMUR L	0.835786	0.642871	-0.34999	0.796446	0.635649	0.854895	0.846924	0.778163	0.211912	0.668122	0.178961	-0.3892	0.123351	0.377979	-0.169039	0.722324	0.926633	0.5182	0.957797	1
III FEMUR L / BL	-0.463088	0.35012	0.746736	0.11493	-0.0419623	0.160348	0.2064	0.288466	0.399757	0.00239924	0.404506	0.300953	0.312745	0.174641	0.399507	-0.206135	0.0681056	-0.320756	0.0101017	0.0848307	1
III TIBIA L	0.760645	0.7522	-0.208354	0.80988	0.574055	0.908627	0.889222	0.854841	0.344822	0.657659	0.312218	-0.284743	0.197162	0.37004	-0.0538037	0.678391	0.931391	0.482607	0.940686	0.925981	0.0935899	1
III TIBIA L / BL	-0.572243	0.383251	0.841258	0.0334447	-0.168286	0.117029	0.14744	0.27156	0.488582	-0.0631699	0.495015	0.421568	0.363658	0.113927	0.489191	-0.301275	-0.0193055	-0.382949	-0.106251	-0.108687	0.873282	0.0795982	1
HT II L	0.759835	0.197699	-0.579171	0.494056	0.535635	0.495116	0.47761	0.365766	-0.160152	0.544804	-0.189778	-0.521641	-0.0932722	0.212938	-0.45084	0.64833	0.652079	0.585218	0.718981	0.711652	-0.19606	0.619317	-0.35343	1
HT II L / ANT III	0.0419574	-0.65694	-0.504386	-0.332816	-0.0298985	-0.540177	-0.465025	-0.539148	-0.60113	-0.0731463	-0.600796	-0.251358	-0.190081	-0.0645158	-0.507855	-0.0331518	-0.300303	0.131127	-0.242366	-0.197287	-0.370942	-0.336354	-0.476069	0.447043	1
HT II L / ANT VI BASE	0.203758	-0.264217	-0.394905	-0.0843682	0.117817	-0.0878512	-0.162784	-0.258164	-0.30937	-0.455062	-0.287887	-0.298282	-0.395526	-0.213232	-0.0678425	0.0909024	-0.0371647	0.118502	0.0633162	0.0637366	-0.237239	-0.0428926	-0.351568	0.48797	0.550116	1
HT II L / ANT VI	0.342855	-0.621367	-0.790643	-0.132248	0.162833	-0.212694	-0.188224	-0.334599	-0.858504	0.104634	-0.868234	-0.776395	-0.370003	-0.0369937	-0.849607	0.246269	0.021665	0.459049	0.080169	0.0967635	-0.430806	-0.0765009	-0.593655	0.567315	0.766686	0.506537	1
URS L	0.425109	0.558088	-0.00657761	0.602518	0.438877	0.580469	0.638627	0.618594	0.309567	0.600139	0.278881	-0.0579276	0.272143	0.414053	-0.0199744	0.519075	0.602899	0.403421	0.607914	0.592289	0.163568	0.58782	0.0968685	0.363873	-0.299822	-0.259024	-0.203933	1
URS W	0.060191	0.0695625	-0.0146676	0.039718	-0.00964988	0.100211	0.0789483	0.0802936	0.0357276	0.136702	0.0285912	-0.0288568	-0.00201919	0.00991135	-0.0411911	0.0596279	0.0708582	0.139754	0.0452746	0.0632588	-0.0145594	0.0701652	-0.0120126	0.0197254	-0.0907625	-0.125274	-0.047997	0.0459427	1
URS L / URS W	0.0643315	0.195728	0.0774588	0.155297	0.179203	0.131435	0.180912	0.188645	0.143175	0.182772	0.133278	0.0455605	0.149948	0.167599	0.0421192	0.094011	0.152229	-0.0640149	0.17635	0.156893	0.145959	0.135564	0.0998514	0.103032	-0.043886	-0.0682798	-0.0759401	0.406962	-0.564253	1
URS L / HT II L	-0.369115	0.194925	0.486338	-0.0035139	-0.112024	-0.0395443	0.00978205	0.0817721	0.319211	-0.0557262	0.322962	0.396179	0.243067	0.0816892	0.337002	-0.204068	-0.14284	-0.245787	-0.189164	-0.202402	0.295063	-0.159969	0.357966	-0.65003	-0.600256	-0.622913	-0.605967	0.461753	0.0107777	0.232241	1
URS L / ANT III	-0.412388	-0.443533	0.0919934	-0.39992	-0.226524	-0.6585	-0.500518	-0.470655	-0.204894	-0.140029	-0.199751	0.299184	0.173198	0.0258732	-0.0773502	-0.330297	-0.496839	-0.11711	-0.48813	-0.507832	-0.0895312	-0.548627	-0.070579	-0.318477	0.399692	-0.153157	0.0207361	0.208363	-0.0827521	0.208004	0.478898	1
URS L / ANT VI BASE	-0.319851	0.0332827	0.29631	-0.10593	-0.113039	-0.125762	-0.14661	-0.13558	0.166504	-0.599684	0.197941	0.247993	-0.0697384	-0.133927	0.47812	-0.230272	-0.234526	-0.170427	-0.20939	-0.267334	0.0993473	-0.232094	0.153029	-0.34596	-0.213872	0.311295	-0.331252	0.265217	-0.11017	0.18577	0.538504	0.389336	1
URS L / SIPH L	-0.716029	-0.327791	0.485279	-0.452611	-0.378495	-0.572159	-0.540034	-0.476293	-4.85083e-05	-0.458896	0.0242507	0.429838	0.0343827	-0.201156	0.283402	-0.552167	-0.692196	-0.413957	-0.688935	-0.690995	0.18143	-0.703086	0.217137	-0.6024	0.014025	-0.136617	-0.297565	-0.10484	0.00394133	-0.0284057	0.48303	0.585436	0.478897	1
SIPH L	0.7595	0.600545	-0.311693	0.674756	0.545534	0.771941	0.759923	0.711395	0.227093	0.609433	0.195979	-0.304105	0.114592	0.2997	-0.13901	0.668004	0.868806	0.481851	0.875875	0.82562	-0.0614106	0.882633	-0.0683797	0.578427	-0.226198	-0.0359012	0.0258012	0.567046	0.00800694	0.219675	-0.145897	-0.400279	-0.235379	-0.844969	1
SIPH middle	0.396452	0.570711	-0.0101958	0.411497	0.203751	0.561428	0.536648	0.512959	0.386129	0.232336	0.374709	0.00840739	0.121277	0.209471	0.187271	0.340356	0.519347	0.331005	0.510881	0.469172	0.00765219	0.540796	0.0468029	0.220167	-0.375615	-0.0331405	-0.268003	0.280628	0.019742	0.000695653	-0.00285545	-0.384298	-0.0321213	-0.406927	0.517265	1
SIPH L / BL	-0.200453	0.403186	0.482534	0.133509	0.0111371	0.251862	0.280326	0.347449	0.377199	0.128326	0.371404	0.216312	0.270505	0.155219	0.262227	0.0135382	0.271649	-0.121378	0.201943	0.122157	0.557501	0.291696	0.674267	-0.111742	-0.363476	-0.303603	-0.371316	0.31611	-0.0725645	0.277166	0.251125	-0.0525709	0.0226082	-0.380748	0.470514	0.229912	1
SIPH L / SIPH middle	0.425548	0.000107647	-0.378225	0.277444	0.37225	0.238409	0.242015	0.201678	-0.214307	0.421788	-0.236288	-0.37303	-0.0243349	0.110046	-0.394786	0.3636	0.37466	0.196388	0.404734	0.408272	-0.108155	0.380868	-0.159795	0.430212	0.182008	0.0199259	0.36204	0.327538	-0.0187352	0.236411	-0.180495	-0.0406929	-0.24317	-0.522044	0.52332	-0.432074	0.233842	1
SIPH L / ANT III	0.515157	0.0301409	-0.476205	0.220133	0.284337	0.156077	0.216776	0.169637	-0.15541	0.368635	-0.176167	-0.267603	0.0539916	0.188539	-0.350143	0.393806	0.457888	0.37924	0.466325	0.395798	-0.299533	0.423003	-0.268968	0.422436	0.249361	0.0607849	0.308058	0.277495	-0.0795117	0.198021	-0.237052	0.0477448	-0.277229	-0.76689	0.74043	0.214825	0.43678	0.590789	1
CAUDA L	0.675306	0.265395	-0.454212	0.516967	0.5473	0.544954	0.517041	0.432495	-0.101645	0.372457	-0.121043	-0.529306	-0.0620349	0.203324	-0.297996	0.627111	0.613214	0.4777	0.683188	0.661461	-0.115493	0.594857	-0.249045	0.59999	0.00813533	0.279384	0.29319	0.309431	-0.00689296	0.138853	-0.342699	-0.375817	-0.166467	-0.543531	0.591216	0.201774	0.00357194	0.425076	0.366783	1
CAUDA W	0.612149	0.340576	-0.37608	0.470063	0.465479	0.517131	0.488691	0.387037	0.0190223	0.42052	-0.00394663	-0.402866	-0.111936	0.182103	-0.226202	0.566421	0.554467	0.42574	0.635711	0.621735	-0.102191	0.569936	-0.207085	0.595352	0.0181422	0.183918	0.182807	0.436719	0.0311814	0.0882916	-0.24464	-0.334353	-0.163409	-0.472244	0.55522	0.326956	0.011141	0.276748	0.32888	0.541706	1
CAUDA L / CAUDA W	0.180486	0.028379	-0.156995	0.155128	0.163412	0.143737	0.150688	0.146989	-0.0991287	0.0128269	-0.0996304	-0.241578	0.055877	0.0988337	-0.0996631	0.193004	0.190786	0.146054	0.163018	0.171243	-0.0117618	0.14062	-0.0598647	0.102396	-0.0362533	0.122847	0.140127	-0.044707	-0.0374512	0.0640423	-0.156681	-0.159726	-0.0428781	-0.189419	0.134737	-0.0548818	-0.0147096	0.177946	0.0674154	0.591647	-0.333557	1
SIPH L / CAUDA L	0.111711	0.330255	0.159683	0.163863	0.0312826	0.205646	0.192911	0.249407	0.35854	0.256518	0.346516	0.303294	0.194975	0.0677417	0.17497	0.0382912	0.221556	-0.0230621	0.181227	0.169973	0.0309943	0.283164	0.162293	0.00524763	-0.173366	-0.322668	-0.278975	0.286536	-0.00556945	0.0547192	0.179591	0.0416897	-0.125702	-0.355848	0.432115	0.316002	0.499466	0.110216	0.440254	-0.425815	-0.00605351	-0.470853	1
Conspiciosus tubercles	0.188256	0.0482798	-0.156122	0.274068	0.309414	0.101094	0.137548	0.0970837	-0.0462445	0.282662	-0.0619406	-0.1269	-0.00422024	0.111427	-0.179438	0.198654	0.228201	0.17753	0.232266	0.215453	0.0115032	0.159513	-0.0678726	0.172255	0.0859707	-0.102252	0.174548	0.481636	0.0086262	0.119275	0.198479	0.190814	0.00343725	-0.0685918	0.218064	-0.243346	0.0642047	0.445755	0.209365	0.118401	0.108384	0.0368942	0.104974	1
Femora colour	0.230392	0.411886	-0.0206213	0.387282	0.28239	0.404263	0.422535	0.405197	0.198579	0.338917	0.178839	-0.125953	0.128117	0.209861	-0.0440112	0.38477	0.483892	0.390297	0.405896	0.29728	0.0109561	0.41391	0.125408	0.158298	-0.239712	-0.215485	-0.134205	0.515088	-0.0145869	0.16521	0.179866	-0.0618626	0.0187779	-0.341693	0.514695	0.355114	0.425176	0.150622	0.343578	0.149122	0.189759	0.0169296	0.358611	0.316503	1
Siphunculi shape	0.216002	-0.455653	-0.540389	-0.155201	0.135443	-0.250744	-0.18432	-0.293478	-0.517355	0.0932984	-0.523557	-0.387206	-0.203825	0.0384851	-0.520726	0.0926195	0.0099467	0.229535	0.0236674	0.042981	-0.285398	-0.0806198	-0.398059	0.294461	0.554785	0.246861	0.659423	-0.095822	-0.0454117	-0.0147506	-0.317252	0.173583	-0.226122	-0.235382	0.0612947	-0.368114	-0.159973	0.489448	0.39268	0.222227	0.109748	0.118769	-0.147414	0.393383	-0.263842	1
Siphunculi colour	0.218122	-0.0972775	-0.321188	0.0990988	-0.00663296	0.0482114	0.0925683	0.0427661	-0.24589	0.146994	-0.256676	-0.298481	-0.0174081	0.12009	-0.304512	0.234417	0.0536354	0.391488	0.108729	0.1261	-0.204333	0.0591145	-0.257827	0.238667	0.167431	0.170672	0.274572	0.2244	0.163914	-0.0852532	-0.0190734	0.143465	0.120592	0.124014	-0.0521335	-0.202276	-0.361236	0.146518	-0.0982428	0.134781	0.0784826	0.0884096	-0.231381	0.211632	-0.119885	0.0891577	1
Number of accessory rhinaria on VI BASE	-0.293806	0.0193144	0.359637	0.0122585	-0.0866583	-0.193903	-0.164722	-0.096908	0.221396	-0.0301748	0.224968	0.449993	0.136163	-0.053186	0.283139	-0.229625	-0.284863	-0.322661	-0.214791	-0.231978	0.150363	-0.235617	0.150286	-0.321168	-0.116597	-0.327139	-0.319935	0.375488	-0.017123	0.178628	0.570158	0.517251	0.29415	0.443325	-0.208195	-0.213961	0.0669575	-0.0360212	-0.154986	-0.355744	-0.194759	-0.21896	0.184608	0.441652	0.0195325	-0.234359	0.0643349	1
Veins bordered	-0.172548	-0.0534398	0.0715329	-0.263071	-0.229285	-0.0921572	-0.0960445	-0.0637719	-0.0406896	-0.25652	-0.0314496	-0.0126966	0.00988629	-0.0728525	0.0438558	-0.0320649	-0.124229	0.0060467	-0.186476	-0.262813	-0.0977205	-0.190234	0.0358463	-0.229222	-0.13093	0.0377147	-0.074123	-0.180545	-0.0623963	0.0413065	0.0873954	-0.0471505	0.113236	0.0281426	-0.0598478	0.136527	0.139888	-0.207669	-0.0172563	-0.072035	-0.178075	0.10493	-0.0321537	-0.271777	0.363592	-0.230597	-0.0361598	-0.213657	1
Frontal setae - 2 pairs	0.268114	-0.566567	-0.646258	-0.180962	0.0787855	-0.319987	-0.304095	-0.405496	-0.61664	0.0379779	-0.620601	-0.439872	-0.319297	-0.113617	-0.576971	0.0982706	-0.0861022	0.249749	-0.0261964	-0.00904483	-0.456307	-0.164868	-0.582728	0.323444	0.6648	0.348423	0.758546	-0.286492	-0.0548913	-0.0922052	-0.507607	0.108862	-0.324293	-0.222523	-0.020869	-0.380862	-0.361369	0.408657	0.341261	0.232363	0.103738	0.114607	-0.23204	0.33862	-0.336488	0.851356	0.203511	-0.199523	-0.19632
Hind femora with stripes	0.121875	0.30728	0.020346	0.159201	0.213836	0.276709	0.279787	0.253663	0.180317	0.186887	0.170209	-0.0717099	0.0504882	0.139594	0.017752	0.230753	0.373736	0.230876	0.243901	0.184345	0.0345634	0.300298	0.154347	0.0889968	-0.171346	-0.146855	-0.127165	0.11739	-0.0329946	-0.000594504	-0.0469133	-0.21188	-0.130942	-0.396684	0.395241	0.330752	0.400548	0.0632228	0.295619	0.0883964	0.14788	-0.0023619	0.325374	-0.0215914	0.777154	-0.116737	-0.455397	-0.336488	0.347758
Dorsal scleroites	0.395781	0.499781	-0.0526343	0.35365	0.364664	0.494174	0.402519	0.344507	0.366635	0.127766	0.359992	-0.00783583	-0.119091	0.00220208	0.2066	0.404781	0.35994	0.0851949	0.445615	0.398215	-0.0829747	0.434739	-0.0717639	0.26899	-0.211019	0.126821	-0.162624	0.177256	-0.0137945	0.102607	-0.140597	-0.387097	-0.0332169	-0.352896	0.458022	0.431869	0.130327	0.038094	0.17824	0.368737	0.306064	0.0871629	0.105857	-0.0288624	0.149222	-0.170689	-0.273615	-0.158149	-0.155611
[truncated: 3 more columns]

## Sheet: PCA results
Species	ANT VI	ANT VI BASE	ANT V / ANT III	ANT IV / ANT III	HW	I FEMUR W	III FEMUR L	III TIBIA L / BL	HT II L	HT II L / ANT III	HT II L / ANT VI BASE	SIPH L / BL	SIPH L / SIPH middle	SIPH L / ANT III	CAUDA L / CAUDA W	SIPH L / CAUDA L	Conspiciosus tubercles	Femora colour	Siphunculi colour	Number of accessory rhinaria on VI BASE	Veins bordered	Frontal setae - 2 pairs	Hind femora with stripes	Dorsal scleroites
D. acerifoliae 1		0.13	0.772674	0.709069	0.333	0.12	0.515	0.590689	0.105	0.123675	0.807692	0.125121	2.09756	0.303887	1.16379	1.91111	0	2	0	0	1	0	1	0
D. acerifoliae 2	1.441	0.141	0.73431	0.73431	0.308	0.172	0.675	0.549112	0.135	0.141213	0.957447	0.108876	1.38693	0.288703	0.865854	1.94366	0	2	0	0	1	0	1	0
D. acerifoliae 3	1.615	0.124	0.765581	0.789767	0.334	0.123	0.592	0.568583	0.105	0.0976744	0.846774	0.129923	1.95238	0.266977	0.985612	2.09489	0	2	0	0	1	0	1	0
D. acerifoliae 4	1.416	0.144	0.764957	0.825855	0.348	0.125	0.607	0.569156	0.128	0.136752	0.888889	0.107821	2.17857	0.260684	1.2	1.69444	0	2	0	0	1	0	1	0
D. acerifoliae 5	1.095	0.138	0.64271	0.672485	0.38	0.148	0.622	0.612979	0.119	0.122177	0.862319	0.123249	1.85915	0.271047	0.699346	2.46729	0	2	0	0	1	0	1	0
D. acerifoliae 6	1.255	0.115	0.670702	0.681598	0.317	0.128	0.477	0.64118	0.088	0.106538	0.765217	0.133052	1.84167	0.267554	0.716981	2.90789	0	2	0	0	1	0	1	0
D. acerifoliae 7		0.127	0.703412	0.687664	0.31	0.115	0.443	0.59347	0.081	0.106299	0.637795	0.138924	1.82353	0.284777	0.971154	2.14851	0	2	0	0	1	0	1	0
D. acerifoliae 8	1.389	0.128	0.704958	0.677146	0.299	0.136	0.498	0.595708	0.1	0.120919	0.78125	0.12181	1.69355	0.25393	0.760331	2.28261	0	2	0	0	1	0	1	0
D. acerifoliae 9	1.316	0.128	0.766367	0.738126	0.304	0.117	0.458	0.6549	0.085	0.109114	0.664062	0.137553	1.88333	0.290116	0.921739	2.13208	0	2	0	0	1	0	1	0
D. acerifoliae 10	1.735	0.155	0.810329	0.848826	0.384	0.123	0.698	0.611845	0.125	0.117371	0.806452	0.134054	1.92529	0.314554	0.762195	2.68	0	2	0	0	1	0	1	0
D. acerifoliae 11		0.148	0.718018	0.738739	0.382	0.148	0.681	0.55019	0.124	0.111712	0.837838	0.120913	2.13423	0.286486	0.969466	2.50394	0	2	0	0	1	0	1	0
D. acerifoliae 12	1.25	0.141	0.703858	0.755996	0.388	0.168	0.604	0.632213	0.116	0.120959	0.822695	0.132965	1.85315	0.27633	1.16667	1.89286	0	2	0	0	1	0	1	0
D. acerifoliae 13	1.402	0.128	0.719059	0.667079	0.32	0.14	0.443	0.581942	0.092	0.113861	0.71875	0.128015	1.52206	0.256188	0.852459	1.99038	0	2	0	0	1	0	1	0
D. acerifoliae 14	1.323	0.121	0.752224	0.663278		0.125	0.456	0.616994	0.095	0.120712	0.785124	0.125555	1.88571	0.251588		1.5	0	2	0	0	1	0	1	0
D. acerifoliae 15	1.305	0.118	0.672657	0.658537	0.28	0.137	0.438	0.518661	0.084	0.107831	0.711864	0.111416	1.54962	0.260591	0.890909	2.07143	0	2	0	0	1	0	1	0
D. acerifoliae 16		0.119	0.740845	0.712676	0.29	0.136	0.426	0.545045	0.079	0.111268	0.663866	0.111969	1.37008	0.24507	0.913462	1.83158	0	2	0	0	1	0	1	0
D. carolinensis 1	1.05	0.15	0.729167	0.75	0.31	0.136	0.64	0.516956	0.128	0.133333	0.853333	0.0959471	1.88618	0.241667	0.704225	2.32	0	1	0	0	0	0	1	0
D. carolinensis 2	1.326	0.173	0.711111	0.722222	0.386	0.11	0.596	0.601036	0.117	0.13	0.676301	0.107254	2.95714	0.23	0.742857	1.99038	0	1	0	0	0	0	1	0
D. carolinensis 3		0.156	0.752688	0.752688	0.33	0.136	0.63	0.504	0.106	0.113978	0.679487	0.0904	1.88333	0.243011	0.914894	2.62791	0	1	0	0	0	0	1	0
D. carolinensis 4	1.35	0.15	0.634921	0.656746	0.313	0.126	0.611	0.574637	0.107	0.106151	0.713333	0.0931212	1.23602	0.197421	0.679739	1.91346	0	1	0	0	0	0	1	0
D. carolinensis 5	1.302	0.17	0.726644	0.763552	0.312	0.12	0.563	0.579235	0.108	0.124567	0.635294	0.101341	1.68595	0.235294	0.673759	2.14737	0	1	0	0	0	0	1	0
D. carolinensis 6		0.146	0.720477	0.712893	0.334	0.136	0.618	0.555752	0.115	0.124594	0.787671	0.103982	2.00855	0.254605	0.668874	2.32673	0	1	0	0	0	0	1	0
D. carolinensis 7	1.085	0.15	0.747664	0.720961	0.281	0.103	0.482	0.595808	0.107	0.142857	0.713333	0.1	1.63725	0.222964	0.929293	1.81522	0	1	0	0	0	0	1	0
D. carolinensis 8		0.15	0.728261	0.706522	0.34	0.15	0.6	0.557522	0.12	0.130435	0.8	0.106195	2	0.26087	0.666667	2.4	0	1	0	0	0	0	1	0
D. carolinensis 9	1.36	0.15	0.623762	0.643564	0.31	0.13	0.55	0.544601	0.11	0.108911	0.733333	0.103286	2.2	0.217822	0.642857	2.44444	0	1	0	0	0	0	1	0
D. carolinensis 10	1	0.13	0.692308	0.717949	0.31	0.11	0.43	0.569767	0.09	0.115385	0.692308	0.0988372	1.7	0.217949		1.7	0	1	0	0	0	0	1	0
D. carolinensis 11	1.2	0.14	0.706667	0.786667	0.3		0.43	0.611465	0.09	0.12	0.642857	0.101911	1.77778	0.213333	1	1.77778	0	1	0	0	0	0	1	0
D. carolinensis 12		0.13	0.790378	0.824742	0.24	0.11	0.35	0.6	0.1	0.171821		0.100769	1.31	0.225086			0	1	0	0	0	0	1	0
D. carolinensis 13	1.224	0.15	0.797101	0.752174	0.282	0.15	0.485	0.664626	0.1	0.144928	0.666667	0.12381	1.82	0.263768			0	1	0	0	0	0	1	0
D. carolinensis 14		0.14	0.713359	0.77821	0.29	0.16	0.503	0.573596	0.1	0.129702		0.108989	1.61667	0.251621			0	1	0	0	0	0	1	0
D. carolinensis 15	0.917	0.13	0.660274	0.730137	0.287	0.13	0.429	0.623283	0.08	0.109589	0.615385	0.111184	1.41667	0.232877			0	1	0	0	0	0	1	0
D. choanotricha 1	2.077	0.12	0.75894	0.728477	0.26	0.083	0.451	0.603438	0.089	0.117881	0.741667	0.116636	1.31034	0.251656	0.636364	2.71429	1	0	0	1	0	0	0	0
D. choanotricha 2	2.05	0.13	0.697368	0.697368	0.2	0.084	0.48	0.682759	0.091	0.119737	0.7	0.124138	1.51261	0.236842	0.614035	2.57143	1	0	0	1	0	0	0	0
D. choanotricha 3	1.94	0.113	0.795332	0.689408	0.195	0.064	0.324	0.577778	0.081	0.145422	0.716814	0.104981	1.31731	0.245961	0.47619	3.425	1	0	0	1	0	0	0	0
D. choanotricha 4	1.693	0.123	0.757072	0.673877	0.208	0.066	0.328	0.572932	0.082	0.136439	0.666667	0.108271	1.51579	0.239601	0.583333	3.42857	1	0	0	1	0	0	0	0
D. choanotricha 5	1.887	0.14	0.784091	0.697443	0.264	0.071	0.416	0.645718	0.081	0.115057	0.578571	0.122238	1.58036	0.25142	0.72973	3.27778	1	0	0	1	0	0	0	0
D. choanotricha 6	2.068	0.133	0.734904	0.659794	0.227	0.077	0.379	0.720971	0.077	0.113402	0.578947	0.146447	1.46957	0.248895	0.617647	4.02381	1	0	0	1	0	0	0	0
D. choanotricha 7	2.098	0.125	0.758519	0.660741	0.272	0.07	0.39	0.627874	0.084	0.124444	0.672	0.102011	1.44898	0.21037		3.08696	1	0	0	1	0	0	0	0
D. choanotricha 8	2.044	0.131	0.756944	0.695833		0.062	0.416	0.681984	0.092	0.127778	0.70229	0.137126	1.66372	0.261111	0.707071	2.68571	1	0	0	1	0	0	0	0
D. granovskyi 1	0.708	0.078	0.5	0.545455	0.21	0.13	0.36	0.491312	0.072	0.109091	0.923077	0.0838826	1.91781	0.212121		1.16667	2	0	1	0	0	1	0	0
D. granovskyi 2	0.788	0.088	0.603175	0.634921	0.26	0.12	0.4	0.502994	0.088	0.139683	1	0.10479	2.57353	0.277778	1.23711	1.45833	2	0	1	0	0	1	0	0
D. granovskyi 3	0.885	0.122	0.6	0.631788	0.304	0.112	0.526	0.503299	0.115	0.152318	0.942623	0.107446	2.81481	0.301987	0.814159	2.47826	2	0	1	0	0	1	0	0
D. granovskyi 4	1.033	0.134	0.745455	0.72028	0.29	0.114	0.5	0.503733	0.12	0.167832	0.895522	0.112992	2.94805	0.317483	0.874016	2.04505	2	0	1	0	0	1	0	0
D. granovskyi 5	0.822	0.126	0.574297	0.64257	0.306	0.123	0.483	0.495644	0.121	0.161981	0.960317	0.115198	2.86747	0.318608	0.913793	2.24528	2	0	1	0	0	1	0	0
D. granovskyi 6	1.005	0.135	0.691238	0.653686	0.262	0.105	0.512	0.493333	0.12	0.166898	0.888889	0.11381	3.18667	0.332406	1	2.15315	2	0	1	0	0	1	0	0
D. granovskyi 7	0.952	0.134	0.658394	0.659854	0.292	0.135	0.485	0.471567	0.11	0.160584	0.820896	0.106796	2.68605	0.337226	0.889831	2.2	2	0	1	0	0	1	0	0
D. granovskyi 8	0.975	0.137	0.662286	0.668857	0.303	0.137	0.54	0.495928	0.116	0.152431	0.846715	0.10543	2.9125	0.306176	0.81746	2.26214	2	0	1	0	0	1	0	0
D. granovskyi 9	0.844	0.137	0.675425	0.582689	0.287	0.114	0.434	0.456635	0.115	0.177743	0.839416	0.100313	2.63014	0.296754	1.15126	1.40146	2	0	1	0	0	1	0	0
D. idahoensis 1	0.857	0.13	0.827907	0.787209	0.255	0.111	0.493	0.747645	0.096	0.111628	0.738462	0.130552	1.63025	0.225581	0.893805	1.92079	0	0	0	0	0	0	0	0
D. idahoensis 2	1.572	0.121	0.684444	0.718889	0.279	0.116	0.612	0.702238	0.099	0.11	0.818182	0.109581	1.33566	0.212222	0.889764	1.69027	0	0	0	0	0	0	0	0
D. idahoensis 3	1.217	0.141	0.705171	0.768977	0.271	0.109	0.551	0.799859	0.095	0.10451	0.673759	0.131542	1.40909	0.20462	0.904762	1.95789	0	0	0	0	0	0	0	0
D. idahoensis 4	1.359	0.138	0.779859	0.786885	0.285	0.127	0.547	0.605414	0.1	0.117096	0.724638	0.107756	1.38	0.242389	0.597222	2.40698	0	0	0	0	0	0	0	0
D. idahoensis 5		0.137	0.772507	0.704743	0.225	0.102	0.654	0.62963	0.098	0.0948693	0.715328	0.112483	2.29907	0.238141	1.23232	2.01639	0	0	0	0	0	0	0	0
D. idahoensis 6	1.145	0.136	0.80107	0.779679	0.29	0.097	0.614	0.651515	0.078	0.0834225	0.573529	0.129572	2.2963	0.265241	1	2.31776	0	0	0	0	0	0	0	0
D. idahoensis 7		0.149	0.833333	0.794549	0.297	0.097	0.659	0.667638	0.091	0.0953878	0.610738	0.121963	2.05738	0.263103	1.14706	2.1453	0	0	0	0	0	0	0	0
D. idahoensis 8	1.335	0.134	0.804777	0.733126	0.295	0.101	0.676	0.784314	0.115	0.119418	0.858209	0.155742	2.29752	0.288681	0.806897	2.37607	0	0	0	0	0	0	0	0
D. idahoensis 9	1.883	0.165	0.986037	0.849624	0.223	0.12	0.595	0.595284	0.11	0.118153	0.666667	0.105871	1.64179	0.236305			0	0	0	0	0	0	0	0
D. kanzensis 1	1.66	0.15	0.603419	0.598291	0.36		0.68	0.613909	0.12	0.102564	0.8	0.100719		0.179487			1	0	2	0	0	0	0	0
D. kanzensis 2	1.59	0.156	0.772277	0.70297	0.353		0.775	0.550041	0.125	0.123762	0.801282	0.0868486		0.207921			1	0	2	0	0	0	0	0
D. kanzensis 3		0.19	0.757391	0.717391	0.33	0.161	0.8	0.522968	0.113	0.0982609	0.594737	0.0918728	2.36364	0.226087	0.827586	2.16667	1	0	2	0	0	0	0	0
D. kanzensis 4	1.531	0.149	0.688843	0.73695	0.372	0.114	0.671	0.571613	0.125	0.127943	0.838926	0.0868817	1.77193	0.206755	0.993289	1.36486	1	0	2	0	0	0	0	0
D. kanzensis 5	1.302	0.142	0.635081	0.672379	0.375	0.105	0.651	0.593397	0.123	0.123992	0.866197	0.0968723	2.00901	0.224798	0.902439	2.00901	1	0	2	0	0	0	0	0
D. kanzensis 6	1.53	0.163	0.75571	0.770606	0.378	0.124	0.561	0.581373	0.111	0.110228	0.680982	0.0911765	2.13793	0.184707	1.12121	1.25676	1	0	2	0	0	0	0	0
D. kanzensis 7		0.147	0.839468	0.777096	0.304	0.102	0.638	0.563747	0.122	0.124744	0.829932	0.0928014	2.22917	0.218814	1.13043	2.05769	1	0	2	0	0	0	0	0
D. kanzensis 8	1.729	0.146	0.696731	0.659526	0.293	0.131	0.511	0.616667	0.1	0.11274	0.684932	0.0861111	1.40909	0.174746			1	0	2	0	0	0	0	0
D. kanzensis 9	1.739	0.134	0.637913	0.648562	0.294	0.12	0.504	0.696758	0.1	0.106496	0.746269	0.106167	1.70408	0.177849	0.903846	1.7766	1	0	2	0	0	0	0	0
D. kanzensis 10	1.722	0.153	0.716923	0.734359	0.3	0.13	0.55	0.637903	0.1	0.102564	0.653595	0.110868	1.84545	0.208205	0.820755	2.33333	1	0	2	0	0	0	0	0
D. kanzensis 11	1.96	0.16	0.701636	0.699711	0.32	0.15	0.567	0.679124	0.1	0.0962464	0.625	0.0993059	2.13793	0.179018	0.834532	1.60345	1	0	2	0	0	0	0	0
D. kanzensis 12	1.62	0.16	0.72449	0.714286	0.31	0.15	0.567	0.60668	0.1	0.102041	0.625	0.0962114	1.8381	0.196939	0.840336	1.93	1	0	2	0	0	0	0	0
D. keshenae 1	1.623	0.146	0.608696	0.586011	0.327							0.107035	2.5567	0.234405	0.909091	2.48	3	2	1	0	1	0	1	0
D. keshenae 2	1.688	0.128	0.664207	0.664207	0.349	0.145	0.635	0.588359	0.099	0.0913284	0.773438	0.109658	1.81818	0.239852	1.70732	1.85714	3	2	1	0	1	0	1	0
D. keshenae 3		0.13	0.810526	0.768421			0.64	0.531083	0.107	0.112632	0.823077	0.107863	2.62	0.275789	1.22642	2.01538	3	2	1	0	1	0	1	0
D. keshenae 4	1.25	0.11	0.679012	0.666667	0.25	0.11	0.42	0.815265	0.091	0.112346	0.827273	0.14484	1.9881	0.206173			3	2	1	0	1	0	1	0
D. keshenae 5	1.45	0.12	0.617978	0.662921	0.33	0.13	0.63	0.526971	0.12	0.134831	1	0.112033	2.25	0.303371	0.857143	2.25	3	2	1	0	1	0	1	0
D. keshenae 6		0.11	0.674419	0.616279	0.26	0.13	0.42	0.633136	0.09	0.104651	0.818182	0.106509	1.5	0.209302	0.777778	2.57143	3	2	1	0	1	0	1	0
D. keshenae 7	1.63	0.11	0.714286	0.701299	0.27	0.12	0.42	0.664384	0.09	0.116883	0.818182	0.0958904	1.27273	0.181818	0.727273	1.75	3	2	1	0	1	0	1	0
D. keshenae 8		0.1	0.681159	0.652174	0.26	0.11	0.37	0.606897	0.09	0.130435	0.9	0.110345	2	0.231884	0.8	2	3	2	1	0	1	0	1	0
D. keshenae 9	1.35	0.12	0.684211	0.684211		0.1	0.38	0.637584	0.09	0.118421	0.75	0.107383	1.77778	0.210526		1.77778	3	2	1	0	1	0	1	0
D. keshenae 10	1.803	0.143	0.761468	0.788991	0.34	0.145	0.635	0.661905	0.09	0.0825688	0.629371	0.141429	2.18382	0.272477	0.567742	3.375	3	2	1	0	1	0	1	0
D. knowltoni 1	1.46	0.15	0.734177	0.721519	0.32	0.125	0.477	0.719008	0.096	0.121519	0.64	0.140496	1.7	0.279747	0.827273	2.42857	3	2	0	0	0	0	1	0
D. knowltoni 2	1.7	0.15	0.850575	0.793103	0.3	0.14	0.57	0.681818	0.12	0.137931	0.8	0.121212	1.71429	0.275862	0.727273	3	3	2	0	0	0	0	1	0
D. knowltoni 3	1.45	0.15	0.703297	0.681319	0.3	0.14	0.54	0.636364	0.1	0.10989	0.666667	0.126263	1.66667	0.274725	0.909091	2.5	3	2	0	0	0	0	1	0
D. knowltoni 4	1.58	0.15	0.689655	0.663793	0.29	0.1	0.69	0.641921	0.11	0.0948276	0.733333	0.144105	2.53846	0.284483	1.09091	2.75	3	2	0	0	0	0	1	0
D. knowltoni 5	2.09	0.15	0.772277	0.732673	0.32	0.1	0.62	0.697674	0.09	0.0891089	0.6	0.134884	2.9	0.287129	1	2.9	3	2	0	0	0	0	1	0
D. knowltoni 6	1.85	0.15	0.757576	0.69697	0.29	0.1	0.6	0.747368	0.11	0.111111	0.733333	0.152632	2.41667	0.292929	0.75	3.22222	3	2	0	0	0	0	1	0
D. knowltoni 7	1.37	0.17	0.727273	0.727273	0.29	0.12	0.78	0.686992	0.12	0.109091	0.705882	0.138211	2.61538	0.309091	0.866667	2.61538	3	2	0	0	0	0	1	0
D. knowltoni 8	1.85	0.15	0.747573	0.728155	0.31	0.12	0.62	0.645161	0.11	0.106796	0.733333	0.129032	2	0.271845			3	2	0	0	0	0	1	0
D. knowltoni 9	1.52	0.14	0.72	0.71	0.3	0.1	0.64	0.639269	0.11	0.11	0.785714	0.13242	2.23077	0.29	0.666667	3.625	3	2	0	0	0	0	1	0
D. knowltoni 10	1.89	0.15	0.77	0.72	0.33	0.13	0.67	0.823864	0.11	0.11	0.733333	0.164773	2.41667	0.29	0.909091	2.9	3	2	0	0	0	0	1	0
D. monelli 1	1.012	0.15	0.764045	0.820225	0.298	0.125	0.56	0.741586	0.11	0.123596	0.733333	0.136908	3.2	0.269663			3	1	0	0	0	0	1	0
D. monelli 2	0.966	0.14	0.770115	0.781609	0.286	0.125	0.6	0.791139	0.11	0.126437	0.785714	0.14557	3.10811	0.264368	0.990291	2.2549	3	1	0	0	0	0	1	0
D. monelli 3	1.924	0.15	0.729262	0.692799	0.35	0.14	0.7	0.549898	0.1	0.0911577	0.666667	0.1222	3.125	0.273473	0.923077	2.5	3	1	0	0	0	0	1	0
D. monelli 4		0.15	0.842105	0.831579	0.3	0.145	0.62	0.81728	0.098	0.103158	0.653333	0.134267	2.3	0.242105	1.09615	2.01754	3	1	0	0	0	0	1	0
D. monelli 5	2.015	0.15	0.771047	0.821355	0.336	0.0749	0.589	0.591251	0.093	0.0954825	0.62	0.132173	1.72393	0.288501	0.75974	2.40171	3	1	0	0	0	0	1	0
D. monelli 6	1.869	0.156	0.767167	0.851931	0.292	0.119	0.604	0.670388	0.105	0.112661	0.673077	0.136629	2.02362	0.275751	0.623656	2.21552	3	1	0	0	0	0	1	0
D. monelli 7	2.057	0.138	0.770403	0.726877	0.284	0.142	0.603	0.790528	0.114	0.124048	0.826087	0.149362	1.89231	0.267682	0.954128	2.36538	3	1	0	0	0	0	1	0
D. monelli 8	1.6	0.15	0.850575	0.885057	0.33	0.12	0.6	0.675532	0.1	0.114943	0.666667	0.12766	2.18182	0.275862	1.125	2.66667	3	1	0	0	0	0	1	0
D. monelli 9	1.53	0.14	0.813187	0.857143	0.33	0.11	0.59	0.726257	0.11	0.120879	0.785714	0.150838	2.7	0.296703	0.916667	2.45455	3	1	0	0	0	0	1	0
D. monelli 10	1.81	0.14	0.717172	0.737374	0.3	0.11	0.62	0.702703	0.11	0.111111	0.785714	0.151351	2.8	0.282828	0.857143	2.33333	3	1	0	0	0	0	1	0
D. nigricans 1	1.657	0.117	0.719101	0.719101	0.3	0.099	0.54	0.645241	0.105	0.117978	0.897436	0.0995056	1.4375	0.180899	0.896552	1.54808	1	0	0	0	0	0	0	0
D. nigricans 2	1.539	0.106	0.756757	0.702703	0.25	0.081	0.405	0.83815	0.091	0.122973	0.858491	0.139692	1.79012	0.195946	1.30841	1.03571	1	0	0	0	0	0	0	0
D. nigricans 3	1.651	0.127	0.693193	0.67977	0.309	0.122	0.64	0.621002	0.1	0.0958773	0.787402	0.103103	1.52113	0.207095			1	0	0	0	0	0	0	0
D. nigricans 4	1.972	0.136	0.737575	0.717694			0.574	0.799862	0.113	0.112326	0.830882	0.133195	1.59504	0.191849		1.89216	1	0	0	0	0	0	0	0
D. nigricans 5	1.679	0.133	0.717113	0.726426	0.274	0.075	0.517	0.716541	0.094	0.10943	0.706767	0.115305	1.88764	0.195576	0.758065	1.78723	1	0	0	0	0	0	0	0
D. nigricans 6	1.888	0.142	0.778807	0.711934	0.235		0.57	0.791557	0.109	0.11214	0.767606	0.112137	1.41667	0.174897		1.68317	1	0	0	0	0	0	0	0
D. nigricans 7	1.949	0.128	0.746171	0.729759	0.203	0.081	0.598	0.737828	0.099	0.108315	0.773438	0.112984	1.70755	0.198031		1.74038	1	0	0	0	0	0	0	0
D. nigricans 8	1.8	0.13	0.761364	0.659091	0.22	0.1	0.53	0.649425	0.09	0.102273	0.692308	0.103448	1.63636	0.204545	0.9	2	1	0	0	0	0	0	0	0
D. nigricans 9	1.773	0.11	0.696629	0.651685	0.3	0.1	0.5	0.647059	0.1	0.11236	0.909091	0.0941176	1.6	0.179775	0.9	1.77778	1	0	0	0	0	0	0	0
D. nigricans 10	1.67	0.11	0.697674	0.662791	0.31	0.07	0.48	0.700637	0.09	0.104651	0.818182	0.10828	2.125	0.197674			1	0	0	0	0	0	0	0
D. nigricans 11	1.84	0.12	0.809524	0.702381	0.3	0.1	0.51	0.621469	0.09	0.107143	0.75	0.0960452	1.21429	0.202381	0.75	1.88889	1	0	0	0	0	0	0	0
D. nigricans 12	1.711	0.11	0.825	0.75	0.26	0.09	0.49	0.675676	0.09	0.1125	0.818182	0.114865	1.30769	0.2125	0.727273	2.125	1	0	0	0	0	0	0	0
D. nigricans 13	1.12	0.12	0.785714	0.702381	0.28	0.1	0.52	0.666667	0.08	0.0952381	0.666667	0.10303	1.41667	0.202381	0.833333	1.7	1	0	0	0	0	0	0	0
D. parva 1	1.46	0.13	0.62766	0.638298	0.37	0.1	0.58	0.595238	0.11	0.117021	0.846154	0.125238	2.45794	0.279787	0.985185	1.97744	0	0	0	0	0	0	0	1
D. parva 2		0.13	0.621053	0.6	0.39	0.1	0.61	0.516316	0.11	0.115789	0.846154	0.115655	2.05882	0.294737	0.789157	2.1374	0	0	0	0	0	0	0	1
D. parva 3	1.52	0.14	0.621053	0.631579	0.322	0.11	0.66	0.513023	0.12	0.126316	0.857143	0.110497	2.66667	0.294737	1.08	2.07407	0	0	0	0	0	0	0	1
D. parva 4		0.12	0.625	0.625	0.33	0.096	0.59	0.54609	0.13	0.135417	1.08333				0.789157		0	0	0	0	0	0	0	1
D. parva 5	1.454	0.13	0.632911	0.685654	0.38	0.099	0.64	0.509915	0.11	0.116034	0.846154	0.113314	1.75	0.295359	0.907692	2.37288	0	0	0	0	0	0	0	1
D. parva 6	1.48	0.13	0.613861	0.594059	0.32	0.13	0.6	0.561404	0.13	0.128713	1	0.118421	2.07692	0.267327		1.92857	0	0	0	0	0	0	0	1
D. parva 7		0.12	0.814815	0.765432		0.12	0.47	0.556757	0.1	0.123457	0.833333	0.113514	1.75	0.259259	0.75	2.33333	0	0	0	0	0	0	0	1
D. parva 8	1.846	0.15	0.679636	0.706954	0.34	0.12	0.62	0.562697	0.11	0.0910596	0.733333	0.0938486	1.53548	0.19702	1.13846	1.60811	0	0	0	0	0	0	0	1
D. parva 9	1.684	0.15	0.688652	0.766246	0.34	0.14	0.67	0.54525	0.11	0.106693	0.733333	0.10214	1.67901	0.263822	1.05385	1.9854	0	0	0	0	0	0	0	1
D. parva 10	1.64	0.14	0.52381	0.696429	0.34	0.136	0.655	0.522015	0.117	0.0994898	0.835714	0.088806	1.28649	0.202381			0	0	0	0	0	0	0	1
D. robinsoni 1	1.923	0.117	0.803523	0.726287	0.251	0.087	0.399	0.740984	0.093	0.126016	0.794872	0.130328	1.52885	0.215447	1.05882	1.76667	0	0	1	0	1	0	0	0
D. robinsoni 2	1.517	0.136	0.845336	0.782763	0.277	0.106	0.469	0.829445	0.088	0.103896	0.647059	0.166533	1.99038	0.244392	1.05263	2.07	0	0	1	0	1	0	0	0
D. robinsoni 3		0.114	0.768529	0.702395	0.27	0.107	0.416	0.586957	0.087	0.0992018	0.763158	0.113665	1.63393	0.208666	1.02273	2.03333	0	0	1	0	1	0	0	0
D. robinsoni 4		0.117	0.807407	0.755556		0.12	0.445	0.591908	0.09	0.111111	0.769231	0.113873	1.4812	0.24321	0.845455	2.11828	0	0	1	0	1	0	0	0
D. robinsoni 5		0.11	0.714789	0.755869	0.275		0.44	0.574118	0.08	0.0938967	0.727273	0.117647	1.85185	0.234742	1.11765	2.10526	0	0	1	0	1	0	0	0
D. robinsoni 6					0.287	0.1	0.453	0.738462	0.085	0.104039		0.115385	1.28205	0.183599	0.772277	1.92308	0	0	1	0	1	0	0	0
D. robinsoni 7		0.104	0.765492	0.716889	0.26	0.098	0.441	0.539412	0.09	0.109356	0.865385	0.0894118	1.44762	0.18469	0.869159	1.63441	0	0	1	0	1	0	0	0
D. robinsoni 8				0.721014	0.277	0.01	0.426	0.662238	0.081	0.0978261		0.118881	1.29771	0.205314	0.803922	2.07317	0	0	1	0	1	0	0	0
D. robinsoni 9					0.27	0.1	0.469	0.629412	0.094	0.120978		0.0947712	1.38095	0.186615	0.941176	1.51042	0	0	1	0	1	0	0	0
D. robinsoni 10	1.553	0.124	0.838753	0.743902	0.28	0.096	0.412	0.698216	0.086	0.116531	0.693548	0.111715	1.35849	0.195122			0	0	1	0	1	0	0	0
D. robinsoni 11	1.143	0.11	0.770889	0.749326	0.277	0.09	0.407	0.567878	0.078	0.105121	0.709091	0.0905035	1.75309	0.191375	0.824176	1.89333	0	0	1	0	1	0	0	0
D. sabrinae 1	1.441	0.19	0.808917	0.77616	0.352	0.146	0.722	0.584211	0.106	0.0964513	0.557895	0.124291	3.19792	0.279345	0.941176	2.39844	5	2	2	1	0	0	0	0
D. sabrinae 2	1.788	0.185	0.787402	0.841645	0.395	0.149	0.825	0.574792	0.118	0.103237	0.637838	0.119522	2.92035	0.288714	0.93007	2.4812	5	2	2	1	0	0	0	0
D. sabrinae 3	1.848	0.186	0.901437	0.883984	0.339		0.688	0.779598	0.128	0.131417	0.688172	0.158034	3.28571	0.306982	0.764706	2.55556	5	2	2	1	0	0	0	0
D. sabrinae 4	1.516	0.18	0.846823	0.858138	0.36	0.126	0.749	0.637953	0.127	0.110531	0.705556	0.133167	3.26531	0.278503	0.807229	2.38806	5	2	2	1	0	0	0	0
D. sabrinae 5	1.475	0.149	0.709786	0.777278	0.325	0.14	0.51	0.58191	0.102	0.114736	0.684564	0.107538	1.89381	0.24072	0.826087	2.25263	5	2	2	1	0	0	0	0
D. sabrinae 6	1.485	0.154	0.728464	0.746255	0.353	0.159	0.676	0.56799	0.117	0.109551	0.75974	0.112753	2.26271	0.25	0.835714	2.28205	5	2	2	1	0	0	0	0
D. sabrinae 7	1.044	0.149	0.815927	0.765013	0.336	0.134	0.533	0.654483	0.111	0.144909	0.744966	0.106225	1.87879	0.24282	1.08235	2.02174	5	2	2	1	0	0	0	0
D. sabrinae 8	1.52	0.151	0.687562	0.699502	0.328	0.161	0.611	0.578996	0.105	0.104478	0.695364	0.108736	1.98305	0.232836			5	2	2	1	0	0	0	0
D. sabrinae 9	1.25	0.154	0.679188	0.647716	0.349	0.164	0.594	0.695357	0.096	0.0974619	0.623377	0.129105	2.05405	0.231472	0.820312	2.17143	5	2	2	1	0	0	0	0
D. sabrinae 10	1.407	0.132	0.683927	0.719525	0.326	0.152	0.543	0.583886	0.102	0.110032	0.772727	0.112188	2.34043	0.237325	0.931034	2.03704	5	2	2	1	0	0	0	0
D. sabrinae 11	1.496	0.161	0.743158	0.774737	0.327	0.162	0.583	0.558259	0.112	0.117895	0.695652	0.112307	2.08696	0.252632	0.935185	2.37624	5	2	2	1	0	0	0	0
D. sabrinae 12	1.136	0.15	0.826902	0.816979	0.358	0.163	0.568	0.58463	0.115	0.126792	0.766667	0.10231	2.17	0.23925			5	2	2	1	0	0	0	0
D. sabrinae 13	1.641	0.17	0.803882	0.787538	0.366	0.163	0.639	0.559351	0.107	0.109295	0.629412	0.0943638	1.72656	0.225741	0.666667	2.00909	5	2	2	1	0	0	0	0
D. sabrinae 14	1.297	0.19	0.824561	0.867905	0.359	0.171	0.624	0.519044	0.113	0.116615	0.594737	0.113047	1.86	0.287926			5	2	2	1	0	0	0	0
D. saccharini 1	1.321	0.135	0.739356	0.737279	0.317	0.15	0.665	0.557083	0.123	0.127726	0.911111	0.0979167	1.46875	0.244029		2.28155	0	0	2	0	0	0	0	0
D. saccharini 2	1.229	0.12	0.745375	0.754081	0.312	0.145	0.68	0.607985	0.111	0.120783	0.925	0.104858	1.71654	0.237214	0.904459	1.53521	0	0	2	0	0	0	0	0
D. saccharini 3		0.116	0.745977	0.732184	0.318	0.111	0.569	0.563804	0.108	0.124138	0.931034	0.0931587	1.61345	0.22069	0.565517	2.34146	0	0	2	0	0	0	0	0
D. saccharini 4	1.469	0.113	0.705053	0.685076	0.297	0.125	0.513	0.591931	0.11	0.12926	0.973451	0.106231	1.6	0.244418	1.01681	1.71901	0	0	2	0	0	0	0	0
D. saccharini 5	1.597	0.122	0.751092	0.787118	0.316	0.138	0.604	0.64264	0.106	0.115721	0.868852	0.104061	1.61417	0.223799	0.680556	2.09184	0	0	2	0	0	0	0	0
D. saccharini 6	1.562	0.107	0.75125	0.8275		0.128	0.52	0.665677	0.095	0.11875	0.88785	0.119359	1.86111	0.25125	1.16842	1.81081	0	0	2	0	0	0	0	0
D. saccharini 7	1.589	0.118	0.735404	0.721739	0.286	0.118	0.47	0.656745	0.096	0.119255	0.813559	0.0987967	1.54455	0.193789	0.855856	1.64211	0	0	2	0	0	0	0	0
D. saccharini 8	1.611	0.13	0.788878	0.819981	0.328	0.142	0.687	0.616162	0.108	0.101791	0.830769	0.116582	1.99281	0.261074	1.14754	1.97857	0	0	2	0	0	0	0	0
D. saccharini 9	1.62	0.128	0.760417	0.800189	0.334	0.136	0.684	0.63534	0.112	0.106061	0.875	0.110004	1.90977	0.24053	0.745455	2.06504	0	0	2	0	0	0	0	0
D. saccharini 10	1.497	0.109	0.696747	0.735572	0.314	0.139	0.64	0.616569	0.116	0.121721	1.06422	0.107288	1.82308	0.248688	0.818182	2.19444	0	0	2	0	0	0	0	0
D. saccharini 11	1.54	0.11	0.681319	0.740659	0.316	0.136	0.536	0.633073	0.11	0.120879	1	0.111359	2	0.21978	0.921875	1.69492	0	0	2	0	0	0	0	0
D. saccharini 12		0.118	0.798299	0.756987	0.309	0.128	0.53	0.599694	0.118	0.143378	1	0.0943396	1.74528	0.224787			0	0	2	0	0	0	0	0
D. saccharini 13	1.595	0.122	0.820966	0.751472	0.311	0.133	0.558	0.58439	0.098	0.11543	0.803279	0.102927	1.6746	0.248528	1.08654	1.86726	0	0	2	0	0	0	0	0
D. saccharini 14	1.675	0.128	0.793953	0.81411	0.315	0.144	0.584	0.579917	0.11	0.12318	0.859375	0.090281	1.86667	0.219485	0.776119	1.88462	0	0	2	0	0	0	0	0
D. simpsoni 1	0.873	0.133	0.625167	0.728246	0.328		0.608	0.444704	0.121	0.161981	0.909774	0.0816612	1.80599	0.23427			4	0	1	0	0	1	0	0
D. simpsoni 2	0.855	0.13	0.6	0.717647	0.36		0.65	0.459161	0.16	0.188235	1.23077	0.0750552	1.84783	0.2	0.916667	1.54545	4	0	1	0	0	1	0	0
D. simpsoni 3	0.881	0.135	0.631579	0.736842			0.64	0.424481	0.12	0.157895	0.888889	0.0788382	1.9	0.25			4	0	1	0	0	1	0	0
D. simpsoni 4	0.97	0.13	0.666667	0.76	0.35		0.62	0.441441	0.11	0.146667	0.846154	0.0846847	2.47368	0.250667	1	1.56667	4	0	1	0	0	1	0	0
D. simpsoni 5	0.97	0.12	0.666667	0.746667	0.34		0.593	0.45	0.113	0.150667	0.941667	0.0736364	2.31429	0.216			4	0	1	0	0	1	0	0
D. simpsoni 6	0.73	0.13	0.726496	0.754986	0.31	0.148	0.5	0.545347	0.108	0.153846	0.830769	0.106698	1.91489	0.25641	0.784	1.83673	4	0	1	0	0	1	0	0
D. simpsoni 7	0.96	0.12	0.736111	0.791667		0.15	0.55	0.42735	0.12	0.166667	1	0.0746739	1.71134	0.230556	1.2381	1.27692	4	0	1	0	0	1	0	0
D. simpsoni 8	0.912	0.133	0.668975	0.790859	0.301	0.144	0.522	0.432468	0.117	0.16205	0.879699	0.0800866	2.53425	0.256233	0.67052	1.59483	4	0	1	0	0	1	0	0
D. simpsoni 9	0.879	0.134	0.582716	0.671605		0.144	0.524	0.469112	0.103	0.12716	0.768657	0.08639	1.7549	0.220988			4	0	1	0	0	1	0	0
D. simpsoni 10	0.952	0.135	0.73183	0.749373	0.313	0.155	0.51	0.529195	0.117	0.146617	0.866667	0.100999	2.10989	0.240602	1.08257	1.62712	4	0	1	0	0	1	0	0
D. simpsoni 11	0.913	0.129	0.613027	0.655172	0.296	0.135	0.497	0.466667	0.107	0.136654	0.829457	0.102941	1.94444	0.268199	0.746154	2.16495	4	0	1	0	0	1	0	0
D. spicata 1	2.214	0.152	0.794043	0.805106	0.376	0.141	0.767	0.643114	0.12	0.102128	0.789474	0.120958	2.19565	0.257872			3	2	0	0	0	0	1	1
D. spicata 2	2.246	0.175	0.75899	0.778118	0.412	0.138	0.86	0.610322	0.116	0.0887529	0.662857	0.135781	2.63087	0.299923	0.968354	2.56209	3	2	0	0	0	0	1	1
D. spicata 3	1.797	0.15	0.814974	0.844234	0.363	0.148	0.816	0.689312	0.117	0.100688	0.78	0.156172	1.72146	0.324441	1.07857	2.49669	3	2	0	0	0	0	1	1
D. spicata 4	2.208	0.148	0.697509	0.760676	0.361	0.14	0.676	0.62934	0.113	0.100534	0.763514	0.104601	1.53503	0.214413	0.992308	1.86822	3	2	0	0	0	0	1	1
D. spicata 5		0.161	0.714417	0.806244	0.37	0.119	0.686	0.605106	0.115	0.105601	0.714286	0.12	2.58716	0.258953	0.913669	2.22047	3	2	0	0	0	0	1	1
D. spicata 6	1.979	0.131	0.727758	0.761566	0.312	0.103	0.69	0.681947	0.111	0.0987544	0.847328	0.127599	2.14286	0.240214	0.738372	2.12598	3	2	0	0	0	0	1	1
D. spicata 7	2.31	0.154	0.851269	0.821522	0.391	0.133	0.801	0.573926	0.123	0.107612	0.798701	0.121996	2.26351	0.293088	0.852071	2.32639	3	2	0	0	0	0	1	1
D. spicata 8	2.251	0.164	0.781532	0.734985	0.4	0.133	0.809	0.650246	0.116	0.0870871	0.707317	0.132105	2.22436	0.260511	1.14615	2.32886	3	2	0	0	0	0	1	1
D. spicata 9	2.331	0.157	0.792087	0.782002	0.428	0.135	0.83	0.699146	0.12	0.0930954	0.764331	0.141693	2.35484	0.283165	1.07971	2.44966	3	2	0	0	0	0	1	1
D. spicata 10	2.094	0.134	0.668644	0.697458	0.358	0.142	0.682	0.658082	0.111	0.0940678	0.828358	0.135879	2	0.259322	0.670968	2.94231	3	2	0	0	0	0	1	1
D. spicata 11	1.94	0.15	0.768	0.744	0.3	0.18	0.77	0.555184	0.127	0.1016	0.846667	0.12709	2.23529	0.304	0.8	3.16667	3	2	0	0	0	0	1	1
D. spicata 12	1.88	0.15	0.690909	0.709091	0.38	0.11	0.65	0.622711	0.117	0.106364	0.78	0.123626	2.07692	0.245455	1.0614	2.2314	3	2	0	0	0	0	1	1
D. tissoti 1	1.641	0.094	0.683333	0.693056	0.248	0.053	0.442	0.669718	0.078	0.108333	0.829787	0.140351	2.2439	0.255556	0.807339	2.09091	3	0	0	1	0	0	0	0
D. tissoti 2	1.44	0.12	0.797753	0.685393	0.29	0.092	0.59	0.646111	0.086	0.0966292	0.716667	0.117222	1.9009	0.237079	0.781818	2.45349	3	0	0	1	0	0	0	0
D. tissoti 3	1.717	0.113	0.596958	0.641318	0.275	0.065	0.477	0.612565	0.088	0.111534	0.778761	0.109948	1.93103	0.212928	0.982759	1.47368	3	0	0	1	0	0	0	0
D. tissoti 4	1.855	0.123	0.686347	0.685117	0.243	0.073	0.439	0.776013	0.081	0.099631	0.658537	0.138205	1.85106	0.214022	0.875	1.91209	3	0	0	1	0	0	0	0
D. tissoti 5	2.108	0.13	0.803871	0.68129	0.267	0.064	0.444	0.739756	0.088	0.113548	0.676923	0.115744	1.87209	0.207742		1.71277	3	0	0	1	0	0	0	0
D. tissoti 6	1.754	0.104	0.664083	0.651163	0.242	0.065	0.419	0.602182	0.085	0.109819	0.817308	0.108364	2.06944	0.192506	0.955357	1.39252	3	0	0	1	0	0	0	0
D. tissoti 7	1.334	0.122	0.719075	0.633526	0.265	0.071	0.485	0.668302	0.089	0.10289	0.729508	0.0889025	1.49485	0.16763	0.778689	1.52632	3	0	0	1	0	0	0	0
D. tissoti 8	2.06	0.12	0.810127	0.670886	0.25	0.07	0.45	0.742857	0.09	0.113924	0.75	0.114286	1.77778	0.202532			3	0	0	1	0	0	0	0
D. tissoti 9	1.76	0.11	0.702703	0.689189	0.24	0.07	0.42	0.589928	0.08	0.108108	0.727273	0.107914	1.875	0.202703	0.8	1.875	3	0	0	1	0	0	0	0
D. tissoti 10	1.38	0.12	0.7375	0.7	0.25	0.06	0.44	0.711111	0.08	0.1	0.666667	0.118519	2.28571	0.2	0.818182	1.77778	3	0	0	1	0	0	0	0
D. tissoti 11	1.69	0.12	0.733333	0.666667	0.28	0.07	0.46	0.625806	0.09	0.12	0.75	0.103226	1.45455	0.213333	0.818182	1.77778	3	0	0	1	0	0	0	0
D. tissoti 12	1.31	0.11	0.732394	0.704225	0.28	0.08	0.44	0.684615	0.08	0.112676	0.727273	0.1	1.3	0.183099	0.888889	1.625	3	0	0	1	0	0	0	0
D. tissoti 13	1.96	0.12	0.746835	0.708861	0.25	0.09	0.46	0.678082	0.08	0.101266	0.666667	0.109589	1.77778	0.202532			3	0	0	1	0	0	0	0
D. tissoti 14	1.67	0.1	0.696203	0.683544	0.26	0.07	0.44	0.707692	0.08	0.101266	0.8	0.115385	1.66667	0.189873			3	0	0	1	0	0	0	0
D. tissoti 15	1.26	0.12	0.780822	0.671233	0.25	0.07	0.41	0.698413	0.08	0.109589	0.666667	0.103175	2.16667	0.178082			3	0	0	1	0	0	0	0
D. tissoti 16	1.78	0.1	0.708333	0.638889	0.25	0.07	0.44	0.566667	0.08	0.111111	0.8	0.12	2.25	0.25	1	2	3	0	0	1	0	0	0	0
D. utahensis 1	1.329	0.165	0.856442	0.880982	0.32	0.139	0.658	0.46729				0.088785	3.16667	0.279755		1.52	3	0	1	0	0	1	0	0
D. utahensis 2	1.347	0.172	0.869077	0.840399	0.34	0.157	0.653	0.411552				0.0837545	1.856	0.289277		1.47771	3	0	1	0	0	1	0	0
D. utahensis 3	0.998	0.152	0.668774	0.670038	0.33	0.174	0.606	0.482977				0.105305	1.92754	0.336283	0.6875	2.41818	3	0	1	0	0	1	0	0
D. utahensis 4	1.115	0.154	0.655852	0.687138	0.338	0.126	0.548	0.5625	0.111	0.128621	0.720779	0.123188	3.02222	0.31518	0.6875	2.47273	3	0	1	0	0	1	0	0
D. utahensis 5	1.163	0.171	0.712344	0.688562	0.368	0.127	0.604	0.594002	0.118	0.133635	0.690058	0.115936	2.78495	0.293318		1.79861	3	0	1	0	0	1	0	0
D. utahensis 6	0.952	0.141	0.606371	0.649602	0.364	0.167	0.615	0.508244	0.119	0.135381	0.843972	0.113355	2.29167	0.312856	0.979167	1.95035	3	0	1	0	0	1	0	0
D. utahensis 7	1.191	0.15	0.668911	0.639731	0.345	0.174	0.651	0.50125	0.131	0.147026	0.873333	0.0971082	2.176	0.305275	0.955696	1.80132	3	0	1	0	0	1	0	0
D. utahensis 8	1.269	0.154	0.65032	0.688699	0.351	0.12	0.682	0.554545	0.136	0.144989	0.883117	0.106719	3.10345	0.287846	1.10145	1.77632	3	0	1	0	0	1	0	0
D. utahensis 9	1.172	0.163	0.661273	0.653722	0.336	0.136	0.595	0.551202	0.13	0.140237	0.797546	0.109083	3.14103	0.264293	0.992754	1.78832	3	0	1	0	0	1	0	0
D. utahensis 10	0.949	0.135	0.724902	0.766623	0.324	0.125	0.499	0.486307	0.097	0.126467	0.718519	0.0914311	2.95714	0.269883	0.874016	1.86486	3	0	1	0	0	1	0	0
D. utahensis 11	1.334	0.149	0.792654	0.759479	0.326	0.121	0.58	0.521449	0.124	0.146919	0.832215	0.0957934	2.94872	0.272512	0.78125	2.3	3	0	1	0	0	1	0	0
D. utahensis 12	1.496	0.17	0.725309	0.80144	0.388	0.155	0.724	0.599189	0.121	0.124486	0.711765	0.12211	2.78704	0.309671			3	0	1	0	0	1	0	0
D. utahensis 13	1.005	0.168	0.803612	0.797968	0.334	0.141	0.588	0.539801	0.124	0.139955	0.738095	0.0957711	2.40625	0.260722	0.873016	2.1	3	0	1	0	0	1	0	0
	PC	Eigenvalue	% variance
	1	2.91089	50.866
	2	1.13967	19.915
	3	0.572648	10.007
	4	0.371791	6.4969
	5	0.222973	3.8963
	6	0.181794	3.1768
	7	0.0956854	1.6721
	8	0.0869112	1.5187
	9	0.0532681	0.93083
	10	0.0253103	0.44228
	11	0.0217759	0.38052
	12	0.01486	0.25967
	13	0.00901363	0.15751
	14	0.00581013	0.10153
	15	0.00505839	0.088393
	16	0.00278608	0.048685
	17	0.000869426	0.015193
	18	0.000575239	0.010052
	19	0.000472454	0.0082559
	20	0.00024022	0.0041977
	21	0.000160749	0.002809
	22	3.96823e-05	0.00069343
	23	2.60786e-05	0.00045571
	24	1.0915e-05	0.00019073
	PC 1	PC 2	PC 3	PC 4	PC 5	PC 6	PC 7	PC 8	PC 9	PC 10	PC 11	PC 12	PC 13	PC 14	PC 15	PC 16	PC 17	PC 18	PC 19	PC 20	PC 21	PC 22	PC 23	PC 24
D. acerifoliae 1	-1.581	1.6529	0.8595	-0.32651	0.097764	-0.38981	0.54381	-0.04104	0.11531	0.17844	-0.00063284	0.15027	-0.011532	-0.0040619	0.046765	-0.019001	-0.023351	0.02283	0.014454	-0.0086991	0.00077511	0.0026691	-0.0017578	-0.0047597
D. acerifoliae 2	-1.6764	1.6687	0.82375	-0.16784	-0.41933	-0.47461	0.13251	-0.28557	0.18101	0.18607	0.055918	-0.037802	-0.086466	0.22043	0.068657	0.054467	-0.032098	-0.028803	0.030837	0.021053	0.020466	-0.0042046	-0.0027789	-0.0055577
D. acerifoliae 3	-1.5977	1.7043	0.82535	-0.24715	-0.020582	-0.21341	0.40579	-0.052018	0.2093	0.20591	0.050646	0.037814	0.00010738	0.089085	0.07403	-0.014124	0.024053	-0.015738	-0.011718	-0.013357	-0.024743	0.0099029	0.008254	-0.005674
D. acerifoliae 4	-1.5734	1.6039	0.88809	-0.36821	0.17974	-0.59454	0.61051	-0.0075596	0.057887	0.18107	-0.013448	0.14327	-0.01846	0.13399	0.10135	-0.015294	0.057254	-0.0088666	-0.028743	0.0045025	0.015524	-0.0057493	0.0013545	-0.0033891
D. acerifoliae 5	-1.5943	1.7056	0.85719	-0.34148	-0.030318	0.022133	0.28297	-0.61315	0.15111	-0.070825	0.018535	-0.14095	-0.078442	0.099084	-0.030712	0.11251	0.0072842	0.026358	-0.015641	0.011985	-0.0030611	-0.0040483	-0.0055274	0.00095953
D. acerifoliae 6	-1.589	1.8005	0.81239	-0.28373	-0.073897	0.43662	0.21272	-0.61957	0.27367	-0.084475	0.011544	-0.050444	-0.016372	-0.073821	-0.010601	0.053983	0.01205	-0.00050726	-0.019746	0.0012515	-0.014532	-0.0054542	-0.0028298	0.0032555
D. acerifoliae 7	-1.6141	1.7031	0.82371	-0.25056	-0.13554	-0.19661	0.3613	-0.19932	0.15289	0.15121	0.036142	0.047048	0.08065	-0.12127	-0.078527	-0.011304	0.0055915	0.00052739	0.020549	-0.013143	-0.0012272	0.00038359	0.010061	0.0059827
D. acerifoliae 8	-1.6281	1.7136	0.81961	-0.23795	-0.2175	-0.10999	0.24493	-0.37375	0.17827	0.084925	0.073674	-0.10917	-0.0040758	-0.024145	-0.01167	0.025886	-0.01875	-0.014519	-0.011892	0.0089545	0.0020148	-0.0019418	0.0028041	0.0033328
D. acerifoliae 9	-1.6043	1.6788	0.84678	-0.30356	-0.072327	-0.23086	0.3957	-0.30504	0.091637	0.069963	0.0070145	-0.005488	0.13573	-0.086473	0.0087716	0.021587	-0.010222	-0.0017676	0.019721	-0.016591	-0.0031417	-0.0015832	0.0026381	-0.0030603
D. acerifoliae 10	-1.5838	1.8263	0.77794	-0.18083	-0.023838	0.35613	0.25668	-0.15159	0.3772	0.16129	0.063635	-0.072688	0.084515	0.17754	0.082078	0.052388	0.043914	0.013008	-0.0040456	-0.017597	0.0061289	0.00010011	-0.00547	-0.0049844
D. acerifoliae 11	-1.5584	1.7541	0.83357	-0.30617	0.15753	0.14521	0.41503	-0.2261	0.26681	0.090555	-0.0044613	0.076628	-0.037972	0.14566	-0.0095493	0.032719	0.015347	0.010544	-0.016231	0.013555	-0.008189	0.0029309	-0.0052513	0.0023137
D. acerifoliae 12	-1.6113	1.6273	0.87928	-0.32722	-0.051555	-0.51129	0.41956	-0.2589	0.065233	0.090311	-0.070663	0.18371	-0.0027265	0.084005	0.022502	0.087421	0.047174	0.031722	0.0025318	0.030282	-0.0038844	-0.002784	3.8651e-06	-0.00187
D. acerifoliae 13	-1.6596	1.6702	0.82414	-0.20838	-0.36106	-0.39721	0.22787	-0.3097	0.11657	0.14857	0.070503	-0.057919	0.04605	-0.066886	-0.039995	-0.0049091	-0.025632	0.022468	0.012517	0.0059065	-0.0079681	0.0088104	0.0064939	0.0041791
D. acerifoliae 14	-1.6215	1.5674	0.877	-0.33082	-0.083583	-0.77665	0.50323	-0.1431	-0.037021	0.171	0.092788	-0.14081	0.0069314	-0.044897	0.026391	0.011619	-0.056493	0.019922	0.0035786	0.00024793	-0.0062598	0.0025165	0.011002	0.00058479
D. acerifoliae 15	-1.6521	1.6691	0.83447	-0.23931	-0.32391	-0.35118	0.23429	-0.39646	0.11127	0.10522	0.047044	-0.0046682	0.01684	-0.068062	-0.093209	-0.04438	-0.018727	-0.027636	0.014746	0.0023147	-0.0067726	-0.0040707	0.00085591	0.004529
D. acerifoliae 16	-1.6853	1.6593	0.81327	-0.15539	-0.49112	-0.54681	0.18618	-0.21663	0.10877	0.22533	0.075451	-0.016281	0.11076	-0.071165	-0.057495	-0.04412	-0.017867	-0.01211	0.012594	0.001164	-0.0094453	-0.007879	0.0053914	0.00040033
D. carolinensis 1	-1.7347	0.88474	0.10999	-0.34729	0.28508	0.066091	-0.2282	-0.42924	-0.44133	-0.1058	0.14197	-0.040811	-0.035462	0.17973	0.019496	-0.014469	-0.017068	-0.014731	-0.020766	0.007972	0.0028073	0.010951	0.0036848	-0.0026869
D. carolinensis 2	-1.5993	0.84248	0.14589	-0.53327	1.0441	0.046834	0.37328	0.11265	-0.53986	0.01251	0.22581	-0.1762	0.033341	0.028151	-0.069371	0.0038747	0.021107	0.051679	-0.051281	0.0021496	0.0088069	-0.0019332	0.0050357	0.0028739
D. carolinensis 3	-1.7312	0.99629	0.046612	-0.22443	0.24301	0.40734	-0.27657	-0.14978	-0.25817	0.041198	0.11431	0.19318	0.059897	0.094322	-0.078678	-0.048393	-0.0075895	-0.0050696	-0.035599	0.0099262	-0.0050712	0.003845	-0.0031997	-0.001014
D. carolinensis 4	-1.8397	0.87249	0.052676	-0.1351	-0.27077	-0.32776	-0.47998	-0.227	-0.43599	0.1119	0.21598	-0.080262	-0.0024948	0.078355	-0.12839	0.07823	-0.019945	-0.018595	-0.013221	-0.011295	0.0042106	0.001853	-0.00094674	-0.0022455
D. carolinensis 5	-1.7702	0.89826	0.070591	-0.23992	0.077715	-0.040345	-0.28866	-0.23171	-0.43904	0.030793	0.1918	-0.086624	0.12429	0.042708	-0.0613	0.0088814	0.0055059	-0.0047121	-0.0033781	-0.011921	0.016624	0.006191	-0.0079266	-0.0019764
D. carolinensis 6	-1.7235	0.94171	0.059916	-0.2621	0.31998	0.20393	-0.18177	-0.078748	-0.33323	0.068685	0.23188	-0.092945	-0.030175	0.098006	-0.017798	0.0017806	-0.016969	0.0088007	-0.01132	0.014559	-0.0046895	0.0013227	-0.0040506	-0.0029661
D. carolinensis 7	-1.785	0.81236	0.11417	-0.30145	0.052753	-0.42217	-0.21721	-0.26995	-0.56373	-0.006817	0.11188	0.10121	0.061203	-0.014974	0.0062663	-0.012586	-0.032561	0.003085	-0.018866	-0.024674	0.026556	0.004074	-0.00034753	-0.0020318
D. carolinensis 8	-1.7232	0.95342	0.056474	-0.25811	0.31367	0.26174	-0.19804	-0.10249	-0.31536	0.057362	0.22868	-0.07925	-0.033687	0.087846	-0.0021426	-0.007777	-0.015808	0.027099	-0.0023028	0.026345	-0.002129	0.0018467	0.0026421	0.0013767
D. carolinensis 9	-1.6941	0.93626	0.077721	-0.34045	0.46665	0.30859	-0.094045	-0.18557	-0.37197	-0.012393	0.2327	-0.11587	-0.070837	-0.0077561	-0.12141	-0.011511	-0.003905	-0.012593	-0.032828	0.013559	-0.0010138	0.0094957	-0.00084313	-0.00094817
D. carolinensis 10	-1.7795	0.77794	0.13266	-0.34396	0.097374	-0.53013	-0.16263	-0.30678	-0.62476	-0.025486	0.13491	0.045911	0.049443	-0.047221	-0.043324	-0.036461	0.015368	0.018393	-0.0083445	-0.015826	-0.0083742	0.0018484	0.0007299	0.00016242
D. carolinensis 11	-1.768	0.81694	0.1117	-0.30805	0.14181	-0.41467	-0.13249	-0.137	-0.562	0.037376	0.11778	0.14225	0.11102	-0.076718	-0.018042	-0.03122	0.059283	-0.006637	-0.023884	-0.00089115	-0.00022344	-0.0010926	-0.0015169	7.313e-05
D. carolinensis 12	-1.8294	0.91889	0.033045	-0.11551	-0.24689	-0.13637	-0.44538	-0.13879	-0.35891	0.1156	0.1857	0.13997	0.058208	-0.088021	0.14091	-0.10821	0.038741	-0.013091	-0.0041289	0.0011924	0.034283	-0.0090718	0.0030717	0.0031342
D. carolinensis 13	-1.7531	0.87854	0.09314	-0.29602	0.18328	-0.093083	-0.18606	-0.21403	-0.47854	-0.0142	0.10921	0.095028	0.12232	-0.040297	0.044792	0.014747	-0.036598	0.0060366	0.011825	0.020855	0.013386	-0.0064692	0.0020598	0.0053462
D. carolinensis 14	-1.784	0.91316	0.053668	-0.18592	0.012108	-0.082722	-0.30828	-0.072082	-0.36235	0.11564	0.18033	0.1109	0.0034562	0.014359	0.031272	-0.040051	0.045225	-0.018306	0.015571	0.0352	-0.0006679	0.002062	0.00051011	0.0073907
D. carolinensis 15	-1.8055	0.84814	0.10642	-0.28349	-0.09708	-0.23486	-0.36914	-0.53367	-0.54484	-0.11809	0.063018	0.14392	0.099372	-0.086723	-0.072189	0.025659	0.03138	-0.00915	0.0037216	-0.006465	-0.011073	-0.0015807	-0.0011382	0.0010351
D. choanotricha 1	-0.97277	-0.021858	-1.0937	0.4677	-0.73179	0.7492	0.11259	-0.094931	-0.010394	0.29646	0.21885	0.025154	-0.016915	0.074422	0.044161	-0.012715	0.02846	-0.00085897	0.020381	-0.0015831	-0.0062424	0.0024815	0.0048989	-0.00081833
D. choanotricha 2	-0.94896	-0.052042	-1.0768	0.4107	-0.5873	0.66787	0.23852	-0.031058	-0.077744	0.28872	0.2288	-0.051288	-0.021913	0.030132	0.012797	0.072394	0.019869	-0.069342	0.023402	-0.0040405	0.016279	-0.0056296	-0.0026395	-0.00014037
D. choanotricha 3	-0.95293	0.078883	-1.1171	0.45314	-0.71426	1.3647	-0.0030061	-0.43474	0.098906	0.11581	0.20604	0.0084924	-0.010822	-0.04367	0.069916	-0.099179	-0.019084	-0.0077243	-0.0033307	-0.0065358	0.015287	-0.015405	-0.0016762	-0.0002799
D. choanotricha 4	-0.92158	0.042379	-1.0736	0.34175	-0.53041	1.3329	0.11555	-0.56272	0.01236	0.0088204	0.13083	0.087381	-0.0029697	-0.055769	0.0046326	-0.083636	-0.01405	-0.011669	-0.014111	0.0013257	0.014956	-0.0034422	0.0048835	0.0021924
D. choanotricha 5	-0.91722	0.047194	-1.0837	0.37764	-0.49603	1.2454	0.17536	-0.31289	0.024084	0.11351	0.095195	0.18123	0.082967	-0.035321	-0.021649	0.012296	0.0015433	0.0096727	-0.012018	-0.007629	0.0091924	-0.003471	-0.0027801	0.0019289
D. choanotricha 6	-0.9159	0.1982	-1.1506	0.47369	-0.59002	1.9176	-0.020139	-0.42525	0.24456	0.059439	0.099401	0.20769	0.03493	-0.1374	-0.016909	0.064665	0.011833	-0.012203	-0.015096	0.0083133	0.0059698	0.0071793	0.0085917	-0.0012268
D. choanotricha 7	-0.94363	0.039972	-1.1013	0.44714	-0.61753	1.0715	0.14843	-0.11534	0.065255	0.23691	0.11293	0.3005	-0.02411	-0.051472	-0.0001295	-0.015634	6.2444e-06	0.024139	-0.048283	0.0048447	0.0027044	-0.0024121	-0.0084545	0.0038362
D. choanotricha 8	-0.92476	-0.037031	-1.0694	0.37565	-0.46601	0.78172	0.30665	-0.026324	-0.059524	0.2598	0.19197	0.047949	-0.0060098	-0.0016463	0.045231	0.03576	0.032514	0.058334	0.013728	-0.012111	0.0034623	0.001402	0.0070083	0.0039034
D. granovskyi 1	0.20172	-1.454	0.22567	-0.75046	-0.083531	-0.81868	-0.1165	-0.40672	-0.20533	0.25796	0.11075	-0.062447	-0.16862	-0.17542	-0.046067	0.02048	-0.019178	-0.076103	9.6041e-05	-0.0095066	-0.045431	0.0045676	-0.0067352	0.0046848
D. granovskyi 2	0.30057	-1.4119	0.25147	-0.87598	0.44291	-0.48789	0.17574	-0.23145	-0.12951	0.21967	-0.0062111	0.23999	-0.18775	-0.13274	0.08359	-0.028004	0.0049708	-0.023442	0.010426	-0.0077198	-0.029415	0.0015391	-0.0070076	0.0047661
D. granovskyi 3	0.36172	-1.2267	0.19463	-0.85817	0.64384	0.52336	0.062649	-0.44926	0.11091	0.088731	0.045803	-0.0019793	-0.14187	-0.056186	0.019442	0.026555	0.0016666	-0.011696	-0.0086058	-0.017758	-0.0043771	-9.9669e-05	0.0011652	-0.0045491
D. granovskyi 4	0.36807	-1.2827	0.20633	-0.8663	0.72012	0.20905	0.21443	-0.17736	0.03262	0.21103	0.080315	-0.035016	-0.0092893	-0.045007	0.11454	-0.047572	-0.018506	0.004835	0.010365	-0.014995	0.0073603	-0.005641	0.0031816	-0.0022922
D. granovskyi 5	0.36429	-1.2777	0.21998	-0.90225	0.69106	0.30429	0.1473	-0.41548	0.037262	0.094252	0.033179	0.046867	-0.16651	-0.085252	0.030646	0.01181	0.036511	0.0036515	0.019105	-0.003371	0.0075119	0.007446	-0.0030825	0.0017383
D. granovskyi 6	0.40437	-1.2762	0.22027	-0.9297	0.91335	0.31423	0.3295	-0.15477	0.038686	0.18143	0.038611	0.076714	-0.076522	-0.087411	0.052475	-0.03992	-0.040309	-0.0242	0.01588	-0.013021	0.024552	-0.0031236	-0.0035664	0.00081425
D. granovskyi 7	0.33778	-1.261	0.19529	-0.8248	0.53466	0.27198	0.066186	-0.33796	0.055099	0.17505	0.044341	0.038672	-0.014226	-0.084	-0.011176	-0.023829	-0.014431	-0.0029361	0.046026	0.0028366	0.0054664	-0.010678	0.00044085	-0.0024619
D. granovskyi 8	0.36954	-1.2514	0.19926	-0.86213	0.70275	0.37908	0.15199	-0.29022	0.065773	0.1625	0.064731	-0.04055	-0.031014	-0.051508	0.0077346	0.01105	-0.0085083	-0.011567	0.0074813	0.0088433	0.0019065	-0.00048564	-0.0001415	-0.002846
D. granovskyi 9	0.30819	-1.4125	0.24785	-0.87394	0.47731	-0.49065	0.21236	-0.17272	-0.1542	0.26447	0.020644	0.14529	-0.053652	-0.12382	-0.013838	-0.047457	-0.078163	0.035043	0.023558	-0.017476	0.03508	-0.00096325	0.0031201	-0.0014425
D. idahoensis 1	-1.9815	-0.25807	-0.51789	-0.21938	-0.0039389	-0.26507	-0.0062686	-0.44912	-0.29245	-0.2021	-0.38478	-0.06931	0.11411	-0.020292	0.11736	0.030941	-0.0093616	0.00030449	0.0003765	-0.00089931	-0.006876	0.0090129	-0.00042544	-0.0047595
D. idahoensis 2	-2.0351	-0.2024	-0.60441	0.014596	-0.2894	-0.3711	-0.1551	0.070142	-0.097938	0.15307	-0.23209	-0.10237	-0.061017	0.049632	0.011254	0.077311	0.029782	-0.031032	0.0088763	0.005628	-0.0064441	-0.01243	0.0011326	0.001831
D. idahoensis 3	-2.014	-0.19745	-0.57555	-0.07534	-0.20596	-0.19103	-0.13795	-0.23022	-0.17404	-0.050967	-0.34451	-0.048559	0.096997	-0.048251	0.011938	0.13271	0.048676	-0.033721	-0.011415	-0.0034748	0.0056202	0.0016613	0.00072527	-0.0044414
D. idahoensis 4	-2.0075	-0.1062	-0.6179	-0.015553	-0.23141	0.2592	-0.27357	-0.33012	-0.013268	-0.04283	-0.23497	-0.22954	0.091324	0.054843	0.0061678	-0.041989	0.026	-0.0011362	0.012705	0.018436	-0.00087956	-0.0036784	0.0035321	0.0015901
D. idahoensis 5	-1.8905	-0.18049	-0.5493	-0.2212	0.47684	0.028634	0.30184	0.17958	-0.10405	0.045429	-0.37023	0.17744	-0.010557	0.018881	-0.033009	-0.025183	-0.049115	-0.071204	-0.011098	-0.0093561	-0.0010991	0.0039142	-0.0053382	-0.0027196
D. idahoensis 6	-1.8778	-0.16707	-0.53012	-0.28788	0.50633	0.25687	0.25086	-0.18684	-0.16283	-0.14774	-0.40102	0.033678	0.17128	-0.00017778	-0.066785	-0.014941	0.0021195	-0.020848	0.0095906	-0.020077	-0.025951	-0.00053002	0.0020161	0.00047973
D. idahoensis 7	-1.9186	-0.14611	-0.57083	-0.15254	0.29627	0.11828	0.15515	0.095963	-0.076256	0.034009	-0.38888	0.15115	0.15207	0.039508	-0.028354	0.0078379	-0.0046565	-0.013028	0.00048197	-0.018249	-0.0045069	-0.010644	-0.00036054	0.004245
D. idahoensis 8	-1.8803	-0.13473	-0.55892	-0.23588	0.49409	0.3636	0.19976	-0.087159	-0.061671	-0.10542	-0.30789	-0.14579	-0.043055	0.076366	0.12731	0.10773	-0.028906	0.010623	0.023413	-0.010403	-0.0040661	-0.0014879	0.010909	-0.00074926
D. idahoensis 9	-1.9839	-0.093696	-0.64494	0.04657	-0.083657	0.13645	-0.083865	0.25656	0.049535	0.21669	-0.23109	-0.053832	0.21314	0.076968	0.1013	-0.12683	-0.066571	-0.041424	0.00044702	0.013406	0.02288	0.013823	0.0037055	0.0015494
D. kanzensis 1	-0.67146	-1.3817	0.89398	0.41731	0.052542	0.43661	-0.21054	0.38709	-0.1407	-0.025061	0.00039169	-0.0043355	-0.16565	0.034124	-0.15549	0.07712	-0.0048022	0.017182	-0.030644	-0.0036	0.00066167	0.0066768	0.004636	-0.00058218
D. kanzensis 2	-0.66821	-1.3876	0.90559	0.40673	0.07805	0.42513	-0.21924	0.34666	-0.15104	-0.041888	-0.037785	0.0041015	-0.040468	0.19221	-0.074372	0.01574	-0.058669	0.012195	-0.021255	-0.017203	0.009095	-0.0030897	0.0091873	-0.00033059
D. kanzensis 3	-0.61454	-1.3945	0.93057	0.30633	0.35553	0.53779	-0.044731	0.33187	-0.21892	-0.092492	-0.048238	-0.069726	0.11383	0.15886	-0.21149	0.0028665	-0.055326	-0.029758	0.0042109	0.012175	0.0091603	-0.0037691	0.002568	0.008892
D. kanzensis 4	-0.72158	-1.5205	0.93708	0.41336	-0.12253	-0.30076	-0.18333	0.46978	-0.32867	0.058447	0.0013632	-0.012248	-0.075519	0.13982	-0.048698	0.010568	0.035672	0.032419	0.013262	-0.020727	0.016381	-0.0038468	0.0032972	-0.005005
D. kanzensis 5	-0.66911	-1.4472	0.94461	0.32031	0.098504	0.26128	-0.1762	0.14813	-0.25775	-0.15827	-0.051165	-0.0014104	-0.15408	0.088823	-0.068591	0.036303	0.02266	0.047327	-0.0017835	-0.0166	-0.0016358	-0.0010216	-1.7959e-05	0.00038057
D. kanzensis 6	-0.67362	-1.5446	0.96176	0.32467	0.13994	-0.3266	0.049973	0.60117	-0.4063	0.058653	-0.026545	0.054604	0.066935	0.0092789	-0.073162	-0.058146	0.039514	0.055853	-0.023588	0.0025933	-0.00016076	0.0067457	0.0036274	-0.00182
D. kanzensis 7	-0.63876	-1.4189	0.93704	0.32089	0.25365	0.36048	-0.057467	0.37212	-0.20839	-0.091119	-0.10551	0.19285	-0.017058	0.095504	0.053341	-0.088002	-0.028959	-0.0047122	-0.025028	-0.02089	0.0066589	0.0079099	-0.0030913	-0.0029986
D. kanzensis 8	-0.75587	-1.3571	0.84914	0.5728	-0.43367	0.35499	-0.48466	0.31587	-0.11637	0.023979	0.0010075	0.053581	0.00085234	-0.094694	-0.10558	-0.0043435	-0.018385	0.00017203	-0.018532	0.0093118	0.013437	0.003832	-5.2298e-05	-0.0003054
D. kanzensis 9	-0.72627	-1.4207	0.87808	0.49495	-0.22719	0.11542	-0.27962	0.48156	-0.20684	0.055531	0.041418	-0.030674	-0.07962	-0.12873	-0.060858	0.0562	0.016517	-0.0056928	0.0014807	0.002848	0.0053319	-0.0014983	0.0049536	-0.0019272
D. kanzensis 10	-0.68827	-1.3301	0.86267	0.48052	-0.088521	0.63043	-0.31136	0.33807	-0.10247	-0.035518	0.0013909	-0.01623	0.055196	-0.072633	-0.083745	-0.00023297	0.020564	-0.010387	0.0030516	0.006301	0.00085574	0.0040049	0.003223	-0.0034769
D. kanzensis 11	-0.67102	-1.4288	0.8824	0.45054	0.081176	0.10938	-0.045206	0.78789	-0.22863	0.16699	0.10777	-0.17059	0.047796	-0.086946	-0.11322	0.036396	0.017049	-0.0021379	-0.0051623	0.032477	0.0029864	-0.0050745	0.00029878	0.0015657
D. kanzensis 12	-0.69877	-1.41	0.89379	0.4441	-0.094412	0.26049	-0.24227	0.37526	-0.22269	-0.0042397	0.010002	-0.060725	0.071217	-0.037539	-0.12528	-0.002848	-0.0028254	-0.0033499	0.007706	0.02104	0.0021793	0.0040941	0.0016875	0.00053128
D. keshenae 1	1.5422	0.87158	1.3221	-0.44376	-0.12783	0.35208	0.31684	0.29999	0.26025	-0.24357	0.10709	-0.032025	-0.14233	-0.057756	-0.13957	0.0086846	-0.019814	0.0011997	-0.028478	0.0072018	0.024654	-0.0049124	-0.0076455	0.0073601
D. keshenae 2	1.4269	0.79337	1.3291	-0.28794	-0.66357	-0.42084	0.11546	0.5078	0.21724	-0.062797	-0.13262	0.65853	-0.098778	0.033529	-0.12109	0.029672	-0.010327	-0.0025601	-0.0026485	0.0084558	-0.0065185	-0.0023855	-0.0040971	-0.00083238
D. keshenae 3	1.5426	0.77709	1.3754	-0.5045	-0.048404	-0.10675	0.44844	0.40795	0.13917	-0.2093	-0.00071628	0.18696	-0.013845	0.12022	0.011725	-0.10426	-0.034236	-0.022118	0.0074331	-0.012829	-0.0045665	-0.0033138	-0.00013566	-0.005036
D. keshenae 4	1.4544	0.77986	1.3453	-0.41337	-0.56088	-0.13725	0.12749	0.025105	0.084273	-0.35579	0.050151	-0.057413	-0.065456	-0.16084	0.081587	0.10915	-0.014827	-0.030248	-0.015372	-0.0087555	0.002585	0.00040161	-0.0036944	0.00097236
D. keshenae 5	1.4958	0.81455	1.3416	-0.42499	-0.32882	0.051918	0.18203	0.15097	0.22339	-0.25757	0.11945	-0.074952	-0.25049	0.1378	-0.020079	-0.03052	0.0029088	-0.0050914	0.048253	-0.00048943	0.0071161	-0.0098908	-0.0099187	-0.00063407
D. keshenae 6	1.3967	0.89529	1.2697	-0.22629	-0.94304	0.22639	-0.22185	-0.06574	0.3026	-0.27953	0.10481	-0.028928	-0.098696	-0.10885	-0.030029	-0.017909	-0.043795	-0.018695	-0.013252	0.0082683	-0.0075174	0.0069038	-0.0056853	-0.0036451
D. keshenae 7	1.3409	0.78188	1.2767	-0.16132	-1.1624	-0.48077	-0.20134	0.21688	0.15901	-0.086706	0.20165	-0.19759	-0.02462	-0.063309	0.026338	-0.0076008	-0.011312	-0.014947	-0.012085	-0.0029488	0.0030429	-0.0078211	0.00062873	0.0003478
D. keshenae 8	1.4491	0.7832	1.3239	-0.36499	-0.58286	-0.17981	0.13087	0.19117	0.14649	-0.21186	0.18139	-0.15355	-0.14934	-0.11272	0.04032	-0.089812	-0.016624	-0.0068748	0.0090276	0.0010335	0.0036306	-0.0054176	-0.0024789	0.0019568
D. keshenae 9	1.4161	0.73817	1.3403	-0.35414	-0.74043	-0.4441	0.079397	0.128	0.048757	-0.22223	0.1146	-0.083746	-0.012488	-0.1224	-0.037419	-0.036049	0.008728	0.024285	-0.0046281	-0.017139	0.0097472	-0.0026434	-0.0019571	-0.0022216
D. knowltoni 1	1.3619	1.2143	0.38475	-0.70466	-0.64041	0.20468	-0.46574	0.056444	-0.44359	0.10068	-0.24813	-0.07265	-0.012559	-0.089352	0.010878	-0.0094597	0.032486	0.050282	0.040791	0.0073151	0.0023231	-0.00044194	-0.00069234	-0.0020458
D. knowltoni 2	1.3764	1.3391	0.33234	-0.6226	-0.62506	0.7546	-0.59806	0.063641	-0.21487	0.10727	-0.22518	-0.072283	-0.056886	0.050676	0.16139	-0.067412	0.0022985	0.030988	0.0044509	0.024089	0.0054479	-0.0058736	-0.0049255	-0.0022093
D. knowltoni 3	1.3607	1.2229	0.38589	-0.70184	-0.64567	0.23985	-0.49499	0.027221	-0.41132	0.10011	-0.27595	0.018301	-0.075435	-0.031051	-0.045656	-0.035912	0.0039206	0.016669	0.032692	0.011156	-0.0023573	0.0062309	0.0013427	0.0010818
D. knowltoni 4	1.4881	1.2596	0.41281	-0.86412	0.037682	0.61167	-0.10903	0.27258	-0.34831	0.080185	-0.32311	0.13354	-0.17321	0.03205	-0.046956	-0.015395	-0.014095	-0.028464	0.00056838	-0.025353	-0.010114	0.013741	0.0030742	-0.0013846
D. knowltoni 5	1.5353	1.3455	0.35846	-0.80713	0.24153	0.94422	0.032127	0.68208	-0.22275	0.24346	-0.21709	0.027828	-0.036646	-0.081619	-0.019945	-0.055292	0.027133	0.0056459	-0.0095363	-0.0094876	-0.022242	-0.012729	-0.0079755	-0.00066637
D. knowltoni 6	1.4785	1.3797	0.33938	-0.74308	-0.099192	1.1091	-0.27999	0.27225	-0.1795	0.096982	-0.21157	-0.095833	-0.11268	-0.056999	0.069501	0.0048868	-0.0012752	0.0057726	0.00041492	-0.010556	-0.0019312	0.0034204	-0.0013328	-0.0017152
D. knowltoni 7	1.4993	1.2148	0.44257	-0.92898	0.11834	0.50667	-0.065767	0.15131	-0.45108	0.0065022	-0.30481	-0.091173	-0.077243	0.13352	-0.011422	0.053168	-0.013424	-0.043187	0.03115	-0.019352	0.0088625	-0.0034194	-0.0027022	0.0015689
D. knowltoni 8	1.3919	1.2021	0.37432	-0.68648	-0.4393	0.060654	-0.28904	0.50544	-0.3962	0.31153	-0.16599	-0.10829	-0.087647	0.043832	0.019956	-0.042539	0.013206	0.0094433	0.029216	-0.0040815	-0.0056288	0.0035026	0.004061	-0.00074162
D. knowltoni 9	1.468	1.4085	0.35157	-0.76972	-0.18505	1.3568	-0.45461	-0.15451	-0.14648	-0.085238	-0.27134	-0.063835	-0.1638	0.044327	0.033376	-0.041362	0.014263	-0.0053382	-0.011902	-0.018625	-0.013297	0.00082379	-0.0029236	-0.0015179
D. knowltoni 10	1.471	1.3338	0.35476	-0.74237	-0.097188	0.82064	-0.21698	0.43181	-0.23656	0.16262	-0.25249	-0.011279	-0.092808	-0.015045	0.088977	0.090654	0.0076779	0.024857	0.005139	0.010466	-0.011933	-0.0072609	0.0039539	0.0038339
D. monelli 1	1.2941	0.69324	-0.36385	-0.72536	0.92752	-0.12491	0.26492	0.08018	-0.34479	-0.61485	0.067985	-0.068921	0.088168	-0.040758	0.058065	-0.00049413	0.027752	-0.01174	0.0063849	0.024729	0.0092798	0.00070243	-0.0048832	-0.00093402
D. monelli 2	1.2859	0.71234	-0.36714	-0.71161	0.87638	-0.053774	0.2028	0.017034	-0.30896	-0.65493	0.0068877	0.047316	0.033127	-0.02795	0.09846	0.058693	-0.013686	-0.014156	-0.0093092	0.021253	0.010311	-0.0048858	0.0049378	0.0062725
D. monelli 3	1.2871	0.87345	-0.48859	-0.47043	0.81116	0.38407	0.11694	0.62288	0.028137	-0.25763	0.19602	0.012307	0.0074702	0.027295	-0.15655	-0.083267	-0.03529	0.0067437	-0.00028371	0.029198	-0.018201	-0.0023502	0.0057881	0.0040143
D. monelli 4	1.1634	0.76579	-0.4612	-0.39477	0.19898	-0.28912	-0.16511	0.33611	-0.17872	-0.36057	0.033902	0.16954	0.19432	-0.031634	0.068124	0.091924	-0.016952	-0.011029	-0.0057836	0.027512	-0.0036905	-0.0082819	-0.0094874	-0.0020761
D. monelli 5	1.0874	0.90766	-0.57966	-0.1166	-0.29623	0.093284	-0.57336	0.41042	0.10248	-0.15084	0.23193	-0.016176	0.16388	0.010514	-0.076736	-0.071095	0.040062	0.024674	0.055749	-0.054654	0.0024107	0.0053503	-0.00090242	-0.00084773
D. monelli 6	1.1246	0.8522	-0.542	-0.22518	-0.065571	-0.019208	-0.40103	0.39804	-0.0067813	-0.21238	0.26675	-0.20401	0.15865	0.017047	-0.00050548	-0.01738	0.041574	-0.026353	0.059436	-0.00055721	0.018248	0.0090041	0.00092494	-0.0047329
D. monelli 7	1.1075	0.90088	-0.56958	-0.15204	-0.16562	0.069691	-0.47191	0.52725	0.11597	-0.16794	0.17909	0.11602	-0.024721	-0.045828	0.10153	0.078245	-0.03182	-0.0029463	0.037691	0.026842	0.013803	0.0025954	-0.0024635	0.0042699
D. monelli 8	1.1642	0.88843	-0.50541	-0.32268	0.12732	0.26064	-0.34636	0.19397	0.027334	-0.3989	0.0042266	0.32769	0.18227	0.0090667	0.058123	-0.04137	0.038613	0.012867	0.0051941	0.0019464	-0.0006372	-0.00063814	-0.0057936	-0.0013136
D. monelli 9	1.2288	0.82796	-0.46524	-0.46703	0.5133	0.17634	-0.066536	0.27466	-0.071191	-0.42989	0.10688	0.047837	0.07183	0.0044466	0.12301	-0.013561	0.045885	0.020402	0.026796	0.001884	-0.00093929	0.0015295	-0.0023696	-0.0012015
D. monelli 10	1.2354	0.83872	-0.49034	-0.42707	0.55191	0.15955	-0.01223	0.5182	-0.02415	-0.29315	0.20343	-0.046128	-0.033523	-0.027125	0.016223	0.0019068	0.0057489	-0.013629	0.028155	0.003816	0.0049227	0.0061337	0.0044149	0.00073562
D. nigricans 1	-1.0763	-0.2636	-0.78771	-0.01395	-0.34423	-0.54	-0.16027	0.23634	-0.0099011	0.061913	-0.19	-0.13738	-0.10718	0.033585	0.053021	-0.033504	0.024077	0.013733	-0.019608	0.0091616	0.0011791	0.0021004	0.0020788	-0.00023228
D. nigricans 2	-1.0422	-0.37262	-0.7265	-0.15012	-0.090645	-0.9915	0.17013	0.44558	-0.20518	0.05453	-0.30297	0.10599	-0.077048	-0.17128	0.15979	0.03565	0.000449	0.014934	0.0051639	-0.0038677	0.0063547	0.005857	-9.3662e-05	0.0058562
D. nigricans 3	-1.0472	-0.16735	-0.80762	-0.01343	-0.25335	-0.032498	-0.22613	0.091132	0.11	-0.022645	-0.25587	-0.053049	-0.067024	0.061196	-0.075275	0.0044283	-0.001456	-0.0031032	-0.0075578	0.012419	-0.0090647	-0.0057972	-0.001599	0.0025383
D. nigricans 4	-1.0482	-0.16445	-0.83504	0.04469	-0.24949	-0.13942	-0.14727	0.42782	0.12842	0.11283	-0.18862	-0.12096	-0.051877	-0.040945	0.077094	0.083433	0.025058	0.019476	-0.021078	0.031524	0.0052206	0.0059431	0.00010057	0.0043632
D. nigricans 5	-1.008	-0.2252	-0.78627	-0.098039	-0.017961	-0.20957	0.024538	0.27107	-0.01774	0.0054356	-0.17081	-0.26955	0.029843	-0.079143	-0.014486	0.00041987	0.029705	-0.017827	-0.0058836	-0.012588	0.0069299	-0.0060973	0.0050235	0.0032761
D. nigricans 6	-1.078	-0.20466	-0.82755	0.060636	-0.39073	-0.36468	-0.19203	0.39382	0.056174	0.12402	-0.19685	-0.13692	0.014801	-0.04475	0.060125	0.072232	-0.034406	-0.03319	-0.02531	0.02382	0.018039	-0.001186	-0.0028854	-0.0033286
D. nigricans 7	-1.0366	-0.19523	-0.82162	0.0086695	-0.17041	-0.24763	-0.063049	0.47648	0.073636	0.13277	-0.17726	-0.15263	-0.0085484	-0.029154	0.037001	0.027728	-0.014345	-0.086333	-0.0018718	-0.019142	0.021373	-0.0095338	-0.002714	-0.001701
D. nigricans 8	-1.0376	-0.17054	-0.81916	-0.0077846	-0.20735	-0.068889	-0.12888	0.26507	0.087615	0.046338	-0.21545	-0.082462	0.016654	-0.082478	-0.057624	-0.051421	-0.060243	-0.043958	-0.0072538	0.001745	0.0076777	-0.0031304	-0.0020337	-0.0025646
D. nigricans 9	-1.0503	-0.21687	-0.80377	-0.018922	-0.23406	-0.29053	-0.12017	0.28038	0.063725	0.061945	-0.17257	-0.11742	-0.16954	-0.035934	0.03135	-0.049921	-0.00067346	0.027374	-0.031591	0.017724	-0.012758	-0.0023322	-0.0089762	-0.00031301
D. nigricans 10	-0.9668	-0.18269	-0.7818	-0.15324	0.18225	0.083773	0.096751	0.22995	0.061302	-0.062869	-0.2136	-0.1172	-0.11387	-0.11498	0.010981	-0.035366	0.018911	0.033754	-0.038141	-0.0074411	-0.018807	-0.002727	-0.006421	-0.0010091
D. nigricans 11	-1.1007	-0.17348	-0.84382	0.10201	-0.54386	-0.21523	-0.34299	0.20763	0.10895	0.099394	-0.15543	-0.19358	0.033546	-0.012612	-0.0034481	-0.077322	-0.038892	0.041537	-0.0032785	0.00080852	-0.012396	-0.0043109	0.0058224	0.0010109
D. nigricans 12	-1.0799	-0.15227	-0.83525	0.055109	-0.44961	-0.018506	-0.33212	0.066819	0.12365	-0.012584	-0.19201	-0.18033	0.016395	-0.024612	0.104	-0.061546	-0.020675	0.0086895	-0.005373	-0.0059963	-0.015519	-0.0008801	0.00059297	-0.0004237
D. nigricans 13	-1.0678	-0.29945	-0.73763	-0.13325	-0.31314	-0.5036	-0.16598	-0.20623	-0.16788	-0.18041	-0.30723	-0.15552	0.10857	-0.019705	-0.041216	-0.0094107	-0.055537	0.015111	-0.003921	-0.014401	-0.016674	-0.010083	-0.00014231	0.00045059
D. parva 1	-1.9473	0.10956	-0.95222	0.27735	0.98626	-0.26112	0.32608	-0.081879	0.1713	-0.12395	-0.13633	-0.02687	-0.1184	-0.076528	-0.075643	-0.013614	0.017565	0.049697	0.020499	-0.0022543	0.0066319	-0.00052529	8.6285e-05	0.0029138
D. parva 2	-1.9983	0.15056	-0.98902	0.38628	0.68178	-0.16148	0.073962	-0.22608	0.24799	-0.10675	-0.082527	-0.13812	-0.12682	-0.012734	-0.13959	-0.034648	-0.011271	0.07151	0.038171	-0.012198	0.0027569	-0.0017307	0.0014232	0.0030766
D. parva 3	-1.915	0.12503	-0.94704	0.2435	1.1593	-0.14867	0.41017	-0.011438	0.21112	-0.10591	-0.15418	0.053047	-0.15582	-0.009456	-0.12324	-0.066119	-0.010184	-0.0144	0.023514	0.0041565	0.029044	-0.0078947	-0.0028859	0.0015888
D. parva 4	-2.0092	0.14218	-0.9895	0.39579	0.63879	-0.20672	0.039753	-0.23794	0.27277	-0.11856	-0.062069	-0.14186	-0.2747	0.024063	0.035988	-0.046745	-0.0039628	0.024173	-0.0044304	0.0050818	0.016451	0.010052	0.0005415	0.0038814
D. parva 5	-2.0328	0.19211	-1.0059	0.45461	0.47149	-0.048877	-0.11492	-0.36482	0.31663	-0.14575	-0.16782	0.042635	-0.083612	0.038634	-0.10864	-0.036245	0.03743	0.041115	0.039774	-0.020503	0.0051188	-0.0074889	-0.0071799	-0.0001856
D. parva 6	-2.0024	0.10854	-0.97306	0.36595	0.69659	-0.36598	0.12537	-0.16075	0.21213	-0.09091	-0.087842	-0.088477	-0.2439	-0.0083394	-0.033183	-0.019526	-0.028873	0.015928	0.031622	0.026444	0.020415	0.010867	-0.0028794	0.00014727
D. parva 7	-2.0379	0.19161	-1.0183	0.47075	0.42892	-0.042205	-0.10274	-0.33996	0.28914	-0.14168	-0.099965	-0.11123	0.054059	-0.070946	0.062692	-0.13576	-0.003023	0.031563	0.0067966	0.017609	-0.0088528	0.0044611	-0.0023443	-0.0021691
D. parva 8	-2.087	0.12226	-1.0272	0.57963	0.2402	-0.67724	-0.069514	0.15371	0.2453	0.14937	-0.12911	0.12412	0.028592	-0.027733	-0.12936	-0.021747	0.018605	-0.0038473	-0.022832	0.0067078	0.0072236	0.0096922	-0.0089352	-0.005795
D. parva 9	-2.0541	0.16349	-1.0173	0.52058	0.38434	-0.34823	-0.075652	-0.061655	0.28024	0.014726	-0.1696	0.10244	0.063338	0.03379	-0.10976	-0.01928	0.043534	-0.016583	0.020419	0.015662	0.013774	-0.0087187	-0.0066825	-0.0014615
D. parva 10	-2.1057	0.18432	-1.0426	0.6011	0.090164	-0.3095	-0.31297	-0.2525	0.33782	-0.0096671	-0.11584	0.016501	-0.11188	0.039314	-0.17292	0.019749	0.092198	-0.042109	-0.014481	0.022301	0.012141	0.0056375	-0.0041343	-0.0046926
D. sabrinae 1	3.7239	0.11221	0.60683	1.0811	0.73002	0.27376	0.6553	-0.14289	-0.14694	0.0082857	-0.16488	-0.034178	0.11155	0.0072871	-0.082005	-0.027308	-0.026047	-0.020564	-0.0077862	0.003853	0.0064035	0.0024006	-0.0020354	0.0044843
D. sabrinae 2	3.6851	0.17797	0.55013	1.2394	0.50362	0.36288	0.46942	0.037931	0.012978	0.15599	-0.12264	-0.012982	0.068357	0.12905	-0.056352	0.010021	0.033774	-0.01197	-0.00095376	-0.002326	-0.00025804	-0.0022082	-0.0014988	0.0053712
D. sabrinae 3	3.7336	0.19266	0.54756	1.1773	0.74582	0.54541	0.64367	0.12922	-0.0032313	0.11009	-0.060355	-0.20268	0.10812	-0.031264	0.17455	0.054135	0.01726	-0.0031352	0.0073762	-0.0087349	0.029016	0.0029033	-0.0010664	0.0020523
D. sabrinae 4	3.7315	0.11891	0.59932	1.0896	0.77695	0.30768	0.66765	-0.079621	-0.11596	0.022823	-0.10865	-0.16738	0.064559	0.079461	0.075232	-0.0013597	0.012924	-0.016211	-0.018473	-0.0082805	0.0038407	0.0060305	0.00021993	-0.002332
D. sabrinae 5	3.5341	0.11725	0.53363	1.3818	-0.30338	-0.081812	0.029035	-0.38837	-0.08499	0.089245	-0.09454	-0.035246	0.010379	-0.089333	-0.019416	-0.050097	0.053606	-0.0072003	0.0069866	0.00061637	0.0014462	0.0059631	-0.0031875	-0.0011356
D. sabrinae 6	3.588	0.11543	0.55523	1.3025	0.0040698	0.0074038	0.18831	-0.3023	-0.073722	0.079693	-0.1069	-0.05847	-0.056089	0.052329	-0.015395	-0.00063432	0.00066112	-0.013214	-0.0019575	0.011719	-0.0059743	-0.0011806	0.0042186	-0.0036099
D. sabrinae 7	3.5322	0.023086	0.6034	1.264	-0.25622	-0.41471	0.10211	-0.59857	-0.25224	-0.061848	-0.25463	0.16096	0.028488	-0.047887	0.092345	-0.0029776	-0.027584	0.037383	-0.013443	-0.013712	0.016494	-0.0038683	-0.0024281	0.0022295
D. sabrinae 8	3.5436	0.098071	0.54276	1.3659	-0.22904	-0.18122	0.09204	-0.28892	-0.098415	0.12964	-0.10363	-0.014392	-0.048855	-0.035769	-0.071154	0.0070328	-0.00857	-0.018214	0.0013721	0.012005	-0.0034145	0.0059088	0.0030208	-0.0036273
D. sabrinae 9	3.5573	0.075512	0.57032	1.2879	-0.15937	-0.16313	0.13226	-0.48523	-0.19159	-0.0077035	-0.1508	-0.07692	0.0056397	-0.11306	-0.091685	0.1191	-0.035218	0.014246	0.00057165	0.0070625	-0.0059133	-0.0026376	0.0069563	0.0010757
D. sabrinae 10	3.5911	0.05852	0.57999	1.2479	0.049612	-0.21734	0.29594	-0.2769	-0.16485	0.074214	-0.099697	-0.023456	-0.1067	-0.076647	-0.0088726	-0.043201	0.026297	-0.010246	0.0016896	0.013613	-0.014156	-0.002363	0.0012674	0.00079083
D. sabrinae 11	3.5665	0.1367	0.54136	1.3439	-0.13273	0.053144	0.10646	-0.34785	-0.048989	0.075641	-0.14135	0.067667	-0.0074328	-0.036501	-0.017085	-0.052648	0.020283	-0.012502	0.0015427	0.0188	0.011019	0.0034209	0.0005374	0.0021276
D. sabrinae 12	3.5742	0.044854	0.60047	1.2299	-0.041523	-0.2319	0.19907	-0.5272	-0.21264	-0.042148	-0.17028	-0.01859	0.026794	0.028459	0.09219	-0.062594	0.0028702	0.030965	-0.020064	0.020283	-0.002251	-0.0010538	-0.00088877	-0.0040803
D. sabrinae 13	3.5058	0.10648	0.51431	1.462	-0.44101	-0.25254	-0.039373	-0.24629	-0.087046	0.21169	-0.027285	-0.20932	0.11123	0.046067	-0.047617	-0.019705	-0.007696	0.019127	-0.00081366	0.0069467	-0.00014731	-0.0050852	-0.0044163	-0.0013603
D. sabrinae 14	3.5323	0.078149	0.5649	1.3453	-0.28836	-0.24142	0.039509	-0.46917	-0.163	0.057912	-0.16987	0.013885	0.17797	0.058441	-0.035111	-0.07039	0.03092	0.0094018	0.047058	0.0097676	0.018301	0.0079602	-0.0067114	0.0038728
D. saccharini 1	-1.7637	-1.0337	0.67436	1.0317	0.20567	0.17932	-0.45958	-0.28997	0.04901	-0.17362	0.030945	0.13415	-0.033784	0.083862	0.02559	0.032181	-0.034427	-0.01102	0.0084044	-0.0020927	0.0074586	0.0012061	0.00043959	0.0049125
D. saccharini 2	-1.7487	-1.1752	0.73154	0.92774	0.38026	-0.43046	-0.19917	-0.089243	-0.16727	-0.11007	0.076517	-0.0091778	-0.025607	0.095991	0.063201	0.06522	-0.042936	-0.023104	0.027767	-0.0085453	-0.015105	-0.010522	-0.00037486	0.0039581
D. saccharini 3	-1.7479	-1.0063	0.64649	1.0491	0.26414	0.34205	-0.4247	-0.20748	0.087582	-0.12977	0.18797	-0.16568	-0.048515	0.00891	0.058271	-0.026273	-0.024497	0.0099528	-0.012881	-0.024607	-0.013218	0.001362	-0.0044387	-0.001339
D. saccharini 4	-1.7659	-1.1179	0.68963	1.0106	0.25365	-0.26796	-0.27386	0.011075	-0.049092	-0.038524	0.10216	0.13629	-0.1266	-0.063596	0.077925	-0.016987	-0.024158	0.0096924	0.030196	-0.0048098	-0.0021892	0.0050016	0.0017665	0.00025756
D. saccharini 5	-1.7548	-1.0309	0.64743	1.0701	0.25015	0.14015	-0.37407	-0.025645	0.05045	-0.051283	0.16931	-0.11597	0.02427	-0.00043448	0.071485	0.042751	0.015131	-0.01186	-0.00020812	-0.0012821	-0.012471	-0.01197	0.0013134	-0.0032935
D. saccharini 6	-1.7272	-1.0929	0.69189	0.98015	0.4503	-0.13765	-0.14717	0.15045	-0.031594	-0.035429	0.041252	0.25732	-0.0027508	-0.087604	0.1359	0.0077823	0.061781	-0.012	0.022818	-0.0046408	-0.013509	-0.0047425	-0.00093819	-0.00074428
D. saccharini 7	-1.7785	-1.1089	0.66622	1.0612	0.16768	-0.28399	-0.29373	0.10101	-0.069325	0.016904	0.16181	-0.024442	0.02718	-0.14639	0.042658	0.016442	-0.016952	-0.0019347	-0.0083694	-0.010703	0.00078727	-0.0022385	0.0013402	-0.0029348
D. saccharini 8	-1.7019	-1.0567	0.68734	0.97462	0.57078	0.050565	-0.13053	0.17598	0.020788	-0.030145	0.015625	0.25673	0.05237	0.043443	0.056055	0.036109	0.0074381	-0.022146	0.018234	-0.011971	-0.020727	0.0015585	0.0040256	-0.0025686
D. saccharini 9	-1.7127	-1.0379	0.66563	1.0058	0.49059	0.17197	-0.22344	0.074931	0.041787	-0.048348	0.14694	-0.085553	0.01814	0.054846	0.069332	0.062	0.0095526	-0.019926	0.0079894	-0.0066337	-0.018454	-0.0057821	-0.00031433	0.0026088
D. saccharini 10	-1.7221	-1.0379	0.67364	0.99084	0.44414	0.20704	-0.28439	-0.074134	0.069744	-0.11801	0.12162	0.0098922	-0.16999	0.052831	0.12859	0.045406	0.0040501	-0.021038	0.016152	0.00074781	-0.017572	0.0010342	-0.0050034	-0.00021587
D. saccharini 11	-1.7125	-1.1228	0.70187	0.93882	0.54838	-0.19274	-0.0859	0.14448	-0.061849	-0.031077	0.15653	-0.003366	-0.14321	-0.047681	0.10469	0.01063	0.036234	-0.0044307	0.0043886	0.013453	-0.017265	0.0033962	-0.00052667	0.0028503
D. saccharini 12	-1.7347	-1.05	0.67403	1.0023	0.37592	0.12517	-0.28607	-0.063184	0.040184	-0.10511	0.10828	0.072199	-0.079289	-0.017963	0.16479	-0.044721	-0.022948	0.017711	-0.021809	0.006219	0.00017138	-0.00031032	-0.0076021	-0.0014192
D. saccharini 13	-1.7513	-1.0716	0.67208	1.0388	0.30259	-0.093847	-0.26013	0.10911	-0.0008766	-0.0010276	0.058515	0.21815	0.061649	-0.049161	0.039913	-0.038936	-0.050145	0.011768	0.021337	-0.014783	-0.0092356	-0.0093201	0.0015255	-0.0030206
D. saccharini 14	-1.7253	-1.0644	0.66532	1.0203	0.43658	0.0098514	-0.20049	0.15666	0.010969	0.013479	0.18424	-0.083733	0.040573	0.0018692	0.07279	-0.041067	0.011972	-0.0075153	-0.0054308	0.0064637	-0.010103	-0.0050351	-0.0028884	-0.001711
D. simpsoni 1	2.1192	-1.3476	-0.2059	-0.67946	-0.3323	-0.14537	-0.53449	-0.4518	0.27731	-0.097777	-0.018164	0.088777	-0.021572	0.087397	-0.03355	0.0021981	0.025446	-0.010974	-0.032061	-0.020393	0.011828	-0.0069913	0.0099552	0.00248
D. simpsoni 2	2.108	-1.4529	-0.17071	-0.71545	-0.30033	-0.65507	-0.43257	-0.29786	0.18854	-0.02469	0.044927	0.0081196	-0.2599	0.21105	0.12963	0.03076	0.042215	0.018114	-0.055184	-0.003146	0.028684	0.0097963	0.010335	0.0040535
D. simpsoni 3	2.1322	-1.3479	-0.20188	-0.69743	-0.26095	-0.12499	-0.49214	-0.42518	0.2747	-0.092383	-0.017979	0.081685	-0.0055931	0.10879	-0.051977	-0.0069182	0.020967	-0.036597	-0.012367	-0.025146	0.021172	-0.0063255	0.0054591	0.0041107
D. simpsoni 4	2.1951	-1.442	-0.15456	-0.8251	0.14559	-0.48354	-0.099626	-0.063822	0.12978	0.0079887	0.021508	0.02909	0.035858	0.076468	-0.041449	-0.033133	0.031961	-0.00033236	-0.016593	-0.018084	-0.0039644	-0.01549	0.007114	0.0034927
D. simpsoni 5	2.1863	-1.3482	-0.19097	-0.76935	0.034078	-0.03329	-0.28763	-0.27227	0.27426	-0.083415	0.017545	0.037277	-0.034605	0.064309	0.018542	-0.039869	0.031331	-0.002298	-0.062007	-0.0073425	-0.0131	-0.011856	0.0021231	0.0052555
D. simpsoni 6	2.1253	-1.41	-0.179	-0.74135	-0.27688	-0.36681	-0.42034	-0.46111	0.13309	-0.13272	0.0061391	-0.068558	0.11482	-0.019437	0.047334	0.023357	-0.013018	0.01737	0.012438	0.0084389	-0.0027323	0.0025316	0.0097465	-1.417e-05
D. simpsoni 7	2.0814	-1.479	-0.17215	-0.66914	-0.43146	-0.91953	-0.40783	-0.11887	0.13209	0.079601	-0.037827	0.2707	-0.017544	0.10384	0.10688	-0.076737	0.0069692	-0.0015519	-0.015059	0.013706	0.0049252	-0.0050782	0.0050798	0.0036149
D. simpsoni 8	2.2019	-1.449	-0.15576	-0.85002	0.1702	-0.42053	-0.092977	-0.16503	0.099412	-0.032644	0.13979	-0.26817	0.041731	0.032874	0.010989	-0.09214	0.050721	-0.026093	0.0098017	0.012815	0.007438	-0.0085549	0.0035923	-0.0057111
D. simpsoni 9	2.1097	-1.3433	-0.2147	-0.66455	-0.39978	-0.14503	-0.54685	-0.45768	0.25468	-0.092991	-0.015144	0.093045	0.031568	-0.057886	-0.13287	0.019314	0.018248	-0.020124	-0.020465	-0.00096842	-0.0023744	0.0030661	0.0084439	0.001114
D. simpsoni 10	2.1454	-1.4257	-0.17472	-0.74658	-0.13773	-0.5117	-0.26911	-0.15286	0.15061	-0.010432	-0.022738	0.14166	0.056395	-0.02342	0.060296	-0.010171	-0.0040971	0.0092179	-0.013376	0.03009	0.0064862	0.010455	0.0047928	-0.00046614
D. simpsoni 11	2.1358	-1.3377	-0.21369	-0.6988	-0.26327	-0.047681	-0.47307	-0.43489	0.26434	-0.099121	0.046382	-0.045681	-0.00076194	-0.05475	-0.076513	-0.0068055	-0.0036341	-0.0037573	0.022749	0.0022396	0.003616	0.0056169	0.0024263	-0.0039834
D. spicata 1	1.265	1.8646	-0.48069	0.4639	0.48527	-0.42596	-0.30006	0.3942	0.29002	0.15168	0.10768	-0.075213	0.046768	0.020576	0.029757	0.0051519	-0.00052013	0.00076616	-0.015905	-0.0036692	-0.010096	-0.0054328	0.00069242	-0.00129
D. spicata 2	1.3388	1.9375	-0.47973	0.38991	0.83612	0.037721	-0.16115	0.40819	0.37165	0.094844	0.043317	0.031562	0.09148	0.024922	-0.10338	0.025033	-0.0048434	0.0037925	-0.00091454	-0.010707	0.0013275	0.0013978	0.0049817	0.0044288
D. spicata 3	1.216	1.892	-0.46911	0.48354	0.19472	-0.29975	-0.57844	-0.075052	0.30024	-0.059239	-0.099604	0.21747	0.097546	0.066162	0.063936	0.09119	-0.016458	-0.012767	0.04012	-0.021656	-0.0058931	0.0044234	0.0095723	0.00080891
D. spicata 4	1.1659	1.836	-0.5041	0.60161	-0.034792	-0.77606	-0.56751	0.3298	0.2677	0.2206	0.098776	0.03386	0.01601	-0.060827	-0.040709	0.013738	0.018805	-0.011533	-0.029904	-0.0018216	0.0036393	-0.0036933	-0.0063797	0.0011006
D. spicata 5	1.3295	1.7798	-0.38	0.19283	0.85134	-0.42462	-0.085623	-0.091571	0.069855	-0.17579	-0.01193	-0.054757	0.074509	-0.046608	-0.048818	-0.023388	0.040491	-0.012073	-0.024952	-0.019117	0.012569	-0.0011759	-0.00025794	-0.0039704
D. spicata 6	1.2566	1.8361	-0.4649	0.41827	0.44213	-0.45761	-0.32812	0.17627	0.22356	0.040271	0.13332	-0.20277	-0.030983	-0.057	0.05953	0.023311	-0.012043	-0.043805	-0.019127	-0.039144	-0.0065321	0.0022795	0.0039822	0.00091836
D. spicata 7	1.2787	1.9114	-0.49828	0.48328	0.5333	-0.20469	-0.31974	0.41073	0.37236	0.16688	0.12391	-0.0795	0.059946	0.074933	0.037202	-0.060577	-0.027818	0.018685	-0.0022222	-0.015981	-0.010364	-0.0085517	0.006188	0.0018321
D. spicata 8	1.2747	1.9062	-0.48759	0.47201	0.51648	-0.26459	-0.30377	0.41607	0.34945	0.14242	-0.00076674	0.19014	0.047114	-0.017644	-0.057515	0.046921	-0.047648	0.021505	-0.030513	-0.017913	-0.0045631	0.00015592	0.0057433	-0.0012606
D. spicata 9	1.2951	1.9349	-0.49664	0.46962	0.61291	-0.11149	-0.27408	0.46415	0.39631	0.14162	0.022423	0.12997	0.039708	0.0062211	0.0093228	0.078553	-0.0065998	0.039082	-0.022174	-0.0056334	-0.0158	-0.0024635	0.00028411	0.0028082
D. spicata 10	1.2583	1.9899	-0.52332	0.50417	0.34868	0.24518	-0.55216	-0.017531	0.45393	-0.033655	0.10998	-0.11596	-0.080836	-0.097381	-0.015905	0.03694	0.0020932	-0.00095827	-0.015659	0.0025406	-0.02127	0.0055497	0.0054618	0.00020462
D. spicata 11	1.3018	2.0029	-0.49516	0.41757	0.57851	0.43367	-0.46863	-0.12364	0.46819	-0.12401	0.017654	0.030352	-0.047103	0.021358	0.012985	-0.047759	-0.065461	-0.055996	0.0031832	0.032999	-0.0021498	0.011752	0.0022202	-0.004376
D. spicata 12	1.2538	1.8393	-0.45013	0.40056	0.42478	-0.45241	-0.34004	0.10133	0.2281	0.0035859	0.010251	0.11781	-0.040166	-0.10244	-0.044484	-0.010476	0.001358	0.027207	-0.02541	-0.02336	0.013154	0.0047956	-0.0025747	-0.003631
D. tissoti 1	1.0454	-0.29238	-1.3304	0.073632	-0.21696	0.10221	0.56058	0.072137	-0.14542	-0.13202	0.15339	-0.030133	-0.12865	0.021975	0.045755	-0.0043295	0.034136	-0.010836	0.044249	-0.02154	-0.018659	-0.00041895	0.0057221	0.0002763
D. tissoti 2	1.0141	-0.24169	-1.3399	0.12495	-0.4256	0.31909	0.32159	-0.23076	-0.10136	-0.24281	0.040864	0.043705	0.02843	0.16128	-0.011223	0.049898	-0.063611	0.016627	0.0037342	-0.0034529	-0.023491	-0.0026028	0.0040491	-0.00018563
D. tissoti 3	0.9863	-0.38059	-1.3219	0.14005	-0.46802	-0.49691	0.52253	0.26066	-0.24118	0.031757	0.16108	0.046982	-0.1475	0.056839	-0.088419	0.011573	0.040112	-0.0079353	0.025196	-0.0048583	0.00016269	-0.0020427	0.0023841	-0.0012846
D. tissoti 4	0.98474	-0.27864	-1.372	0.21878	-0.55229	-0.071556	0.40759	0.23869	-0.13228	-0.0018237	0.14247	0.02562	0.011975	-0.058301	-0.010355	0.10065	0.025964	-0.02497	0.018141	-0.0046087	0.0027479	0.0021765	0.0034758	-0.00047949
D. tissoti 5	0.97925	-0.28168	-1.3902	0.27148	-0.56755	-0.18602	0.44407	0.48596	-0.10357	0.13989	0.20227	-0.0040086	0.03417	-0.024845	0.0311	0.033791	-0.031884	0.031525	0.0049536	-0.0062595	0.007086	0.0013022	-0.0047635	-0.0040125
D. tissoti 6	1.0015	-0.396	-1.3157	0.11184	-0.37731	-0.53182	0.60878	0.3277	-0.26205	0.045463	0.19524	0.0014464	-0.15185	0.025313	-0.017233	-0.053357	0.012934	-0.02255	0.0071558	0.0056534	-0.00595	0.0074139	0.0085757	-0.0030714
D. tissoti 7	0.93126	-0.40417	-1.3099	0.15682	-0.77356	-0.57326	0.29429	-0.14991	-0.33085	-0.1298	0.11188	-0.074921	-0.014363	0.092718	-0.046718	0.070888	-0.060766	0.012552	-0.017277	-0.015906	-0.007653	0.00068797	-0.0097333	-0.0052141
D. tissoti 8	0.9781	-0.21891	-1.4067	0.29249	-0.61444	0.13146	0.32439	0.3142	-0.0064006	0.053838	0.15956	0.07441	-0.019598	-0.0089104	0.074407	0.032833	-0.050741	0.015503	-0.019731	0.0054371	-0.00079965	-0.0014833	-0.0097734	-0.0033379
D. tissoti 9	0.98897	-0.30368	-1.355	0.18138	-0.51637	-0.11236	0.41647	0.13864	-0.14968	-0.019199	0.18952	-0.039389	-0.045253	0.023818	-0.03863	-0.064646	0.016076	-0.02287	0.0070794	0.00023823	-0.0048728	0.0036828	0.0082707	0.0014403
D. tissoti 10	1.0476	-0.37387	-1.2853	-0.0069035	-0.17054	-0.2008	0.66032	-0.0040721	-0.32514	-0.1919	0.10462	-0.074249	0.038131	-0.0014486	-0.0073789	0.028916	-0.0066343	-0.011291	-0.010528	-0.012648	-0.0084914	0.0030528	-0.00051978	-0.0010143
D. tissoti 11	0.9285	-0.31684	-1.3639	0.262	-0.83107	-0.29473	0.21996	0.036495	-0.15985	-0.01424	0.15268	0.0022242	-0.031252	0.077292	-0.019343	0.0041204	-0.017314	0.027005	0.014907	-0.0089624	0.0045152	-0.0039677	-0.0049389	-0.0010769
D. tissoti 12	0.90808	-0.38551	-1.3188	0.19709	-0.91087	-0.5433	0.19518	-0.21579	-0.30036	-0.14882	0.060545	0.062124	0.01766	0.07068	0.00082066	0.051489	-0.0047292	0.020827	-0.0071933	-0.005876	-0.012461	-0.00463	-0.0030063	0.00059832
D. tissoti 13	0.98043	-0.23099	-1.3938	0.26711	-0.60142	0.11118	0.32678	0.23437	-0.040262	0.023425	0.14291	0.08246	0.027049	0.0043116	-0.015344	0.0088743	0.0045444	-0.017596	-0.0065703	0.016947	-0.0082125	-0.0033688	-0.0017287	-0.0011203
D. tissoti 14	0.96728	-0.26858	-1.3645	0.21588	-0.65287	0.017576	0.27899	-0.0097805	-0.099637	-0.10301	0.10192	0.097531	-0.088234	0.015398	0.040243	0.048852	0.014453	-0.0026185	-0.016302	-0.0017749	-0.020983	0.0045123	0.00047525	0.0016
D. tissoti 15	1.0413	-0.33062	-1.2909	0.00012044	-0.23878	0.029633	0.55444	-0.20285	-0.27252	-0.28957	0.030083	0.063572	0.038911	-0.024519	0.0029392	0.0063032	-0.048418	0.008269	-0.049095	0.0026827	-0.0047997	-0.0042069	-0.0068469	-0.00082174
D. tissoti 16	1.0437	-0.29299	-1.3353	0.097449	-0.2166	0.028375	0.59252	0.22289	-0.11859	-0.040332	0.13485	0.12793	-0.13821	0.026607	-0.018197	-0.089402	-0.018042	-0.00061043	0.032578	0.0011091	-0.014648	0.0030267	0.0045279	0.0024521
D. utahensis 1	1.3358	-1.3735	0.024161	-0.86616	0.74581	-0.21175	0.31658	0.31892	0.065202	0.27821	0.12228	-0.14351	0.20698	0.10573	0.077859	-0.074967	0.0083556	-0.029308	-0.016906	0.0050595	-0.024017	0.010873	-0.011451	0.010021
D. utahensis 2	1.1542	-1.3458	-0.045156	-0.56093	-0.24954	-0.4828	-0.33234	0.06323	0.15349	0.36225	0.097449	-0.020417	0.2283	0.16539	0.037035	-0.063218	-0.034415	0.01472	0.026301	0.002474	-0.023996	0.016519	-0.014903	0.0076421
D. utahensis 3	1.1916	-1.2344	-0.051192	-0.63834	-0.14655	0.28824	-0.46149	-0.48843	0.25956	0.051716	0.038076	-0.045002	0.071887	0.031836	-0.08107	0.059688	-0.037121	0.012977	0.067936	0.008533	-0.018987	0.0068321	-0.013387	0.00018659
D. utahensis 4	1.3407	-1.2367	-0.013043	-0.85768	0.65518	0.56224	0.081192	-0.17838	0.21423	0.031125	0.085675	-0.15005	0.080525	-0.10397	-0.060996	0.045574	0.015223	0.016473	0.016972	-0.00045747	-0.0050705	-0.0032649	-0.005541	-0.0052853
D. utahensis 5	1.2904	-1.3365	0.0058054	-0.8139	0.46095	-0.074692	0.094144	0.034061	0.087021	0.17006	0.057319	-0.062782	0.13783	-0.055407	-0.061606	0.095481	-0.018062	0.04565	0.0042773	-0.0069225	0.0059122	0.0060046	-0.0016572	-0.0035794
D. utahensis 6	1.2295	-1.3323	0.0049621	-0.75792	0.13377	-0.11087	-0.1757	-0.27469	0.12971	0.089339	-0.0084052	0.10024	-0.027025	0.021503	-0.073005	0.088864	-0.004014	0.025458	0.038151	0.019915	-0.0056294	-0.0054373	-0.00010173	-0.0018691
D. utahensis 7	1.2075	-1.3243	-0.022682	-0.6755	0.02285	-0.2042	-0.2181	-0.078289	0.17556	0.22019	0.047618	0.06025	-0.026824	0.060452	-0.039221	0.074204	-0.05034	0.030707	0.040024	0.021095	0.0076767	-0.0061479	-0.0044101	-0.0025881
D. utahensis 8	1.3333	-1.3403	0.021173	-0.86974	0.72019	-0.056664	0.25249	0.21024	0.1362	0.20791	0.036618	0.087994	-0.056748	0.028214	-0.0055807	0.077352	0.009742	-0.0012608	-0.010464	-0.0097306	0.0096969	9.4984e-05	-0.00075534	-0.010277
D. utahensis 9	1.3389	-1.3518	0.029029	-0.90228	0.74047	-0.040949	0.27722	0.12152	0.084797	0.16122	0.06112	-0.010609	-0.0049865	-0.055847	-0.048197	0.054015	-0.01962	0.010106	-0.029566	0.017389	0.011996	0.0068514	0.0042006	-0.0028353
D. utahensis 10	1.3178	-1.3628	0.038011	-0.91003	0.61176	-0.038897	0.18303	-0.12329	0.030739	0.068166	0.056859	-0.075311	0.14157	-0.07441	-0.021657	-0.055953	0.029823	-0.004611	-0.018775	0.002384	-0.016244	-0.0048218	-0.0045518	-0.0037779
D. utahensis 11	1.3241	-1.2396	-0.028806	-0.79311	0.58626	0.42971	0.066957	0.027376	0.25891	0.14911	0.10677	-0.095867	0.078875	-0.0095729	0.071908	-0.032314	-0.012027	0.0145	-0.043194	0.00068878	-0.000594	-0.0011198	0.0026445	0.0011079
D. utahensis 12	1.2988	-1.2365	-0.045339	-0.71409	0.4625	0.27361	0.014344	0.21169	0.27014	0.26128	0.06794	-0.019218	0.16867	0.048508	-0.021214	0.1228	0.045439	0.015744	0.0094501	0.014735	-0.012653	-0.0058491	-0.0041389	-0.0013594
D. utahensis 13	1.2493	-1.2971	-0.0084572	-0.75305	0.20761	0.08203	-0.14504	-0.2424	0.14496	0.075569	0.0015801	0.012429	0.1976	0.019173	0.039273	0.022232	-0.0088488	0.0082734	-0.033137	0.0029473	0.0065236	0.0098064	-0.0023832	0.00025245
D. robinsoni 1	-1.8751	-0.80319	0.68049	-0.066893	-0.74022	0.030357	0.37064	0.55526	0.36793	0.038772	-0.019635	0.051884	0.04174	-0.075833	0.086571	0.016036	0.0049373	0.001799	0.01657	0.0028788	0.023774	-0.0043318	0.0032882	0.003737
D. robinsoni 2	-1.7965	-0.80619	0.73748	-0.25438	-0.33467	0.29965	0.56326	0.29647	0.27207	-0.19995	-0.14733	0.057607	0.20146	-0.067224	0.066853	0.11018	0.0016405	0.0094324	0.013883	0.0095248	0.0044856	0.013476	0.013356	0.002744
D. robinsoni 3	-1.8481	-0.81861	0.72705	-0.19059	-0.6039	0.18021	0.38051	0.16389	0.30891	-0.16238	-0.088291	0.072603	0.035631	-0.010541	-0.029284	-0.066277	-0.012356	0.0021113	-0.0032777	0.01468	-0.010122	0.0070835	0.0059041	-0.007379
D. robinsoni 4	-1.8657	-0.79694	0.71177	-0.14633	-0.71435	0.25629	0.26912	0.084669	0.33999	-0.17047	-0.054568	-0.049521	0.090051	0.060563	0.0075299	-0.059467	0.0098282	0.034917	0.020744	0.018475	-0.011798	0.00036609	-0.0006504	-0.0016013
D. robinsoni 5	-1.8143	-0.81031	0.73942	-0.24093	-0.42398	0.27371	0.48127	0.20118	0.31703	-0.17959	-0.12276	0.15833	0.041763	-0.0050924	-0.065495	-0.074168	0.068177	-0.025446	0.013966	0.021074	-0.019263	0.0065702	0.0073584	-0.0021565
D. robinsoni 6	-1.9003	-0.82325	0.70366	-0.10318	-0.8865	0.061444	0.2024	0.10154	0.29117	-0.15319	-0.029049	-0.1509	0.059762	-0.0023796	0.014336	0.094185	0.02785	0.0069726	-0.015959	0.0030974	0.004327	0.013853	-0.0080386	0.0057934
D. robinsoni 7	-1.8847	-0.88455	0.73352	-0.16084	-0.75387	-0.18281	0.33872	0.20595	0.2419	-0.090375	0.0046399	-0.11271	-0.019623	0.080812	0.015056	-0.098675	-0.0099265	-0.01322	-0.014308	0.0047356	-0.014049	0.0031905	0.0068866	-0.001179
D. robinsoni 8	-1.8936	-0.80098	0.69847	-0.10695	-0.86539	0.18883	0.19114	0.057826	0.3303	-0.16916	-0.036559	-0.094367	0.041501	-0.0035887	-0.0084697	0.014641	0.028639	0.0097656	-0.0031182	-0.085687	0.01489	0.023843	-0.013994	0.0079595
D. robinsoni 9	-1.8965	-0.89843	0.73505	-0.14646	-0.80911	-0.30087	0.33476	0.25119	0.2032	-0.071862	-0.033642	-0.068738	0.043906	0.04857	-0.031126	0.0051132	0.014361	-0.016209	-0.00058911	0.00015983	0.021997	-0.0045311	-0.012069	0.0067223
D. robinsoni 10	-1.884	-0.78416	0.69492	-0.10186	-0.82627	0.24749	0.22478	0.12502	0.33865	-0.15624	-0.077867	-0.010554	0.15723	-0.039741	0.024602	0.0069259	-0.020386	0.026624	-0.016333	0.0039676	0.0082018	-0.010799	0.0040504	-0.0060349
D. robinsoni 11	-1.8315	-0.88849	0.77587	-0.3061	-0.49113	0.036684	0.46223	-0.065547	0.15335	-0.29247	-0.073183	-0.13162	0.11469	0.019002	-0.050168	-0.083092	0.014397	-0.0010184	-0.023459	-0.0071517	-0.0095952	-0.0092875	0.0036248	-0.0031178
	PC 1	PC 2	PC 3	PC 4	PC 5	PC 6	PC 7	PC 8	PC 9	PC 10	PC 11	PC 12	PC 13	PC 14	PC 15	PC 16	PC 17	PC 18	PC 19	PC 20	PC 21	PC 22	PC 23	PC 24
ANT VI	-0.012025	0.12674	-0.11982	0.2511	-0.10923	0.21989	-0.036366	0.74036	0.28552	0.41493	0.1867	-0.029517	-0.040654	-0.054522	0.0019072	-0.036188	0.029786	-0.005404	0.0078905	0.015411	0.0047447	-0.0063066	0.0022007	-0.00018336
ANT VI BASE	0.0035035	0.0031342	0.0044876	0.0022215	0.016411	0.0088668	-0.0090293	0.0072876	-0.010785	0.026252	-0.022073	-0.010077	0.092876	0.072769	-0.065349	0.045725	0.0058932	0.076296	-0.041933	0.12021	0.5439	0.55643	-0.45964	0.37286
ANT V / ANT III	1.6246e-05	0.0096603	-0.0013926	0.025624	-0.0064017	0.029583	0.017821	0.058816	-0.015917	0.00062807	-0.080206	0.0063438	0.47203	0.16565	0.49775	-0.25184	-0.59254	0.2415	-0.095294	-0.0050281	-0.077797	0.035084	0.023875	0.0031872
ANT IV / ANT III	0.0046063	0.0078923	0.0086288	0.020456	0.025342	-0.0047648	-0.027521	0.023116	0.00079671	-0.02356	-0.035439	0.012347	0.43212	0.26238	0.38125	-0.15579	0.71909	-0.22962	-0.002838	0.0054414	-0.015617	-0.0077612	-0.0034937	-0.011856
HW	0.0059192	0.0073252	0.015941	0.010655	0.044313	-0.014266	-0.021834	-0.0001356	0.038722	0.021503	-0.010217	0.0070045	0.022686	0.17949	-0.14647	0.11654	0.29894	0.8859	-0.1381	0.036767	-0.17509	-0.036498	0.0058719	0.019768
I FEMUR W	0.0032898	0.0021406	0.018045	0.0025556	0.019958	-0.012113	-0.03042	-0.018986	0.010864	0.023406	-0.0080154	0.011169	0.042477	0.053635	-0.035018	0.05444	-0.046059	-0.063257	0.14483	0.96511	-0.14629	-0.0635	0.044975	0.045795
III FEMUR L	0.015066	0.019806	0.012601	0.02891	0.1272	0.0035722	-0.095235	0.079468	0.070498	0.043703	-0.16389	-0.010733	0.039521	0.76526	-0.21289	0.4428	-0.17907	-0.20973	-0.013766	-0.11784	-0.014317	-0.091141	0.06197	0.043464
III TIBIA L / BL	-0.0043172	0.02366	-0.019967	0.024098	-0.040864	0.02851	0.031683	0.12308	-0.076175	-0.13502	-0.13412	-0.068799	0.092565	-0.35037	0.40367	0.78194	0.02313	0.0278	-0.041421	0.0067943	0.019218	-0.097963	-0.11747	-0.022458
HT II L	0.0017648	1.8287e-06	0.0044962	-0.0005249	0.018265	-0.0027513	-0.013023	-0.002085	0.009239	0.012657	-0.0049766	-0.0058876	-0.032011	0.089949	0.02765	0.039164	0.0014824	0.078392	-0.044551	0.11846	0.42432	0.21523	0.13092	-0.84974
HT II L / ANT III	0.00098259	-0.0063955	0.0018429	-0.010489	0.0054125	-0.0030507	-0.0060947	-0.025665	0.0015416	0.017502	0.02836	0.0067077	-0.033028	0.011981	0.091824	-0.056677	0.0097883	0.11995	0.015399	0.049035	0.67761	-0.56511	0.34266	0.26839
HT II L / ANT VI BASE	-0.0061191	-0.024696	0.014429	-0.018135	0.039832	-0.069143	-0.052461	-0.043779	0.14601	-0.041951	0.092367	-0.0093632	-0.71597	0.26893	0.58377	-0.0596	0.022998	0.036878	-0.035117	0.043868	-0.053248	0.091198	-0.075064	0.070584
SIPH L / BL	0.00078979	0.008894	-0.0019825	-0.00092724	0.0046831	0.012501	0.013041	0.011283	0.00302	-0.015359	-0.021485	0.0010055	0.01328	-0.055256	0.063026	0.13053	0.034901	0.048786	0.30463	-0.057081	-0.028211	0.52587	0.74231	0.21557
SIPH L / SIPH middle	0.1377	-0.025614	0.053588	-0.23187	0.75848	0.18279	0.49962	0.20792	-0.066398	-0.045135	0.032164	-0.096156	-0.029331	-0.037606	0.0035402	-0.044111	0.010113	-0.011055	-0.025556	0.017204	-0.0052844	-0.0051982	0.00090914	0.0014679
SIPH L / ANT III	0.0056789	0.0092641	0.005235	-0.018464	0.042625	0.02337	0.0051737	-0.030156	0.035141	0.043931	-0.0066799	0.036957	0.029763	0.056659	0.057554	-0.0042863	-0.019824	0.1528	0.91798	-0.11977	0.029	-0.12268	-0.27779	-0.1019
CAUDA L / CAUDA W	0.0033147	-0.0053461	0.030348	-0.021918	0.050353	-0.15242	0.088173	0.16031	0.032759	0.014941	-0.33134	0.90538	-0.059351	-0.058641	0.0070615	-0.015416	0.012719	-0.0054721	-0.029578	0.0026327	0.012841	0.0046476	-0.0042096	0.00018209
SIPH L / CAUDA L	0.027367	0.16841	-0.045368	0.033442	0.033089	0.85779	-0.17761	-0.27977	0.23465	-0.16282	-0.087058	0.1703	-0.018961	-0.02917	0.0044021	-0.0061969	0.0085576	-0.0033206	-0.037957	0.0067357	-0.00054906	7.7736e-05	-0.0018165	0.00018229
Conspiciosus tubercles	0.95131	-0.041933	-0.18563	-0.020017	-0.11218	-0.078411	-0.078898	0.049974	0.092005	-0.14639	-0.0097728	-0.010453	0.0062334	-0.0053563	-0.016151	-0.018816	-0.0051012	0.00415	0.0084651	0.0028538	0.0049944	0.00014244	-0.00090479	-0.00059156
Femora colour	0.19579	0.68302	0.48752	0.10184	0.018568	-0.076282	0.04427	-0.15433	-0.095052	0.35414	-0.246	-0.10273	-0.058591	-0.054885	0.041465	-0.023139	0.014008	-0.010812	-0.020274	-0.012806	-0.0067978	-0.0020658	0.0022945	0.0010858
Siphunculi colour	0.11633	-0.44627	0.63102	0.54593	0.16405	0.042201	-0.12861	-0.011425	0.029233	-0.071265	0.17316	0.064654	0.033366	-0.053047	-0.0021335	0.028155	-0.02002	-0.0089005	0.0046689	-0.019487	0.0033617	0.0012255	-2.9752e-05	-0.0010518
Number of accessory rhinaria on VI BASE	0.095617	-0.013497	-0.18497	0.30301	-0.25313	0.17273	0.56385	-0.2438	-0.36676	0.23665	0.34657	0.19178	-0.020717	0.16976	0.046936	0.1187	0.0035539	-0.0062127	-0.0092655	0.007458	-0.014614	0.0032825	-0.0018485	0.0011242
Veins bordered	-0.054146	0.10448	0.27525	-0.11831	-0.30772	-0.10118	0.50666	-0.019628	0.63753	-0.30741	0.1265	-0.018558	0.093386	0.048312	-0.055295	0.044577	-0.014216	-0.015556	-0.0011931	0.0075164	0.020753	-0.0057493	-0.0041191	-0.0010718
Frontal setae - 2 pairs	0.070284	-0.18401	-0.0013642	-0.33033	0.16879	-0.084303	-0.14164	-0.34549	0.3595	0.5997	0.29763	0.13192	0.15122	-0.10647	0.082633	0.18155	-0.025647	-0.033061	-0.06744	-0.036428	-0.022281	0.0086328	0.0014387	-0.0018189
Hind femora with stripes	0.0041639	0.38027	0.16353	-0.22841	0.053761	-0.036361	-0.27034	0.15151	-0.22678	-0.29479	0.67511	0.25291	0.076741	0.060474	-0.0071072	0.079733	-0.044527	-8.4374e-06	0.0049841	-0.012036	-0.0015192	0.0061614	-0.0029051	-0.0012116
Dorsal scleroites	-0.076411	0.30969	-0.41383	0.5498	0.39269	-0.29882	-0.038115	-0.21583	0.28728	-0.15268	0.11235	0.031485	0.068702	-0.086278	-0.014128	0.014055	-0.027178	-0.012301	-0.0077291	-0.0090191	0.01125	0.00043255	-0.0027662	-0.00045788
			Plots of the first two components of a principal components analysis (PCA) for alate viviparous females of the genus Drepanaphis. Plots demonstrate the separation of individual species.
