# Supplementary material for: Taxonomic Revision of the Nearctic Genus Drepanaphis Del Guercio (Hemiptera, Aphididae: Drepanosiphinae)
Source: Insects. 2024 Jul 21;15(7):553. doi: 10.3390/insects15070553 (PMC11277440; doi:10.3390/insects15070553)
Supplement: Supplementary file 1 [file insects-15-00553-s001.zip › Supplementary file S4.xlsx]

## Sheet: Title
Supplementary file S4
Taxonomic Revision of the Nearctic Genus Drepanaphis Del Guercio (Hemiptera, Aphididae: Drepanosiphinae)
Kamila Malik, Agnieszka Bugaj-Nawrocka and Karina Wieczorek *
Institute of Biology, Biotechnology and Environmental Protection, Faculty of Natural Sciences, University of Silesia in Katowice, Bankowa 9, 40-007 Katowice, Poland; kamila.malik@us.edu.pl (K.M.); agnieszka.bugaj-nawrocka@us.edu.pl (A.B.-N.) * Correspondence: karina.wieczorek@us.edu.pl
Results of statistical analysis for males of the genus Drepanaphis

## Sheet: Data to PCA
	BL	ANT	ANT/BL	ANT I	ANT II	ANT III	ANT IV	ANT V	ANT VI BASE	ANT VI PT	ANT VI	ANT VI / ANT III	ANT V / ANT III	ANT IV / ANT III	ANT VI PT / ANT VI BASE	HW	I FEMUR L	I FEMUR W	II FEMUR L	III FEMUR L	III FEMUR L / BL	III TIBIA L	III TIBIA L / BL	HT II L	HT II L / ANT VI BASE	HT II L / ANT III	HT II L / ANT VI	URS L	URS W	URS L / URS W	URS L / HT II L	URS L / ANT VI BASE	URS L / ANT III	URS L / SIPH	SIPH L	SIPH middle	SIPH L / BL	SIPH L / SIPH middle	SIPH L / ANT III	RIN ANT III	RIN ANT IV	RIN ANT V	Visible discoloration around the veins	Hind femora with visible stripes	Siphunculi colour	Fore femora colour	Frontal setae - 2 pairs	Pterostigma shape	3rd pair of tubercles conspicuous
D. acerifoliae 1	2.21	3.5	1.58371	0.12	0.06	0.86	0.61	0.64	0.13	1.08	1.21	1.40698	0.744186	0.709302	8.30769	0.38	0.7	0.11	0.49	0.62	0.280543	1.22	0.552036	0.12	0.923077	0.139535	0.0991736	0.09			0.75	0.692308	0.104651	0.36	0.25	0.12	0.113122	2.08333	0.290698	81	40	21	1	1	0	1	0	0	0
D. acerifoliae 2	2.09			0.1	0.05	0.9	0.59	0.55	0.14				0.611111	0.655556		0.38	0.69	0.13	0.47	0.63	0.301435	1.28	0.61244	0.12	0.857143	0.133333		0.09	0.06	1.5	0.75	0.642857	0.1	0.333333	0.27	0.1	0.129187	2.7	0.3	95	38	17	1	1	0	1	0	0	0
D. acerifoliae 3	2.1			0.1	0.06	0.72										0.33	0.6	0.09	0.44	0.55	0.261905	1.19	0.566667	0.11		0.152778		0.09			0.818182		0.125	0.346154	0.26	0.09	0.12381	2.88889	0.361111				1	1	0	1	0	0	0
D. carolinensis 1	2.26	3.51	1.5531	0.1	0.07	1	0.65	0.61	0.13	0.95	1.08	1.08	0.61	0.65	7.30769	0.33	0.67	0.13	0.46	0.6	0.265487	1.2	0.530973	0.12	0.923077	0.12	0.111111	0.09	0.08	1.125	0.75	0.692308	0.09	0.45	0.2	0.12	0.0884956	1.66667	0.2	102	47	38	0	1	0	1	0	0	0
D. carolinensis 2	1.75			0.08	0.05	0.84	0.58	0.52	0.15				0.619048	0.690476		0.34	0.56	0.11	0.39	0.53	0.302857	1.11	0.634286	0.1	0.666667	0.119048									0.17	0.1	0.0971429	1.7	0.202381	69	43	26	0	1	0	1	0	0	0
D. carolinensis 3	1.84	2.85	1.54891	0.08	0.06	0.73	0.52	0.42	0.12	0.92	1.04	1.42466	0.575342	0.712329	7.66667	0.37	0.56	0.1	0.36	0.49	0.266304	1.01	0.548913	0.1	0.833333	0.136986	0.0961538	0.08	0.05	1.6	0.8	0.666667	0.109589	0.5	0.16	0.08	0.0869565	2	0.219178	87	46	25	0	1	0	1	0	0	0
D. choanotricha 1	1.44	3.4	2.36111	0.08	0.05	0.69	0.44	0.41	0.12	1.61	1.73	2.50725	0.594203	0.637681	13.4167	0.24	0.46	0.07	0.34	0.44	0.305556	0.83	0.576389	0.09	0.75	0.130435	0.0520231	0.09	0.07	1.28571	1	0.75	0.130435	0.529412	0.17	0.1	0.118056	1.7	0.246377	44	23	18	0	0	0	0	0	0	0
D. granovskyi 1	1.82			0.08	0.05	0.71	0.42	0.38	0.11				0.535211	0.591549		0.28	0.51	0.11	0.31									0.08	0.06	1.33333		0.727273	0.112676	0.470588	0.17	0.08	0.0934066	2.125	0.239437	66	34	20	0	0	0	0	1	0	1
D. kanzensis 1	1.94	3.89	2.00515	0.11	0.06	1.05	0.65	0.65	0.13	1.24	1.37	1.30476	0.619048	0.619048	9.53846	0.37	0.71	0.11	0.47	0.61	0.314433	1.19	0.613402	0.12	0.923077	0.114286	0.0875912	0.08	0.06	1.33333	0.666667	0.615385	0.0761905	0.380952	0.21	0.1	0.108247	2.1	0.2	98	43	27	0	0	1	0	0	1	0
D. kanzensis 2	1.85	3.37	1.82162	0.1	0.06	0.87	0.55	0.48	0.12	1.19	1.31	1.50575	0.551724	0.632184	9.91667	0.36	0.59	0.11	0.42	0.56	0.302703	1.12	0.605405	0.11	0.916667	0.126437	0.0839695	0.08	0.07	1.14286	0.727273	0.666667	0.091954	0.4	0.2	0.11	0.108108	1.81818	0.229885	107	43	22	0	0	1	0	0	1	0
D. kanzensis 3	2.44	3.54	1.45082	0.12	0.06	0.93	0.62	0.49	0.12	1.2	1.32	1.41935	0.526882	0.666667	10	0.33			0.53	0.69	0.282787	1.31	0.536885	0.11	0.916667	0.11828	0.0833333	0.08	0.06	1.33333	0.727273	0.666667	0.0860215	0.347826	0.23	0.1	0.0942623	2.3	0.247312	102	46	24	0	0	1	0	0	1	0
D. keshenae 1	1.67	3.54	2.11976	0.09	0.06	0.77	0.55	0.58	0.13	1.36	1.49	1.93506	0.753247	0.714286	10.4615	0.34	0.59	0.1	0.38	0.5	0.299401	1.01	0.60479	0.11	0.846154	0.142857	0.0738255	0.13	0.12	1.08333	1.18182	1	0.168831	0.764706	0.17	0.07	0.101796	2.42857	0.220779	76	29	30	1	1	0	1	0	0	0
D. keshenae 2	2.11	3.81	1.80569	0.1	0.07	1	0.63	0.56	0.12	1.33	1.45	1.45	0.56	0.63	11.0833	0.34	0.73	0.13	0.47	0.65	0.308057	1.25	0.592417	0.11	0.916667	0.11	0.0758621	0.1	0.07	1.42857	0.909091	0.833333	0.1	0.416667	0.24	0.09	0.113744	2.66667	0.24	87	44	25	1	1	0	1	0	0	0
D. keshenae 3	2.05	3.68	1.79512	0.09	0.05	0.97	0.58	0.52	0.12	1.35	1.47	1.51546	0.536082	0.597938	11.25		0.74	0.12	0.46	0.64	0.312195	1.29	0.629268	0.11	0.916667	0.113402	0.0748299	0.12	0.11	1.09091	1.09091	1	0.123711	0.428571	0.28	0.11	0.136585	2.54545	0.28866	101	39	25	1	1	0	1	0	0	0
D. keshenae 4	1.955	3.436	1.75754	0.12	0.06	0.84	0.591	0.522	0.13	1.173	1.303	1.55119	0.621429	0.703571	9.02308	0.33	0.63	0.11	0.41	0.567	0.290026	1.18	0.603581	0.1	0.769231	0.119048	0.119048	0.09	0.07	1.28571	0.9	0.692308	0.107143	0.45	0.2	0.09	0.102302	2.22222	0.238095	90	59	32	1	1	0	1	0	0	0
D. knowltoni 1	2.1	3.45	1.64286	0.09	0.06	1	0.64	0.63	0.14	0.89	1.03	1.03	0.63	0.64	6.35714	0.34	0.67	0.13	0.47	0.64	0.304762	1.33	0.633333	0.1	0.714286	0.1	0.0970874	0.1	0.08	1.25	1	0.714286	0.1	0.384615	0.26	0.12	0.12381	2.16667	0.26	71	29	22	0	1	0	1	0	0	0
D. knowltoni 2	2.012	3.967	1.97167	0.1	0.06	0.922	0.598	0.643	0.13	1.514	1.644	1.78308	0.697397	0.64859	11.6462	0.282	0.66	0.122	0.44	0.583	0.289761	1.242	0.617296	0.113	0.869231	0.12256	0.12256	0.09	0.08	1.125	0.79646	0.692308	0.0976139	0.362903	0.248	0.12	0.12326	2.06667	0.26898	71	31	20	0	1	0	1	0	0	0
D. monelli 1	2.16	4.28	1.98148	0.11	0.06	1.02	0.75	0.7	0.14	1.5	1.64	1.60784	0.686275	0.735294	10.7143	0.32	0.78	0.1	0.51	0.65	0.300926	1.39	0.643519	0.11	0.785714	0.107843	0.0670732	0.11	0.06	1.83333	1	0.785714	0.107843	0.44	0.25	0.08	0.115741	3.125	0.245098	98	45	26	0	1	0	1	0	0	0
D. monelli 2	2.13			0.12	0.07	0.98	0.76							0.77551		0.3	0.73	0.1	0.47	0.67	0.314554	1.37	0.643192	0.11		0.112245		0.12	0.08	1.5	1.09091		0.122449	0.428571	0.28	0.08	0.131455	3.5	0.285714	91	39		0	1	0	1	0	0	0
D. monelli 3	2.161	3.734	1.7279	0.12	0.06	0.958	0.66	0.63	0.16	1.146	1.306	1.36326	0.65762	0.688935	7.1625	0.34	0.682	0.122	0.481	0.626	0.289681	1.268	0.586765	0.121	0.75625	0.126305	0.126305	0.117	0.085	1.37647	0.966942	0.73125	0.122129	0.47561	0.246	0.102	0.113836	2.41176	0.256785	125	58	28	0	1	0	1	0	0	0
D. monelli 4	1.957	4.176	2.13388	0.12	0.06	0.984	0.751	0.745	0.15	1.366	1.516	1.54065	0.757114	0.763211	9.10667	0.352	0.727	0.1	0.51	0.653	0.333674	1.357	0.693408	0.12	0.8	0.121951	0.121951	0.121	0.068	1.77941	1.00833	0.806667	0.122967	0.478261	0.253	0.08	0.12928	3.1625	0.257114	106	61	26	0	1	0	1	0	0	0
D. parva 1	2.48	4.54	1.83065	0.12	0.06	1.12	0.79	0.8	0.13	1.52	1.65	1.47321	0.714286	0.705357	11.6923		0.76	0.13	0.51	0.73	0.294355	1.52	0.612903	0.12	0.923077	0.107143	0.0727273	0.09	0.07	1.28571	0.75	0.692308	0.0803571	0.473684	0.19	0.13	0.0766129	1.46154	0.169643				0	0	1	0	0	0	0
D. simpsoni 1	1.8	2.39	1.32778	0.09	0.06	0.66	0.48	0.37	0.11	0.62	0.73	1.10606	0.560606	0.727273	5.63636	0.36	0.47	0.1	0.3	0.43	0.238889	0.83	0.461111	0.11	1	0.166667	0.150685	0.08	0.06	1.33333	0.727273	0.727273	0.121212	0.533333	0.15	0.07	0.0833333	2.14286	0.227273	96	62	33	0	0	0	0	1	1	1
D. simpsoni 2	1.62	2.62	1.61728	0.09	0.06	0.75	0.55	0.41	0.12	0.64	0.76	1.01333	0.546667	0.733333	5.33333		0.48		0.34	0.51	0.314815	0.9	0.555556	0.1	0.833333	0.133333	0.131579	0.08	0.06	1.33333	0.8	0.666667	0.106667	0.533333	0.15	0.07	0.0925926	2.14286	0.2	106	68	30	0	0	0	0	1	1	1
D. simpsoni 3	2.19	3.03	1.38356	0.11	0.07	0.87	0.59	0.49	0.14	0.76	0.9	1.03448	0.563218	0.678161	5.42857	0.28	0.6	0.15	0.44	0.59	0.269406	1.09	0.497717	0.11	0.785714	0.126437	0.122222	0.09	0.06	1.5	0.818182	0.642857	0.103448	0.5625	0.16	0.08	0.0730594	2	0.183908	110	82	38	0	0	0	0	1	1	1
D. spicata 1	2.82	5.48	1.94326	0.13	0.08	1.29	1	0.94	0.15	1.89	2.04	1.5814	0.728682	0.775194	12.6	0.38	0.98	0.16	0.63	0.82	0.29078	1.75	0.620567	0.12	0.8	0.0930233	0.0588235	0.11	0.09	1.22222	0.916667	0.733333	0.0852713	0.275	0.4	0.18	0.141844	2.22222	0.310078	106	46	25	0	1	0	1	0	0	1
D. utahensis 1	2.47	3.18	1.28745	0.1	0.07	0.81	0.62	0.58	0.14	0.86	1	1.23457	0.716049	0.765432	6.14286	0.32	0.66	0.1	0.45	0.64	0.259109	1.26	0.510121	0.12	0.857143	0.148148	0.12								0.23	0.07	0.0931174	3.28571	0.283951	78	46	30	0	0	0	0	1	0	1
D. utahensis 2	1.73	2.85	1.6474	0.09	0.06	0.75	0.48	0.47	0.13	0.87	1	1.33333	0.626667	0.64	6.69231	0.27	0.57	0.1	0.38	0.51	0.294798	1.06	0.612717	0.11	0.846154	0.146667	0.11								0.19	0.07	0.109827	2.71429	0.253333				0	0	0	0	1	0	1
D. utahensis 3	1.9	3.1	1.63158	0.09	0.06	0.82	0.52	0.53	0.13	0.95	1.08	1.31707	0.646341	0.634146	7.30769	0.35	0.61	0.12	0.38	0.57	0.3	1.18	0.621053	0.11	0.846154	0.134146	0.101852	0.09	0.06	1.5	0.818182	0.692308	0.109756	0.473684	0.19	0.09	0.1	2.11111	0.231707				0	0	0	0	1	0	1
D. utahensis 4	1.7	2.74	1.61176	0.08	0.05	0.75	0.49	0.47	0.12	0.78	0.9	1.2	0.626667	0.653333	6.5	0.3	0.51	0.09	0.33	0.49	0.288235	1.08	0.635294	0.1	0.833333	0.133333	0.111111	0.09	0.06	1.5	0.9	0.75	0.12	0.529412	0.17	0.07	0.1	2.42857	0.226667				0	0	0	0	1	0	1
Explanation of abbreviations:
BL	Length of body
ANT	Length of antennae
ANT/BL	Length of antennae/length of body
ANT I	Length of antennae segment I
ANT II	Length of antennae segment II
ANT III	Length of antennae segment III
ANT IV	Length of antennae segment IV
ANT V	Length of antennae segment V
ANT VI BASE	Length of antennae segment VI base
ANT VI PT	Length of antennae segment VI processus terminalis
ANT VI	Length of antennae segment VI
ANT VI/ANT III	Ant segment ratio VI:III
ANT V/ANT III	Ant segment ratio V:III
ANT IV/ANT III	Ant segment ratio IV:III
ANT VI PT/ANT VI BASE	Ant segment ratio VI PT:VI BASE
HW	Head width across compound eyes
I FEMUR L	First femora length
I FEMUR W	First femora width
II FEMUR L	Second femora length
III FEMUR L	Hind femora length
III FEMUR L/BL	Hind femora lenght/length of body
III TIBIA L	Hind tibia lenght
III TIBIA L/BL	Hind tibia lenght/length of body
HT II L	Length of the 2nd segment of hind tarsus
HT II L/ANT VI BASE	Length of the 2nd segment of hind tarsus/length of base of last antennal segment
HT II L/ANT III	Length of the 2nd segment of hind tarsus/length of 3rd antennal segment
HT II L/ANT VI	Length of the 2nd segment of hind tarsus/length of 6th antennal segment
URS L	Ultimate rostral segment length
URS W	Ultimate rostral segment width
URS L/URS W	Ultimate rostral segment length/Ultimate rostral segment width
URS L/HT II L	Ultimate rostral segment length/length of 2nd segment of hind tarsus
URS L/ANT VI BASE	Ultimate rostral segment length/length of base of last antennal segment
URS L/ANT III	Ultimate rostral segment length/length of 3rd antennal segment
URS L/SIPH	Ultimate rostral segment length/length of siphunculus
SIPH L	Siphunculus length
SIPH middle	Mind-width of siphunculus
SIPH L/BL	Siphunculus length/body length
SIPH L/SIPH middle	Siphunculus length/mind-width of siphunculus
SIPH L/ANT III	Siphunculus length/length of 3rd antennal segment
RIN ANT III	Number of rhinaria on the 3rd antennal segment
RIN ANT IV	Number of rhinaria on the 4th antennal segment
RIN ANT V	Number of rhinaria on the 5th antennal segment
[truncated: 2 more columns]

## Sheet: Correlation
	BL	ANT	ANT/BL	ANT I	ANT II	ANT III	ANT IV	ANT V	ANT VI BASE	ANT VI PT	ANT VI	ANT VI / ANT III	ANT V / ANT III	ANT IV / ANT III	ANT VI PT / ANT VI BASE	HW	I FEMUR L	I FEMUR W	II FEMUR L	III FEMUR L	III FEMUR L / BL	III TIBIA L	III TIBIA L / BL	HT II L	HT II L / ANT VI BASE	HT II L / ANT III	HT II L / ANT VI	URS L	URS W	URS L / URS W	URS L / HT II L	URS L / ANT VI BASE	URS L / ANT III	URS L / SIPH	SIPH L	SIPH middle	SIPH L / BL	SIPH L / SIPH middle	SIPH L / ANT III	RIN ANT III	RIN ANT IV	RIN ANT V	Visible discoloration around the veins	Hind femora with visible stripes	Siphunculi colour	Fore femora colour	Frontal setae - 2 pairs	Pterostigma shape	3rd pair of tubercles conspicuous
BL	1
ANT	0.644214	1
ANT/BL	-0.265202	0.553157	1
ANT I	0.727455	0.681393	0.0668342	1
ANT II	0.643228	0.387074	-0.255105	0.566536	1
ANT III	0.73692	0.894005	0.26245	0.689834	0.501766	1
ANT IV	0.781488	0.89153	0.21673	0.782696	0.63226	0.912974	1
ANT V	0.703921	0.914538	0.363901	0.712834	0.499729	0.886582	0.931792	1
ANT VI BASE	0.414989	0.543664	0.164763	0.485585	0.289167	0.517269	0.618476	0.652143	1
ANT VI PT	0.324058	0.879452	0.779877	0.43662	0.0954879	0.618759	0.592348	0.655961	0.279711	1
ANT VI	0.337992	0.889575	0.77751	0.453012	0.109519	0.631332	0.60892	0.673767	0.312498	0.999411	1
ANT VI / ANT III	-0.242802	0.361489	0.795046	-0.0394517	-0.300669	-0.048342	-0.0326105	0.0936458	-0.0481335	0.744409	0.734806	1
ANT V / ANT III	0.315088	0.522312	0.346281	0.429531	0.276093	0.352443	0.535777	0.739203	0.590723	0.407837	0.425526	0.256711	1
ANT IV / ANT III	0.335853	0.219076	-0.0934135	0.472142	0.499407	0.178877	0.558567	0.411964	0.434805	0.0546981	0.0683194	-0.0488967	0.571343	1
ANT VI PT / ANT VI BASE	0.167707	0.724481	0.764341	0.252517	-0.0636457	0.457288	0.376608	0.434941	-0.0253117	0.948594	0.937645	0.809477	0.206552	-0.121159	1
HW	0.352973	0.261043	-0.148814	0.318634	0.18658	0.368909	0.392839	0.401406	0.2237	0.0132416	0.0167459	-0.337549	0.212805	0.269428	-0.0642022	1
I FEMUR L	0.834933	0.899884	0.233204	0.75302	0.543748	0.923684	0.907573	0.906126	0.548094	0.649863	0.663731	0.0265145	0.508915	0.298129	0.471778	0.439359	1
I FEMUR W	0.681971	0.481674	-0.234156	0.426736	0.494513	0.679719	0.532324	0.510445	0.372176	0.147594	0.160782	-0.429783	0.0102607	-0.0382967	0.00756662	0.330043	0.606976	1
II FEMUR L	0.847976	0.864673	0.16591	0.814547	0.531466	0.8888	0.890379	0.855619	0.589731	0.607917	0.623441	0.0117053	0.431286	0.303015	0.429229	0.393212	0.957465	0.585275	1
III FEMUR L	0.886119	0.823933	0.0573184	0.767765	0.515376	0.908389	0.889859	0.828488	0.489393	0.53125	0.545692	-0.103119	0.339921	0.24198	0.364211	0.331774	0.953025	0.666676	0.954569	1
III FEMUR L / BL	-0.231367	0.373177	0.712231	0.0889276	-0.239846	0.35855	0.216001	0.254801	0.209832	0.441101	0.442734	0.321704	0.105013	-0.149797	0.417946	-0.0236415	0.253188	-0.00248923	0.209004	0.242911	1
III TIBIA L	0.843589	0.860606	0.135008	0.707042	0.440354	0.890076	0.900104	0.888432	0.544145	0.583488	0.598704	-0.042562	0.457228	0.25503	0.398272	0.33318	0.948254	0.595619	0.92224	0.957702	0.231205	1
III TIBIA L / BL	-0.0953875	0.512011	0.681371	0.0988255	-0.255245	0.415506	0.338747	0.460004	0.367935	0.528391	0.534487	0.319359	0.36869	-0.0720463	0.442572	0.0211667	0.404986	-0.0297837	0.286529	0.30361	0.817256	0.450017	1
HT II L	0.658913	0.5003	-0.0948931	0.635199	0.4228	0.549943	0.55241	0.632603	0.413613	0.21081	0.22695	-0.241027	0.469342	0.196497	0.0413949	0.463635	0.640744	0.456859	0.641223	0.61522	-0.0883311	0.577554	-0.0129882	1
HT II L / ANT VI BASE	0.172487	-0.12387	-0.291377	0.122681	0.152041	0.0118174	-0.0798558	-0.0834608	-0.624642	-0.122113	-0.141618	-0.203928	-0.171735	-0.170228	0.0411127	0.288519	0.0498051	0.0357379	0.00751863	0.04528	-0.31073	-0.0427593	-0.390289	0.447031	1
HT II L / ANT III	-0.446418	-0.768424	-0.391177	-0.424432	-0.243915	-0.855061	-0.710502	-0.642621	-0.351997	-0.614209	-0.620798	-0.0887365	-0.0655397	0.0618606	-0.524369	-0.0697098	-0.693407	-0.536446	-0.669895	-0.713341	-0.552516	-0.700697	-0.5457	-0.0683078	0.295163	1
HT II L / ANT VI	-0.172784	-0.573293	-0.579171	-0.0596839	0.0306992	-0.416804	-0.310385	-0.336343	0.0532676	-0.731664	-0.722013	-0.605857	-0.081925	0.203419	-0.790047	-0.00678874	-0.428112	-0.0201424	-0.394707	-0.354315	-0.397185	-0.363999	-0.382695	0.096917	0.066641	0.549981	1
URS L	0.172073	0.47595	0.475389	0.287439	0.195834	0.38594	0.46657	0.504549	0.58049	0.45719	0.472525	0.303684	0.553376	0.36834	0.296824	0.0167648	0.510931	0.053837	0.398404	0.347557	0.437823	0.403259	0.550994	0.229797	-0.349584	-0.306107	-0.251441	1
URS W	0.130714	0.359946	0.376168	0.0971584	0.132349	0.281546	0.245634	0.337608	0.231356	0.419228	0.422302	0.330528	0.373968	0.033598	0.377696	0.0100293	0.344134	0.152035	0.253603	0.196934	0.2129	0.226523	0.266227	0.176546	-0.0441095	-0.203559	-0.298161	0.742644	1
URS L / URS W	-0.0207886	-0.0435242	-0.0395572	0.134041	-0.0217953	-0.0312444	0.127516	0.0385942	0.264722	-0.131364	-0.120516	-0.134901	0.129814	0.378664	-0.234161	0.0598483	0.0596191	-0.220579	0.0635186	0.0487728	0.144373	0.0830134	0.215008	0.00285342	-0.292503	0.0282059	0.126012	0.0736905	-0.601246	1
URS L / HT II L	-0.163362	0.208512	0.509701	-0.0729805	-0.0353581	0.0663567	0.142854	0.144792	0.284048	0.341668	0.349246	0.440033	0.305218	0.224475	0.270142	-0.340844	0.163815	-0.209079	0.0436938	0.0512282	0.442509	0.119196	0.502801	-0.257181	-0.549566	-0.238766	-0.312908	0.879753	0.666137	0.0499033	1
URS L / ANT VI BASE	-0.156681	0.159652	0.390653	-0.19912	-0.144812	0.0019416	0.000763651	0.0727027	-0.0415783	0.321349	0.316793	0.380882	0.195626	0.000185819	0.352398	-0.103934	0.130052	-0.198265	-0.0139987	-0.0239918	0.285859	0.0254272	0.321082	-0.0651639	-0.000250621	-0.0245638	-0.329625	0.788076	0.759583	-0.181286	0.83319	1
URS L / ANT III	-0.565444	-0.326631	0.261938	-0.385292	-0.311441	-0.557143	-0.379647	-0.329867	-0.0608	-0.0757671	-0.0759602	0.383766	0.166437	0.166271	-0.0567131	-0.274955	-0.408499	-0.567925	-0.462443	-0.524689	0.0284779	-0.444526	0.0640404	-0.329987	-0.255469	0.507255	0.0640913	0.537187	0.458347	0.033076	0.709098	0.702916	1
URS L / SIPH	-0.60605	-0.489915	0.06466	-0.430114	-0.189275	-0.50377	-0.455461	-0.401603	-0.202069	-0.323965	-0.32595	0.125187	0.0326498	0.103991	-0.274111	-0.311951	-0.562919	-0.352477	-0.605885	-0.599635	-0.0377765	-0.604023	-0.175976	-0.346045	-0.117727	0.410949	0.175123	0.215485	0.202917	0.00175472	0.391017	0.425632	0.685175	1
SIPH L	0.687303	0.791405	0.235233	0.589841	0.41268	0.713234	0.765041	0.740645	0.490656	0.619473	0.632317	0.115977	0.383546	0.248643	0.450889	0.338597	0.855585	0.425682	0.820429	0.785807	0.2122	0.826471	0.381983	0.472099	-0.0463049	-0.513926	-0.365069	0.489979	0.388414	-0.0192617	0.248334	0.155127	-0.222057	-0.70873	1
SIPH middle	0.597004	0.741029	0.240954	0.43207	0.288067	0.719553	0.611307	0.674636	0.304795	0.61087	0.614645	0.155005	0.244773	-0.0423443	0.528232	0.3374	0.654852	0.622208	0.660476	0.628478	0.0753675	0.64771	0.18398	0.325574	0.00250173	-0.612869	-0.445445	0.0529262	0.318011	-0.453516	-0.160215	-0.138052	-0.553926	-0.630735	0.639016	1
SIPH L / BL	0.131538	0.542339	0.587147	0.233422	0.00471297	0.383194	0.394765	0.43354	0.334414	0.599411	0.605017	0.411415	0.276732	0.0245687	0.512469	0.138222	0.52354	0.0136161	0.456255	0.363733	0.509888	0.448158	0.621692	0.125194	-0.198211	-0.344992	-0.376171	0.553316	0.436642	-0.00435051	0.474194	0.351715	0.128414	-0.509722	0.802464	0.372612	1
SIPH L / SIPH middle	0.159695	0.0532831	-0.0189065	0.22856	0.195325	0.0388993	0.238511	0.143025	0.265142	-0.0106789	0.00181829	-0.0555708	0.272973	0.408502	-0.125506	-0.0297998	0.276523	-0.251832	0.229676	0.225543	0.15704	0.256642	0.249225	0.222799	-0.0397498	0.100451	0.124116	0.5908	0.114749	0.560227	0.517575	0.436891	0.377149	-0.112275	0.424885	-0.411614	0.473794	1
SIPH L / ANT III	0.293259	0.313398	0.0983941	0.200593	0.075006	0.0504128	0.254843	0.254856	0.229108	0.337481	0.344502	0.252492	0.264022	0.165196	0.250163	0.122436	0.331393	-0.0994875	0.334967	0.264201	-0.0576526	0.342462	0.145995	0.196987	-0.0338363	0.104348	-0.143234	0.304679	0.333093	0.00706439	0.241493	0.238259	0.196428	-0.566983	0.722966	0.203471	0.755297	0.580974	1
RIN ANT III	0.418934	0.121662	-0.313912	0.582782	0.383015	0.436141	0.451522	0.270208	0.287656	-0.191128	-0.176787	-0.567847	-0.0814869	0.229246	-0.332936	0.473785	0.389513	0.486378	0.438386	0.396498	-0.0253199	0.317705	-0.0629117	0.536956	0.258398	-0.120317	0.31367	0.139464	-0.0471908	0.205381	-0.225724	-0.136106	-0.283682	-0.146894	0.245105	0.0734674	-0.014592	0.193668	-0.0650569	1
RIN ANT IV	0.139135	-0.282287	-0.496831	0.340795	0.335855	-0.0223524	0.123591	-0.0746895	0.181487	-0.522921	-0.510586	-0.604585	-0.165513	0.36378	-0.624134	0.144165	-0.0657914	0.328454	0.00845585	-0.0151223	-0.258419	-0.113947	-0.389242	0.144352	0.0177187	0.189992	0.640722	-0.136672	-0.364458	0.351055	-0.287046	-0.29216	-0.151492	0.167547	-0.222035	-0.28319	-0.464612	0.0368535	-0.397782	0.694682	1
RIN ANT V	0.132212	-0.317606	-0.496572	0.163269	0.51007	-0.0125767	0.101241	-0.0339197	0.103236	-0.542906	-0.533388	-0.566839	-0.03348	0.333017	-0.611508	0.00298593	-0.0710707	0.217016	-0.0745742	-0.130038	-0.450086	-0.188667	-0.488604	0.119313	0.0927258	0.196185	0.52002	0.0650124	0.0632316	-0.0231912	-0.0465586	0.0127703	0.0630197	0.45543	-0.324027	-0.28623	-0.605833	-0.0332075	-0.569207	0.454255	0.700722	1
Visible discoloration around the veins	0.00241757	0.0543825	0.136657	0.0687113	-0.137615	-0.0775216	-0.0747916	-0.000581219	-0.101697	0.173446	0.16476	0.22661	0.0636226	-0.131915	0.258193	0.295199	0.135227	0.00668417	0.0839311	0.00755129	0.0291763	0.00673677	0.0340561	0.0655126	0.18981	0.142059	-0.2082	0.236437	0.444343	-0.223172	0.193746	0.47333	0.320435	-0.0406049	0.212476	-0.000444608	0.308175	0.196881	0.423022	-0.0706243	-0.177853	-0.124074	1
Hind femora with visible stripes	0.221257	0.446034	0.285757	0.239099	0.136505	0.349848	0.424663	0.433966	0.464378	0.388063	0.397614	0.176581	0.357393	0.240251	0.277169	0.359901	0.498916	0.193875	0.419139	0.28349	0.148999	0.381845	0.363661	0.13578	-0.291306	-0.314439	-0.133065	0.609359	0.496072	0.0482132	0.463451	0.383757	0.215348	-0.235177	0.543976	0.297516	0.56053	0.267359	0.434384	0.0367835	-0.230871	-0.103048	0.482428	1
Siphunculi colour	0.207494	0.209863	0.0597378	0.302509	-0.0185106	0.298663	0.148841	0.136308	-0.190801	0.191085	0.181724	-0.00412325	-0.151709	-0.200438	0.27398	0.228041	0.137692	0.0753083	0.258972	0.258881	0.124136	0.177575	0.00562286	0.221879	0.416246	-0.236755	-0.299065	-0.363804	-0.18252	-0.203674	-0.491842	-0.330656	-0.552697	-0.215694	-0.0797245	0.236765	-0.237852	-0.32679	-0.334997	0.250723	-0.0462972	-0.12764	-0.216386	-0.448535	1
Fore femora colour	0.221257	0.446034	0.285757	0.239099	0.136505	0.349848	0.424663	0.433966	0.464378	0.388063	0.397614	0.176581	0.357393	0.240251	0.277169	0.359901	0.498916	0.193875	0.419139	0.28349	0.148999	0.381845	0.363661	0.13578	-0.291306	-0.314439	-0.133065	0.609359	0.496072	0.0482132	0.463451	0.383757	0.215348	-0.235177	0.543976	0.297516	0.56053	0.267359	0.434384	0.0367835	-0.230871	-0.103048	0.482428	1	-0.448535	1
Frontal setae - 2 pairs	-0.254261	-0.650857	-0.580011	-0.394308	-0.0284584	-0.516796	-0.475932	-0.490964	-0.295588	-0.717228	-0.715958	-0.497651	-0.237784	-0.0471258	-0.706689	-0.355113	-0.514812	-0.0824381	-0.570149	-0.389482	-0.324509	-0.425527	-0.398732	-0.13239	0.0993344	0.530897	0.561039	-0.376501	-0.409871	0.156686	-0.215673	-0.180963	0.112432	0.386253	-0.479429	-0.528998	-0.490974	0.04813	-0.229689	0.0195412	0.487733	0.381124	-0.332674	-0.689583	-0.236525	-0.689583	1
Pterostigma shape	-0.0900008	-0.330785	-0.305356	0.0782428	0.0943858	-0.108371	-0.155554	-0.32742	-0.315261	-0.365493	-0.373987	-0.352897	-0.503282	-0.0566026	-0.279661	0.130659	-0.302377	0.107132	-0.124545	-0.16731	-0.130815	-0.341813	-0.475953	-0.0302778	0.363291	0.153041	0.251571	-0.496236	-0.351584	-0.0993302	-0.522413	-0.40178	-0.308868	0.0593238	-0.330453	-0.15655	-0.404234	-0.249742	-0.389585	0.408458	0.502341	0.301322	-0.275839	-0.571772	0.539319	-0.571772	0.263822	1
3rd pair of tubercles conspicuous	-0.0445842	-0.368173	-0.491466	-0.239036	0.175072	-0.289371	-0.210675	-0.249796	-0.165299	-0.490242	-0.485906	-0.437518	-0.121703	0.0882152	-0.541973	-0.228319	-0.267027	0.123256	-0.353967	-0.16572	-0.316619	-0.184489	-0.336673	-0.0365887	0.04707	0.350086	0.401152	-0.274721	-0.288518	0.08348	-0.170976	-0.17013	0.00208056	0.209761	-0.212268	-0.251137	-0.330934	0.0305653	-0.106275	0.10163	0.459382	0.336771	-0.361158	-0.601836	-0.256776	-0.601836	0.921132	0.218218	1
Number of accessory rhinaria on VI BASE	-0.377353	-0.0384852	0.488673	-0.261528	-0.271669	-0.258221	-0.272928	-0.228109	-0.168646	0.296518	0.286769	0.69778	-0.0955559	-0.160588	0.400015	-0.491833	-0.315465	-0.443383	-0.242903	-0.34102	0.124268	-0.368315	-0.0571129	-0.475326	-0.247017	0.0510958	-0.386753	-0.0722418	-0.0218496	-0.0825787	0.192328	0.0409006	0.231872	0.167319	-0.169614	0.0335229	0.112578	-0.237779	0.00109656	-0.545766	-0.353291	-0.313671	-0.102444	-0.212351	-0.0728357	-0.212351	-0.111979	-0.0928477	-0.121566
Antennae colour	-0.0265083	0.162183	0.186384	0.0670653	-0.141579	-1.05309e-16	0.0687037	0.0385748	0.179894	0.177639	0.182367	0.15207	0.0898648	0.0951584	0.137827	0.226679	0.166308	-0.10695	0.0833372	0.0634845	0.118293	0.114968	0.224308	0.120677	-0.141926	-0.041712	-0.0760933	0.454588	0.26089	0.241178	0.394422	0.423856	0.396541	0.0420286	0.15844	-0.124112	0.2487	0.309523	0.25298	0.031123	-0.104479	-0.017971	0.551677	0.73994	-0.392232	0.73994	-0.452267	-0.5	-0.509175
[truncated: 2 more columns]

## Sheet: PCA results ver. 1
Species	ANT III	ANT VI / ANT III	ANT V / ANT III	ANT IV / ANT III	III FEMUR L	III TIBIA L	HT II L / ANT VI BASE	HT II L / ANT III	URS L / HT II L	URS L / ANT III	URS L / SIPH	SIPH L	SIPH L / BL	SIPH L / SIPH middle	SIPH L / ANT III	Visible discoloration around the veins	Hind femora with visible stripes	Siphunculi colour	Fore femora colour	Frontal setae - 2 pairs	Pterostigma shape	3rd pair of tubercles conspicuous	Number of accessory rhinaria on VI BASE	Antennae colour
D. acerifoliae 1	0.86	1.41	0.74	0.71	0.62	1.22	0.92	0.14	0.75	0.1	0.36	0.25	0.11	2.08	0.29	1	1	0	1	0	0	0	0	1
D. acerifoliae 2	0.9		0.61	0.66	0.63	1.28	0.86	0.13	0.75	0.1	0.33	0.27	0.13	2.7	0.3	1	1	0	1	0	0	0	0	1
D. acerifoliae 3	0.72				0.55	1.19		0.15	0.82	0.13	0.35	0.26	0.12	2.89	0.36	1	1	0	1	0	0	0	0	1
D. carolinensis 1	1	1.08	0.61	0.65	0.6	1.2	0.92	0.12	0.75	0.09	0.45	0.2	0.09	1.67	0.2	0	1	0	1	0	0	0	0	1
D. carolinensis 2	0.84		0.62	0.69	0.53	1.11	0.67	0.12				0.17	0.1	1.7	0.2	0	1	0	1	0	0	0	0	1
D. carolinensis 3	0.73	1.42	0.58	0.71	0.49	1.01	0.83	0.14	0.8	0.11	0.5	0.16	0.09	2	0.22	0	1	0	1	0	0	0	0	1
D. choanotricha	0.69	2.51	0.59	0.64	0.44	0.83	0.75	0.13	1	0.13	0.53	0.17	0.12	1.7	0.25	0	0	0	0	0	0	0	1	0
D. granovskyi	0.71		0.54	0.59						0.11	0.47	0.17	0.09	2.13	0.24	0	0	0	0	1	0	1	0	1
D. kanzensis 1	1.05	1.3	0.62	0.62	0.61	1.19	0.92	0.11	0.67	0.08	0.38	0.21	0.11	2.1	0.2	0	0	1	0	0	1	0	0	0
D. kanzensis 2	0.87	1.51	0.55	0.63	0.56	1.12	0.92	0.13	0.73	0.09	0.4	0.2	0.11	1.82	0.23	0	0	1	0	0	1	0	0	0
D. kanzensis 3	0.93	1.42	0.53	0.67	0.69	1.31	0.92	0.12	0.73	0.09	0.35	0.23	0.09	2.3	0.25	0	0	1	0	0	1	0	0	0
D. keshenae 1	0.77	1.94	0.75	0.71	0.5	1.01	0.85	0.14	1.18	0.17	0.76	0.17	0.1	2.43	0.22	1	1	0	1	0	0	0	0	1
D. keshenae 2	1	1.45	0.56	0.63	0.65	1.25	0.92	0.11	0.91	0.1	0.42	0.24	0.11	2.67	0.24	1	1	0	1	0	0	0	0	1
D. keshenae 3	0.97	1.52	0.54	0.6	0.64	1.29	0.92	0.11	1.09	0.12	0.43	0.28	0.14	2.55	0.29	1	1	0	1	0	0	0	0	1
D. keshenae 4	0.84	1.55	0.62	0.7	0.57	1.18	0.77	0.12	0.9	0.11	0.45	0.2	0.1	2.22	0.24	1	1	0	1	0	0	0	0	1
D. knowltoni 1	1	1.03	0.63	0.64	0.64	1.33	0.71	0.1	1	0.1	0.38	0.26	0.12	2.17	0.26	0	1	0	1	0	0	0	0	0
D. knowltoni 2	0.92	1.78	0.7	0.65	0.58	1.24	0.87	0.12	0.8	0.1	0.36	0.25	0.12	2.07	0.27	0	1	0	1	0	0	0	0	0
D. monelli 1	1.02	1.61	0.69	0.74	0.65	1.39	0.79	0.11	1	0.11	0.44	0.25	0.12	3.13	0.25	0	1	0	1	0	0	0	0	1
D. monelli 2	0.98			0.78	0.67	1.37		0.11	1.09	0.12	0.43	0.28	0.13	3.5	0.29	0	1	0	1	0	0	0	0	1
D. monelli 3	0.96	1.36	0.66	0.69	0.63	1.27	0.76	0.13	0.97	0.12	0.48	0.25	0.11	2.41	0.26	0	1	0	1	0	0	0	0	1
D. monelli 4	0.98	1.54	0.76	0.76	0.65	1.36	0.8	0.12	1.01	0.12	0.48	0.25	0.13	3.16	0.26	0	1	0	1	0	0	0	0	1
D. parva	1.12	1.47	0.71	0.71	0.73	1.52	0.92	0.11	0.75	0.08	0.47	0.19	0.08	1.46	0.17	0	0	1	0	0	0	0	0	0
D. simpsoni 1	0.66	1.11	0.56	0.73	0.43	0.83	1	0.17	0.73	0.12	0.53	0.15	0.08	2.14	0.23	0	0	0	0	1	1	1	0	0
D. simpsoni 2	0.75	1.01	0.55	0.73	0.51	0.9	0.83	0.13	0.8	0.11	0.53	0.15	0.09	2.14	0.2	0	0	0	0	1	1	1	0	0
D. simpsoni 3	0.87	1.03	0.56	0.68	0.59	1.09	0.79	0.13	0.82	0.1	0.56	0.16	0.07	2	0.18	0	0	0	0	1	1	1	0	0
D. spicata	1.29	1.58	0.73	0.78	0.82	1.75	0.8	0.09	0.92	0.09	0.28	0.4	0.14	2.22	0.31	0	1	0	1	0	0	1	0	0
D. utahensis 1	0.81	1.23	0.72	0.77	0.64	1.26	0.86	0.15				0.23	0.09	3.29	0.28	0	0	0	0	1	0	1	0	0
D. utahensis 2	0.75	1.33	0.63	0.64	0.51	1.06	0.85	0.15				0.19	0.11	2.71	0.25	0	0	0	0	1	0	1	0	0
D. utahensis 3	0.82	1.32	0.65	0.63	0.57	1.18	0.85	0.13	0.82	0.11	0.47	0.19	0.1	2.11	0.23	0	0	0	0	1	0	1	0	0
D. utahensis 4	0.75	1.2	0.63	0.65	0.49	1.08	0.83	0.13	0.9	0.12	0.53	0.17	0.1	2.43	0.23	0	0	0	0	1	0	1	0	0
	PC	Eigenvalue	% variance
	1	1.0614	49.777
	2	0.374239	17.551
	3	0.180659	8.4725
	4	0.15672	7.3498
	5	0.136147	6.3849
	6	0.0862609	4.0454
	7	0.0678938	3.184
	8	0.0309932	1.4535
	9	0.0133875	0.62784
	10	0.0105059	0.4927
	11	0.00424692	0.19917
	12	0.00384413	0.18028
	13	0.00305722	0.14338
	14	0.00143227	0.06717
	15	0.000858767	0.040274
	16	0.000370888	0.017394
	17	0.000163118	0.0076498
	18	8.1644e-05	0.0038289
	19	3.01682e-05	0.0014148
	20	1.3631e-05	0.00063926
	21	5.62655e-06	0.00026387
	22	2.38609e-06	0.0001119
	23	4.51108e-33	2.1156e-31
	24	4.87031e-37	2.2841e-35
	PC 1	PC 2	PC 3	PC 4	PC 5	PC 6	PC 7	PC 8	PC 9	PC 10	PC 11	PC 12	PC 13	PC 14	PC 15	PC 16	PC 17	PC 18	PC 19	PC 20	PC 21	PC 22	PC 23	PC 24
D. acerifoliae 1	1.0111	-0.13454	-0.33789	0.48948	-0.14295	0.26476	-0.12097	-0.028499	-0.091586	-0.095512	0.12224	-0.0011942	-0.044509	0.052061	0.061701	0.031637	0.014523	-0.0093408	0.00022154	0.0015024	-0.0025732	-0.00090686	3.57e-16	-1.0329e-18
D. acerifoliae 2	1.1122	0.19788	0.13935	0.45346	0.013424	0.24962	-0.068341	-0.046742	-0.16801	-0.10564	0.012356	0.020288	-0.037387	-0.039931	-0.018885	-0.021105	-0.0054032	0.014666	0.0096373	0.0067563	0.0010487	-0.0026761	-2.5362e-16	-1.0329e-18
D. acerifoliae 3	1.1317	0.32532	0.23843	0.50078	0.10421	0.17631	0.031444	-0.13988	-0.090881	-0.15393	-0.044542	-0.098268	-0.035312	0.037485	0.015809	-0.031461	-0.020031	0.0034345	-0.0029846	-0.0060815	0.0023895	0.0035789	-2.5362e-16	-1.0329e-18
D. carolinensis 1	0.66785	-0.38602	-0.55487	-0.21882	-0.59787	-0.31835	-0.18164	-0.10008	-0.1361	0.020506	0.09573	0.022003	0.11684	-0.006135	0.0082846	-0.020571	0.0017385	-0.0044214	-0.0019295	-0.0021515	-0.00041233	0.00027789	-3.8204e-18	-1.0329e-18
D. carolinensis 2	0.69957	-0.39358	-0.61836	-0.20855	-0.31711	-0.39113	-0.023339	-0.002247	0.050308	-0.023888	-0.066135	-0.05791	-0.091405	-0.042841	-0.0036253	0.036765	0.0017582	0.0025211	-0.0045818	-0.0020146	0.0041596	-0.0016614	2.3935e-17	-1.0329e-18
D. carolinensis 3	0.72493	-0.22412	-0.42115	-0.14825	-0.23694	-0.45475	0.057568	-0.10251	0.075274	-0.15696	-0.014203	-0.081363	0.055343	0.001719	-0.059502	-0.016327	0.010043	-0.0024948	0.0043748	0.0050378	-0.0022266	0.00054495	-3.8204e-18	-1.0329e-18
D. choanotricha 1	-0.59403	-0.85351	-0.66679	-0.16869	1.4288	-0.19862	0.45796	0.047982	-0.22782	0.059161	0.021386	-0.023903	0.0080863	0.0017026	0.00068453	-0.0012582	-0.00017812	-0.00024552	-6.3176e-06	9.8353e-06	2.7024e-06	-9.8091e-07	3.1576e-17	-8.0553e-17
D. granovskyi 1	-0.82955	0.65615	-0.51083	0.23291	0.10359	-0.49215	-0.5653	0.30601	-0.040928	-0.04463	-0.11706	0.062377	-0.019065	0.037611	0.019469	-0.012761	0.0064096	-0.012615	0.0024761	-0.0011392	-0.0007552	0.0010259	2.0088e-16	-3.8628e-17
D. kanzensis 1	-0.95713	-1.0661	0.71928	0.20585	-0.15745	-0.037406	-0.032301	8.5813e-05	-0.030651	-0.0083946	0.029309	-0.013764	0.02815	-0.099974	0.055806	-0.0023887	0.0010756	-0.0055126	0.0015654	-0.0048934	-0.00093526	0.00019611	-1.072e-16	-1.0362e-16
D. kanzensis 2	-0.99258	-1.2321	0.44964	0.25893	-0.059275	-0.082583	0.041849	0.057665	0.092427	-0.083799	-0.08883	-0.019382	0.019604	0.007152	0.022104	0.009794	-0.0040872	0.0047601	0.00014196	0.0071304	-0.0037936	0.0005939	1.1484e-16	-1.0362e-16
D. kanzensis 3	-0.9081	-0.96253	0.87569	0.18049	-0.026129	-0.030913	-0.013121	0.072281	-0.031673	-0.044421	-0.070075	0.0051445	-0.023949	0.055079	-0.034989	-0.0171	0.018704	-0.0064354	-0.0022703	-0.0031468	0.002895	-0.0027385	-5.1691e-17	-1.0362e-16
D. keshenae 1	1.1067	0.032193	-0.21958	0.52452	0.39797	0.097567	0.18798	0.11973	0.43192	0.13268	0.046785	-0.045994	0.022929	0.0052424	0.014998	-0.025088	0.012144	-0.0020911	0.0010832	-0.00139	0.00089522	-0.0006598	1.6271e-16	-1.0329e-18
D. keshenae 2	1.1153	0.18116	0.11544	0.4474	0.032698	0.2422	-0.058592	-0.0063766	-0.090947	0.06745	0.00055243	0.070879	0.080173	-0.064838	-0.048478	-0.0014541	0.017106	-0.008547	-0.0040108	-0.0018938	0.0016479	0.00058609	-1.1484e-16	-1.0329e-18
D. keshenae 3	1.1157	0.12076	0.022352	0.43396	0.07409	0.25178	-0.051057	0.060284	-0.02883	0.16568	-0.11111	0.086342	0.095569	0.035037	0.016997	0.023689	-0.0071607	0.0093777	0.00070127	0.0024988	4.1485e-05	0.00036984	2.3935e-17	-1.0329e-18
D. keshenae 4	1.0446	-0.063616	-0.27816	0.49176	0.013064	0.20444	-0.0245	0.00817	0.024238	0.01906	-0.0235	-0.036364	-0.086058	-0.02628	-0.042702	0.023959	-0.011263	-0.007512	-0.0046508	-0.001391	-0.0034496	-0.00029227	5.1691e-17	-1.0329e-18
D. knowltoni 1	0.35859	-0.23805	-0.046595	-0.65806	-0.38107	0.32611	0.19528	-0.4365	-0.059645	0.20421	-0.10194	-0.034225	-0.028747	0.036002	0.021133	-0.0089615	0.0034441	-0.01419	0.00024838	0.0024948	0.00074395	-0.00023339	3.8204e-18	-2.545e-18
D. knowltoni 2	0.38643	-0.41119	-0.21591	-0.62848	0.065958	0.30916	0.34849	-0.14292	0.15657	-0.22194	-0.011652	0.19787	-0.02628	0.0088864	-0.0043325	-0.0022649	0.0026824	0.0019949	0.002245	-0.0036434	-0.0015035	0.0012583	-7.9446e-17	-2.545e-18
D. monelli 1	0.97196	0.36167	0.53038	-0.37232	0.13387	-0.33992	0.041619	0.13238	0.020185	0.008205	0.029994	0.068757	-0.043879	-0.032986	-0.0084538	0.0065555	-0.022331	-0.0064567	-0.0060641	-0.0010293	-0.0015017	-0.00013464	-1.9811e-16	-1.0329e-18
D. monelli 2	1.0152	0.60134	0.8265	-0.36576	0.12475	-0.36799	0.068781	0.014884	-0.032196	0.064957	-0.0066073	-0.0088237	0.050409	0.040472	-0.024621	0.029732	-0.0031857	0.0030968	0.0055794	-0.0032996	-0.0016404	-0.00045253	-1.426e-16	-1.0329e-18
D. monelli 3	0.82693	0.0054835	-0.020802	-0.29553	-0.19476	-0.34966	-0.035442	0.013902	-0.008057	0.078365	-0.0047916	-0.015318	-0.020045	0.004578	0.036186	-0.014805	0.01291	0.03177	-0.0063267	-0.002546	-0.0016963	-0.00033342	-1.1484e-16	-1.0329e-18
D. monelli 4	0.96865	0.39508	0.54943	-0.35973	0.10873	-0.35544	0.049285	0.080069	0.044628	0.02246	0.083106	0.011251	-0.043814	-0.0019059	0.034641	-0.0084514	-0.0072949	-0.011368	0.0064699	0.0071386	0.0040716	0.00073326	-1.1484e-16	-1.0329e-18
D. parva 1	-0.76568	-1.231	-0.025672	-0.23305	0.16362	0.21304	-0.77632	-0.078579	0.086487	0.099063	0.11195	-0.00065723	-0.015071	0.034508	-0.042846	0.0099095	-0.015444	0.0072126	0.0005641	0.00090718	0.0018334	0.0019492	3.8204e-18	-1.1357e-16
D. simpsoni 1	-1.5511	0.34438	-0.12721	0.36253	-0.37744	-0.09713	0.44626	0.016462	0.029652	-0.097863	0.072771	0.0033758	0.090522	0.054544	-0.0033845	0.013597	-0.022075	0.0001883	-0.0088263	0.00071802	0.0029309	-0.0018675	2.6403e-16	-3.0192e-17
D. simpsoni 2	-1.5441	0.35749	-0.096501	0.31081	-0.44876	-0.066789	0.39312	0.031146	-0.021052	0.067412	0.024986	-0.029219	-0.027153	-0.0077534	-0.017471	0.028622	0.010674	0.0054214	0.015334	-0.0036837	0.0011388	0.0028831	2.0852e-16	-3.0192e-17
D. simpsoni 3	-1.5443	0.26753	-0.15626	0.24118	-0.49738	0.010771	0.28879	0.15172	-0.053408	0.18234	0.034003	0.066632	-0.097907	-0.0065117	-0.020438	-0.03282	-0.0044842	0.0014743	-0.0059543	0.0038796	-0.0022354	0.00093266	1.5301e-16	-8.5703e-17
D. spicata 1	0.13401	0.13827	-0.1205	-0.93103	-0.2398	0.77002	0.028138	0.59864	-0.04715	-0.054104	-0.011122	-0.097466	0.038613	-0.0070279	0.00010852	-0.0021265	0.00041387	-0.00048353	-1.2246e-05	1.3856e-05	6.8418e-06	1.6489e-06	-1.8006e-16	3.9658e-17
D. utahensis 1	-1.0653	1.1692	0.52226	-0.2021	0.35322	0.1344	-0.15911	-0.16606	-0.022039	-0.033195	0.083716	-0.04067	-0.031773	0.022203	-0.015381	0.0034444	0.025615	0.0021326	-0.0054933	-0.00024337	-0.0027243	-0.00029434	9.7495e-17	-4.014e-17
D. utahensis 2	-1.1674	0.83778	0.016578	-0.11055	0.29697	0.083166	-0.11218	-0.17789	0.0601	-0.078594	-0.054977	-0.014992	0.043771	-0.05877	0.015298	0.017304	0.010078	0.0021515	-0.0088419	0.0063479	0.0025796	0.0021463	9.7495e-17	-4.014e-17
D. utahensis 3	-1.2513	0.49822	-0.40149	-0.13468	0.11283	0.1623	-0.24913	-0.07182	0.034267	-0.018807	-0.0074974	0.064725	-0.016909	-0.011309	0.015499	-0.0044473	-0.0021994	0.0060774	0.0055185	-0.0026978	0.0032525	-0.002471	9.7495e-17	-4.014e-17
D. utahensis 4	-1.2208	0.70655	-0.18679	-0.098479	0.14908	0.087191	-0.16523	-0.21131	0.074919	0.030139	-0.034832	-0.060138	0.039257	-0.028019	0.0063892	-0.011619	-0.024181	-0.0045657	0.0057922	-0.0031906	-0.0041902	-0.0023555	4.1984e-17	-4.014e-17
	PC 1	PC 2	PC 3	PC 4	PC 5	PC 6	PC 7	PC 8	PC 9	PC 10	PC 11	PC 12	PC 13	PC 14	PC 15	PC 16	PC 17	PC 18	PC 19	PC 20	PC 21	PC 22	PC 23	PC 24
ANT III	0.04024	-0.068888	0.11664	-0.17393	-0.10286	0.16924	-0.13962	0.23756	-0.13767	0.35003	0.26792	0.2835	0.19255	-0.5571	0.046419	0.22329	-0.086168	0.28141	-0.1153	-0.1365	0.026825	0.14926	-2.8073e-15	0
ANT VI / ANT III	0.08689	-0.1458	-0.098552	-0.042668	0.64392	0.0022189	0.18953	0.47932	0.2984	-0.27468	-0.056243	0.29493	-0.10497	-0.063319	-0.071298	0.043881	0.011436	0.046395	-0.0095073	-0.012108	-0.0071781	0.0099891	-1.9497e-16	1.1432e-17
ANT V / ANT III	0.021508	0.015587	0.0088909	-0.072709	0.033772	0.061894	-0.039549	0.0051741	0.21417	-0.044855	0.56322	-0.12065	-0.28902	0.0085387	0.67644	0.016743	0.085287	-0.24147	-0.021437	-0.0067752	-0.0091948	-0.0087903	2.1104e-15	1.6062e-16
ANT IV / ANT III	0.0080736	0.023765	0.034089	-0.040035	-0.014152	-0.003658	0.037192	0.072916	0.069533	-0.025845	0.42762	-0.32257	-0.16784	0.30449	-0.43598	0.56443	-0.1234	0.2154	0.062632	-0.03726	-0.027758	0.004678	4.048e-16	-2.2796e-17
III FEMUR L	0.021376	-0.011973	0.087453	-0.079252	-0.046045	0.10471	-0.14042	0.16383	-0.14406	0.13653	0.069121	0.15713	-0.13718	0.21298	-0.15108	-0.066832	0.83819	0.019793	0.15975	0.031041	0.1627	0.097876	-2.9205e-16	1.2971e-17
III TIBIA L	0.063983	-0.010517	0.16863	-0.22992	-0.078404	0.24362	-0.3487	0.30872	-0.16019	0.12741	-0.018984	0.20527	-0.30308	0.36535	-0.092377	-0.26661	-0.44647	-0.17367	-0.032684	0.090425	0.0035126	-0.063253	-4.5597e-17	-5.6849e-17
HT II L / ANT VI BASE	-0.015106	-0.015365	0.047347	0.078573	-0.02024	0.040415	-0.052281	0.0050467	0.027422	-0.19338	0.30907	0.3266	0.7459	0.39146	0.036496	0.046294	-0.031373	-0.17613	0.01026	0.010968	0.020922	-0.01513	1.1064e-15	6.1875e-17
HT II L / ANT III	-0.0047698	0.0087454	-0.0061731	0.019374	0.0052855	-0.011549	0.012322	-0.025427	0.022074	-0.065189	0.056627	-0.045178	0.0059632	0.089642	0.043821	-0.074907	0.039424	0.3331	-0.66226	0.54714	0.34995	0.0048425	-5.9829e-16	-9.8502e-17
URS L / HT II L	0.055578	0.073065	0.00038084	-0.062916	0.13504	-0.02688	0.083829	0.093885	0.28229	0.66821	-0.35259	-0.082474	0.15178	0.2879	0.21967	0.32618	0.024643	-0.14166	-0.11618	0.022613	-0.00095777	0.01545	2.0955e-15	1.0285e-16
URS L / ANT III	0.0045562	0.011964	-0.0075925	0.010392	0.020328	-0.011475	0.023128	0.00053364	0.061963	0.029905	-0.0074905	-0.05242	0.013534	0.08159	0.067912	-0.1115	-0.08961	0.18299	0.069428	-0.5211	0.72705	-0.34739	-7.9437e-15	-1.8395e-16
URS L / SIPH	-0.015703	0.025456	-0.066506	0.054638	0.049197	-0.11245	0.061461	-0.0035653	0.4195	0.38068	0.32395	-0.10356	0.10725	0.0035478	-0.22093	-0.59901	-0.046054	0.23956	0.17134	0.069751	-0.14487	0.049247	-1.1685e-15	-1.0988e-16
SIPH L	0.025768	0.0069848	0.047439	-0.052481	-0.00698	0.091732	-0.0096646	0.087556	-0.11935	-0.036094	-0.077749	0.00033061	0.061503	0.13249	0.26601	0.01242	0.10051	0.50778	0.094346	0.047882	-0.42059	-0.63889	6.9966e-15	-9.0106e-17
SIPH L / BL	0.010024	0.0017873	0.010946	-0.012321	0.013498	0.017176	0.010928	0.013236	-0.029314	-0.0097015	-0.073637	0.0095754	0.041938	-0.05079	0.19575	0.12851	-0.17029	0.16179	0.67825	0.54193	0.33009	0.12398	-3.1592e-15	-1.2301e-16
SIPH L / SIPH middle	0.15268	0.55056	0.751	-0.027836	0.2539	-0.054025	0.11679	-0.088028	-0.025121	-0.054423	0.014018	-0.039425	0.033681	-0.091354	-0.038871	-0.053443	0.0094104	-0.026674	-0.0021743	0.0032138	0.0025533	-0.0024983	-2.8221e-16	2.5572e-18
SIPH L / ANT III	0.018493	0.023201	0.025646	-0.0046292	0.025881	0.049211	0.017079	0.0095711	-0.10345	-0.13849	-0.13532	-0.070171	0.0023312	0.32376	0.2925	-0.10447	-0.067459	0.45949	-0.0059478	-0.31097	-0.11044	0.64493	-5.9854e-15	1.1863e-16
Visible discoloration around the veins	0.24812	0.060735	-0.061088	0.73519	0.12474	0.5943	-0.052839	-0.037061	-0.036303	0.097774	0.02259	-0.038663	-0.051834	-0.029431	-0.022508	0.01644	-0.018015	-0.0052619	-0.0032498	0.0032084	-0.00048714	-0.00316	8.436e-17	7.9149e-18
Hind femora with visible stripes	0.46755	0.046809	-0.078624	-0.18596	-0.26384	0.12581	0.22586	0.024819	0.12807	-0.09325	-0.039327	0.0042209	0.027489	-0.011114	-0.029777	-0.02575	0.019664	-0.018531	0.00043593	0.004792	0.0068048	0.0076191	0.25919	0.71011
Siphunculi colour	-0.11772	-0.41388	0.38536	0.0907	-0.020068	0.02484	-0.3961	0.057245	0.30031	-0.12325	-0.14331	-0.25707	0.098508	-0.077885	0.0030568	0.020007	0.052498	0.010385	0.0014145	-0.006617	-0.0029111	0.010817	0.53449	0.0060901
Fore femora colour	0.46755	0.046809	-0.078624	-0.18596	-0.26384	0.12581	0.22586	0.024819	0.12807	-0.09325	-0.039327	0.0042209	0.027489	-0.011114	-0.029777	-0.02575	0.019664	-0.018531	0.00043593	0.004792	0.0068048	0.0076191	0.2753	-0.70402
Frontal setae - 2 pairs	-0.33053	0.44571	-0.17946	0.13237	-0.07798	-0.071252	-0.062354	-0.13545	0.15844	0.022322	0.0089951	0.46727	-0.2172	0.048007	-0.00076693	0.12272	-0.034507	0.11184	0.0053706	-0.023056	-0.020456	-0.0042606	0.53449	0.0060901
Pterostigma shape	-0.24357	-0.21113	0.31774	0.3432	-0.39674	-0.12154	0.57118	0.36644	-0.037878	0.05013	0.01756	0.11471	-0.12106	0.06103	0.065408	-0.027486	-0.040825	-0.043918	-0.011132	0.010331	0.0023195	-0.0021275	2.1998e-16	9.9457e-18
3rd pair of tubercles conspicuous	-0.32617	0.45845	-0.20246	-0.072478	-0.13871	0.23656	-0.048063	0.53059	0.036988	-0.15526	-0.081312	-0.40702	0.21832	-0.12119	0.0035906	-0.074992	0.052985	-0.09238	-0.008627	0.011995	0.021475	0.019568	-1.8466e-16	4.219e-17
Number of accessory rhinaria on VI BASE	-0.019299	-0.078643	-0.12727	-0.037117	0.36189	-0.079397	0.23259	0.053384	-0.58681	0.19418	0.17364	-0.21441	0.091206	0.040992	0.027487	-0.11697	-0.037655	-0.1037	-0.0072211	0.024881	0.016562	-0.014176	0.53449	0.0060901
Antennae colour	0.41204	0.15435	-0.10302	0.35321	-0.097061	-0.63269	-0.35172	0.34389	-0.10556	-0.00394	0.022851	-0.029928	-0.0024141	-0.017112	0.073023	0.029303	-0.0079836	0.0082026	-0.0053074	-0.0064136	-0.0086421	-0.0016643	1.5889e-16	1.5121e-18
			Plots of the first two components of a principal components analysis (PCA) for males of the genus Drepanaphis (without antennal segment ratio VI PT/BASE). Plots demonstrate the separation of individual species.

## Sheet: PCA results ver. 2
Species	ANT III	ANT VI PT / ANT VI BASE	ANT VI / ANT III	ANT V / ANT III	ANT IV / ANT III	III FEMUR L	III TIBIA L	HT II L / ANT VI BASE	HT II L / ANT III	URS L / HT II L	URS L / ANT III	URS L / SIPH	SIPH L	SIPH L / BL	SIPH L / SIPH middle	SIPH L / ANT III	Visible discoloration around the veins	Hind femora with visible stripes	Siphunculi colour	Fore femora colour	Frontal setae - 2 pairs	Pterostigma shape	3rd pair of tubercles conspicuous	Number of accessory rhinaria on VI BASE	Antennae colour
D. acerifoliae 1	0.86	8.30769	1.41	0.74	0.71	0.62	1.22	0.92	0.14	0.75	0.1	0.36	0.25	0.11	2.08	0.29	1	1	0	1	0	0	0	0	1
D. acerifoliae 2	0.9			0.61	0.66	0.63	1.28	0.86	0.13	0.75	0.1	0.33	0.27	0.13	2.7	0.3	1	1	0	1	0	0	0	0	1
D. acerifoliae 3	0.72					0.55	1.19		0.15	0.82	0.13	0.35	0.26	0.12	2.89	0.36	1	1	0	1	0	0	0	0	1
D. carolinensis 1	1	7.30769	1.08	0.61	0.65	0.6	1.2	0.92	0.12	0.75	0.09	0.45	0.2	0.09	1.67	0.2	0	1	0	1	0	0	0	0	1
D. carolinensis 2	0.84			0.62	0.69	0.53	1.11	0.67	0.12				0.17	0.1	1.7	0.2	0	1	0	1	0	0	0	0	1
D. carolinensis 3	0.73	7.66667	1.42	0.58	0.71	0.49	1.01	0.83	0.14	0.8	0.11	0.5	0.16	0.09	2	0.22	0	1	0	1	0	0	0	0	1
D. choanotricha	0.69	13.4167	2.51	0.59	0.64	0.44	0.83	0.75	0.13	1	0.13	0.53	0.17	0.12	1.7	0.25	0	0	0	0	0	0	0	1	0
D. granovskyi	0.71			0.54	0.59						0.11	0.47	0.17	0.09	2.13	0.24	0	0	0	0	1	0	1	0	1
D. kanzensis 1	1.05	9.53846	1.3	0.62	0.62	0.61	1.19	0.92	0.11	0.67	0.08	0.38	0.21	0.11	2.1	0.2	0	0	1	0	0	1	0	0	0
D. kanzensis 2	0.87	9.91667	1.51	0.55	0.63	0.56	1.12	0.92	0.13	0.73	0.09	0.4	0.2	0.11	1.82	0.23	0	0	1	0	0	1	0	0	0
D. kanzensis 3	0.93	10	1.42	0.53	0.67	0.69	1.31	0.92	0.12	0.73	0.09	0.35	0.23	0.09	2.3	0.25	0	0	1	0	0	1	0	0	0
D. keshenae 1	0.77	10.4615	1.94	0.75	0.71	0.5	1.01	0.85	0.14	1.18	0.17	0.76	0.17	0.1	2.43	0.22	1	1	0	1	0	0	0	0	1
D. keshenae 2	1	11.0833	1.45	0.56	0.63	0.65	1.25	0.92	0.11	0.91	0.1	0.42	0.24	0.11	2.67	0.24	1	1	0	1	0	0	0	0	1
D. keshenae 3	0.97	11.25	1.52	0.54	0.6	0.64	1.29	0.92	0.11	1.09	0.12	0.43	0.28	0.14	2.55	0.29	1	1	0	1	0	0	0	0	1
D. keshenae 4	0.84	9.02308	1.55	0.62	0.7	0.57	1.18	0.77	0.12	0.9	0.11	0.45	0.2	0.1	2.22	0.24	1	1	0	1	0	0	0	0	1
D. knowltoni 1	1	6.35714	1.03	0.63	0.64	0.64	1.33	0.71	0.1	1	0.1	0.38	0.26	0.12	2.17	0.26	0	1	0	1	0	0	0	0	0
D. knowltoni 2	0.92	11.6462	1.78	0.7	0.65	0.58	1.24	0.87	0.12	0.8	0.1	0.36	0.25	0.12	2.07	0.27	0	1	0	1	0	0	0	0	0
D. monelli 1	1.02	10.7143	1.61	0.69	0.74	0.65	1.39	0.79	0.11	1	0.11	0.44	0.25	0.12	3.13	0.25	0	1	0	1	0	0	0	0	1
D. monelli 2	0.98				0.78	0.67	1.37		0.11	1.09	0.12	0.43	0.28	0.13	3.5	0.29	0	1	0	1	0	0	0	0	1
D. monelli 3	0.96	7.1625	1.36	0.66	0.69	0.63	1.27	0.76	0.13	0.97	0.12	0.48	0.25	0.11	2.41	0.26	0	1	0	1	0	0	0	0	1
D. monelli 4	0.98	9.10667	1.54	0.76	0.76	0.65	1.36	0.8	0.12	1.01	0.12	0.48	0.25	0.13	3.16	0.26	0	1	0	1	0	0	0	0	1
D. parva	1.12	11.6923	1.47	0.71	0.71	0.73	1.52	0.92	0.11	0.75	0.08	0.47	0.19	0.08	1.46	0.17	0	0	1	0	0	0	0	0	0
D. simpsoni 1	0.66	5.63636	1.11	0.56	0.73	0.43	0.83	1	0.17	0.73	0.12	0.53	0.15	0.08	2.14	0.23	0	0	0	0	1	1	1	0	0
D. simpsoni 2	0.75	5.33333	1.01	0.55	0.73	0.51	0.9	0.83	0.13	0.8	0.11	0.53	0.15	0.09	2.14	0.2	0	0	0	0	1	1	1	0	0
D. simpsoni 3	0.87	5.42857	1.03	0.56	0.68	0.59	1.09	0.79	0.13	0.82	0.1	0.56	0.16	0.07	2	0.18	0	0	0	0	1	1	1	0	0
D. spicata	1.29	12.6	1.58	0.73	0.78	0.82	1.75	0.8	0.09	0.92	0.09	0.28	0.4	0.14	2.22	0.31	0	1	0	1	0	0	1	0	0
D. utahensis 1	0.81	6.14286	1.23	0.72	0.77	0.64	1.26	0.86	0.15				0.23	0.09	3.29	0.28	0	0	0	0	1	0	1	0	0
D. utahensis 2	0.75	6.69231	1.33	0.63	0.64	0.51	1.06	0.85	0.15				0.19	0.11	2.71	0.25	0	0	0	0	1	0	1	0	0
D. utahensis 3	0.82	7.30769	1.32	0.65	0.63	0.57	1.18	0.85	0.13	0.82	0.11	0.47	0.19	0.1	2.11	0.23	0	0	0	0	1	0	1	0	0
D. utahensis 4	0.75	6.5	1.2	0.63	0.65	0.49	1.08	0.83	0.13	0.9	0.12	0.53	0.17	0.1	2.43	0.23	0	0	0	0	1	0	1	0	0
	PC	Eigenvalue	% variance
	1	5.07273	73.597
	2	0.920212	13.351
	3	0.290119	4.2091
	4	0.180296	2.6158
	5	0.155537	2.2566
	6	0.0970562	1.4081
	7	0.0704752	1.0225
	8	0.0603629	0.87577
	9	0.0135286	0.19628
	10	0.011561	0.16773
	11	0.00894795	0.12982
	12	0.00419095	0.060804
	13	0.0032612	0.047315
	14	0.00173695	0.0252
	15	0.00129001	0.018716
	16	0.000684767	0.0099348
	17	0.00034111	0.0049489
	18	0.000140506	0.0020385
	19	6.85256e-05	0.00099419
	20	2.99807e-05	0.00043497
	21	1.1222e-05	0.00016281
	22	4.72627e-06	6.857e-05
	23	1.69388e-06	2.4575e-05
	24	1.33486e-33	1.9367e-32
	25	3.25611e-36	4.7241e-35
	PC 1	PC 2	PC 3	PC 4	PC 5	PC 6	PC 7	PC 8	PC 9	PC 10	PC 11	PC 12	PC 13	PC 14	PC 15	PC 16	PC 17	PC 18	PC 19	PC 20	PC 21	PC 22	PC 23	PC 24	PC 25
D. acerifoliae 1	-0.28285	1.0493	-0.40411	-0.29763	0.44069	0.2611	-0.009979	-0.2125	-0.10416	-0.018177	0.1544	0.10553	-0.035999	0.049109	0.012013	0.053003	0.029026	-0.012821	-0.0089521	0.00067906	-0.00023757	-0.0017708	-0.00094597	1.5966e-16	4.3332e-17
D. acerifoliae 2	0.19488	1.1108	0.02313	0.15468	0.44314	0.19618	-0.055644	-0.18253	-0.16056	-0.093195	0.079483	0.013941	-0.045953	-0.0086434	-0.040632	-0.041802	-0.009378	0.014619	0.0071212	0.010258	0.0046645	0.0017289	-0.0019435	-6.2387e-17	-1.2179e-17
D. acerifoliae 3	0.18295	1.1525	0.151	0.24764	0.50718	0.0808	-0.14094	-0.16068	-0.065721	-0.14877	0.09336	-0.077674	0.015802	-0.031329	0.05487	0.039634	-0.046525	0.0068954	0.010346	-0.0042757	-0.0016739	0.00014932	0.0024337	3.817e-16	4.3332e-17
D. carolinensis 1	-1.3244	0.87504	-0.8452	-0.48955	-0.37052	-0.046111	0.30281	0.038807	-0.11773	-0.053028	-0.068102	0.10535	0.10143	0.034766	-0.025285	-0.0082879	-0.016875	-0.0024736	-0.0044345	-0.0018137	-0.00266	0.00028654	0.00087125	-6.8758e-18	-1.2179e-17
D. carolinensis 2	0.15507	0.63647	-0.59554	-0.58236	-0.28564	-0.1874	0.20507	0.19765	0.060091	-0.029124	0.0036136	-0.084581	-0.047043	-0.10117	0.01019	0.03112	0.0248	-0.0062447	0.008247	-0.0054879	0.0015202	0.0028862	-0.0023097	3.2619e-16	-1.2179e-17
D. carolinensis 3	-0.96335	0.87728	-0.56206	-0.38324	-0.22278	-0.34725	0.086969	0.12081	0.09751	-0.12224	0.10038	-0.038953	0.085138	-0.01531	0.022251	-0.05661	-0.0063608	-0.0067953	-0.0036313	0.0048515	0.0034731	-0.0025231	-5.2281e-05	-1.179e-16	-1.2179e-17
D. choanotricha	4.5511	-1.6012	0.25588	-0.78479	0.17529	-0.87912	-0.55728	-0.029016	-0.24787	0.05243	0.0016462	0.011228	0.019528	-0.0022369	0.0023356	0.00094675	-0.0014026	-4.4763e-05	-0.0001823	-3.9802e-06	7.6943e-06	2.2284e-06	-5.9184e-07	-8.6799e-17	5.6631e-17
D. granovskyi	-0.25452	-0.66915	0.6869	-0.52874	0.28349	-0.16387	0.82175	0.24119	-0.041604	-0.04566	-0.01351	-0.08854	-0.062604	0.051675	0.01127	0.014575	-0.015065	-0.012448	-0.0079661	0.0023801	-0.00082647	-0.001064	0.00064201	-1.0402e-16	1.9914e-17
D. kanzensis 1	0.64232	-1.2349	-0.80464	0.75005	0.13689	0.015765	0.051603	0.011549	-0.027311	-0.017168	-0.0015477	0.025163	0.037337	-0.046589	-0.09688	0.038299	-0.0073243	-0.0055523	-0.002112	0.0012283	-0.0043774	-0.00044373	0.000248	-7.986e-17	9.7935e-18
D. kanzensis 2	1.029	-1.3678	-0.89564	0.47764	0.21378	-0.059207	0.0034821	0.077593	0.090804	-0.029372	0.073087	-0.091155	0.0080611	0.040591	-0.020538	0.005868	0.013041	0.0099212	-0.001064	0.00089855	0.0046698	-0.0040272	-0.00026638	-3.019e-16	6.5305e-17
D. kanzensis 3	1.0978	-1.2587	-0.6026	0.88944	0.14558	-0.021037	0.03347	0.038436	-0.035239	-0.021239	0.039311	-0.066868	-0.036532	0.039008	0.045002	-0.037179	-0.008146	-0.01716	-0.0043774	-0.0022687	-0.0030701	0.0043135	-0.001174	3.6423e-16	9.7935e-18
D. keshenae 1	1.8324	0.77862	0.15754	-0.23435	0.6112	-0.061929	-0.21788	0.052346	0.37869	0.26819	0.052203	0.025617	0.039928	0.017694	-0.01101	-0.0015626	-0.020449	-0.012417	0.00023975	0.00094824	-0.0011017	0.0012083	-0.00028127	1.5966e-16	-1.2179e-17
D. keshenae 2	2.3907	0.73823	0.28378	0.11266	0.46423	0.31113	0.043352	0.027195	-0.057425	-0.079148	-0.20353	0.03811	0.052688	-0.051007	-0.02345	-0.033421	-0.00074148	-0.021957	-0.00085119	-0.0046479	0.00065183	0.00032464	-0.000313	-2.2892e-16	-6.769e-17
D. keshenae 3	2.5681	0.69403	0.26392	0.016122	0.46273	0.30489	0.036526	0.0443	-0.017952	0.036032	-0.23846	-0.063061	0.032958	0.069922	0.0062514	0.019935	0.018907	0.0085504	0.0084686	0.00048162	0.0033479	-0.0011098	-0.00064038	-2.8443e-16	-1.2179e-17
D. keshenae 4	0.41199	0.96681	-0.21085	-0.25512	0.48288	0.16338	-0.067341	-0.12022	0.0021864	0.07687	0.066056	-0.042091	-0.061694	-0.04805	0.0017289	-0.036122	0.029333	0.017215	-0.016399	-0.0034455	-0.005651	-0.00053043	0.0016903	-6.2387e-17	-1.2179e-17
D. knowltoni 1	-2.2878	0.7219	-0.62303	-0.016418	-0.75794	0.13551	-0.45709	-0.4195	-0.052332	0.097005	-0.16041	-0.10799	-0.019811	0.019374	0.021766	0.01946	-0.01125	-0.0080984	-0.012218	0.00061871	0.0019372	0.00068745	-3.0364e-05	3.1913e-16	3.1694e-17
D. knowltoni 2	2.8935	-0.1924	-0.0062436	-0.25239	-0.57914	0.16945	-0.41678	0.042403	0.22686	-0.29159	-0.049371	0.060584	-0.11406	0.038774	-0.0042896	-0.005697	-0.0024202	-0.0039028	0.0045579	0.0017749	-0.0027711	-0.0017544	0.00067131	-1.2496e-16	-2.3817e-17
D. monelli 1	1.9987	0.67521	0.52222	0.49202	-0.3294	-0.27151	0.14154	0.28077	0.027972	-0.024158	-0.0595	0.053031	-0.057589	-0.048384	-0.0035404	0.011228	-0.0035923	0.014985	-0.0063405	-0.0060661	-0.00080498	-0.0015956	-0.00077698	-1.179e-16	-1.2179e-17
D. monelli 2	0.13935	1.0753	0.51157	0.79776	-0.34517	-0.39409	0.039877	0.12359	-0.037158	0.041441	-0.047873	-0.0058504	0.046393	0.029925	0.036302	-0.014325	0.031627	0.0086124	-0.00097913	0.0058462	-0.0050734	0.00015509	0.00071915	1.0415e-16	-1.2179e-17
D. monelli 3	-1.4488	1.085	-0.3571	0.0038578	-0.36045	-0.30493	0.10643	0.011472	-0.044826	0.14481	0.06102	-0.017256	-0.02692	0.058085	-0.044381	-0.0084348	0.00034591	0.0035023	0.025047	-0.00656	-0.0030775	-0.00070723	0.00011668	-6.8758e-18	-1.2179e-17
D. monelli 4	0.44368	0.94402	0.34938	0.52495	-0.33895	-0.36289	0.068527	0.14683	0.026124	0.067991	0.042926	0.077372	-0.035708	-0.0068502	-0.0081027	0.032338	-0.014845	0.00081355	-0.0099027	0.0068469	0.0074465	0.0025608	0.00078979	3.2619e-16	-1.2179e-17
D. parva	2.8192	-1.4751	-0.58381	-0.045738	-0.18519	0.13086	0.5233	-0.57254	0.075037	0.096148	-0.042868	0.10557	0.0080482	-0.03449	0.069473	-0.0075683	0.00282	0.012642	0.0075766	0.00014276	0.0027756	0.00015683	0.0011929	-2.3599e-16	3.1694e-17
D. simpsoni 1	-3.467	-0.85915	-0.044328	-0.080615	0.26383	0.10651	-0.24505	0.41465	0.053679	-0.11164	0.014731	0.075864	0.086621	0.038327	0.045827	0.012822	0.0062648	0.019694	-0.0030234	-0.008637	0.0010504	0.0032155	-0.0011198	4.8913e-16	4.1886e-17
D. simpsoni 2	-3.7701	-0.79573	-0.082687	-0.045318	0.19552	0.1542	-0.2095	0.37505	-0.020966	0.033491	-0.053125	0.014379	0.0031262	-0.058649	0.029761	0.012034	0.022194	-0.012517	0.012004	0.014304	-0.0010355	-0.00044119	0.0020119	1.0055e-16	4.1886e-17
D. simpsoni 3	-3.6578	-0.83317	-0.14724	-0.10461	0.12028	0.25596	-0.12539	0.34879	-0.087224	0.17405	-0.071713	0.048331	-0.11413	-0.0098992	-0.0023706	-0.030611	-0.026464	0.0057026	-0.0015188	-0.0055335	0.0027652	-0.0026166	0.00030022	-2.3252e-16	4.1886e-17
D. spicata	1.19	-0.50091	0.67602	-0.18099	-0.89387	0.93159	-0.032207	0.29254	-0.10692	0.10566	0.18489	-0.046213	0.071883	-0.0064185	-0.0051215	-0.001297	-0.0017579	-0.00057001	-0.00035056	-7.8348e-06	1.1684e-05	4.5279e-06	1.6573e-06	-1.9435e-16	-5.244e-17
D. utahensis 1	-2.9125	-0.40335	1.0556	0.47077	-0.11221	-0.10791	-0.046671	-0.37854	-0.025462	0.002272	0.080075	0.05993	-0.0007426	-0.012277	0.030421	-0.010612	0.0085703	-0.022358	0.0056995	-0.0058113	0.00027447	-0.0031609	-0.0016125	-5.5574e-17	6.3787e-17
D. utahensis 2	-2.3704	-0.64159	0.77135	-0.021698	-0.029778	-0.096155	-0.035238	-0.27944	0.079925	-0.080263	0.022655	-0.05456	0.035783	-0.00022405	-0.069182	-0.007238	0.024893	-0.0019133	-0.0024322	-0.0081773	0.0056335	0.0016768	0.0027858	1.1096e-16	6.3787e-17
D. utahensis 3	-1.755	-0.87598	0.48291	-0.42504	-0.084272	0.10797	0.12469	-0.24362	0.041051	-0.023517	-0.0080898	0.013535	-0.05124	0.029971	-0.034082	-0.0051378	0.00073323	0.0070945	0.0024161	0.0056628	-0.0034475	0.0051098	-0.00024808	2.7749e-16	8.2756e-18
D. utahensis 4	-2.5624	-0.67126	0.57388	-0.20901	-0.051396	-0.021866	0.027592	-0.28737	0.090538	-0.0080998	-0.051715	-0.048741	0.065299	-0.035691	-0.0106	0.014642	-0.019959	0.017025	-0.0049879	0.0058142	-0.0044214	-0.0027218	-0.0027599	-1.666e-16	6.3787e-17
	PC 1	PC 2	PC 3	PC 4	PC 5	PC 6	PC 7	PC 8	PC 9	PC 10	PC 11	PC 12	PC 13	PC 14	PC 15	PC 16	PC 17	PC 18	PC 19	PC 20	PC 21	PC 22	PC 23	PC 24	PC 25
ANT III	0.027812	0.01519	-0.041177	0.11476	-0.18903	0.20275	0.10162	-0.027791	-0.20397	0.32048	-0.18396	0.35726	0.045173	-0.080322	-0.58666	-0.10989	0.28046	0.21082	0.21095	-0.12287	-0.11292	0.013931	0.17326	0	0
ANT VI PT / ANT VI BASE	0.96571	-0.16295	0.11824	-0.0074054	0.0099301	0.056935	0.045449	0.084939	0.020911	-0.059945	-0.074006	0.0049177	0.013147	-0.045903	0.031402	0.031123	-0.013657	-0.010989	0.0098957	-0.0012046	0.0040114	-0.0027726	-0.0029909	-1.6542e-16	-6.8926e-18
ANT VI / ANT III	0.10542	-0.015717	0.09806	-0.14467	0.09963	-0.36006	-0.26604	0.0086944	0.18717	0.18151	0.53737	0.013381	-0.32514	0.31357	-0.26282	-0.28888	0.15336	0.086045	-0.028181	-0.0024264	-0.038299	0.011015	0.029433	5.5625e-17	-1.1166e-17
ANT V / ANT III	0.0063468	0.019094	0.031204	0.0033035	-0.062932	0.014525	-0.014187	-0.089874	0.17168	0.14902	0.28953	0.46384	-0.11723	-0.10416	-0.081492	0.72018	-0.11957	-0.22122	-0.14507	-0.024084	0.0053228	-0.01604	-0.021633	1.3839e-15	2.1472e-16
ANT IV / ANT III	-0.0018437	0.012576	0.02152	0.033018	-0.042212	0.0028512	-0.020787	0.043491	0.029661	0.12766	0.24979	0.28273	0.10024	-0.29054	0.61359	-0.085833	0.53001	0.20745	0.16354	0.059308	-0.040895	-0.021029	0.0032137	-1.5906e-15	-1.2194e-17
III FEMUR L	0.013378	0.010899	0.0071163	0.085151	-0.084678	0.12591	0.10719	-0.045743	-0.19013	0.17056	0.001696	0.10395	-0.20825	0.1782	0.14344	-0.24454	0.084655	-0.79123	0.19549	0.14313	0.11109	0.098318	0.10157	7.8293e-15	-3.02e-17
III TIBIA L	0.033765	0.040112	0.040311	0.15965	-0.23464	0.26865	0.24905	-0.1579	-0.24147	0.25439	0.10531	0.023085	-0.39685	0.24182	0.27956	-0.084677	-0.30918	0.38251	-0.26957	-0.015055	0.046335	0.026882	-0.048405	1.5799e-15	7.6173e-17
HT II L / ANT VI BASE	0.0007396	-0.018832	-0.012798	0.050435	0.073264	0.063606	0.047623	-0.0063098	0.069334	-0.23064	-0.038641	0.43745	0.46604	0.67253	0.075393	-0.065906	0.076381	0.03136	-0.21338	0.020839	-0.016027	0.041418	0.0095942	3.2854e-15	8.1064e-17
HT II L / ANT III	-0.0038156	-0.0012435	0.0040123	-0.0056095	0.019697	-0.014009	-0.010788	-0.0011608	0.027464	-0.039468	0.063914	0.03627	0.030556	0.053222	0.051791	0.01309	-0.047583	0.051308	0.2764	-0.6554	0.6586	0.19914	-0.025311	1.3514e-14	-1.5457e-16
URS L / HT II L	0.014394	0.053907	0.11046	-0.012838	-0.030818	-0.10046	-0.083228	0.031934	0.19322	0.61178	-0.36247	-0.35106	0.1121	0.28078	0.13227	0.27129	0.28386	-0.0353	-0.14936	-0.11015	0.014172	-0.0027908	0.017999	1.1105e-15	1.7478e-16
URS L / ANT III	-0.00011942	0.0060491	0.013369	-0.0086255	0.014521	-0.021183	-0.019603	0.0093726	0.054246	0.046915	0.0074812	-0.024853	0.035112	0.039552	0.055855	0.078288	-0.14418	0.06791	0.25464	0.033679	-0.36499	0.86418	-0.096503	6.4245e-14	-1.2209e-16
URS L / SIPH	-0.0095792	-0.0072811	0.017917	-0.066689	0.062911	-0.11257	-0.017588	0.062645	0.36598	0.40432	-0.13731	0.27792	0.1979	-0.10083	0.092273	-0.27855	-0.55983	0.04399	0.25749	0.16474	0.064648	-0.17916	-0.014587	-1.4851e-14	-1.6317e-16
SIPH L	0.01034	0.019998	0.022381	0.044157	-0.050699	0.077383	-0.016639	-0.013571	-0.13537	0.0075066	0.076299	-0.077099	0.014901	0.24574	-0.05954	0.16099	0.047672	0.036883	0.47354	0.091032	-0.068935	-0.26535	-0.74598	-2.3452e-14	-9.4781e-16
SIPH L / BL	0.0042461	0.0074365	0.0090965	0.0092241	-0.00884	0.0040888	-0.018079	-0.0028076	-0.029356	-0.011298	-0.001803	-0.064972	0.014325	0.05608	-0.12559	0.17615	0.097626	0.21322	0.10722	0.69255	0.58692	0.19248	0.12775	1.0799e-14	1.2225e-16
SIPH L / SIPH middle	-0.019601	0.22816	0.59553	0.71842	0.024962	-0.18043	-0.13424	-0.014926	-0.0037162	-0.086081	-0.0080808	0.0044792	0.059573	-0.084739	-0.045365	-0.041098	-0.050164	-0.020746	-0.019804	-0.0019108	0.003619	0.002267	-0.0025419	1.2005e-16	-1.9316e-17
SIPH L / ANT III	0.0041853	0.018522	0.032571	0.022623	0.0019747	0.020461	-0.040596	-0.022747	-0.09793	-0.095472	0.12212	-0.15742	-0.0026268	0.27358	0.14096	0.26984	-0.14192	0.10915	0.50727	-0.039836	-0.21738	-0.24477	0.60943	-1.4049e-14	7.2946e-16
Visible discoloration around the veins	0.049611	0.24321	0.031426	-0.048961	0.75646	0.44608	-0.20154	-0.31539	-0.063588	0.12468	0.013486	0.0030893	-0.023998	-0.045726	-0.0060756	-0.016897	0.01746	0.021075	-0.013308	-0.0021291	-6.0289e-05	0.0016418	-0.0016317	-1.0341e-17	-5.9959e-18
Hind femora with visible stripes	0.072124	0.47542	-0.079109	-0.065476	-0.23762	0.20532	-0.17945	0.16182	0.13927	-0.06393	0.042637	-0.034006	0.015246	0.0096275	-0.011696	-0.042339	-0.015772	-0.021009	-0.015942	0.00095066	0.0055791	0.0044174	0.0090953	0.32627	-0.68189
Siphunculi colour	0.037988	-0.19997	-0.3431	0.39617	0.068961	0.023582	0.29937	-0.25419	0.26328	0.084614	0.26198	-0.22455	0.17885	-0.029385	-0.078663	-0.029214	0.03953	-0.036476	0.011687	0.0010318	-0.0064861	-0.0039103	0.011232	0.5326	0.045337
Fore femora colour	0.072124	0.47542	-0.079109	-0.065476	-0.23762	0.20532	-0.17945	0.16182	0.13927	-0.06393	0.042637	-0.034006	0.015246	0.0096275	-0.011696	-0.042339	-0.015772	-0.021009	-0.015942	0.00095066	0.0055791	0.0044174	0.0090953	0.20632	0.72723
Frontal setae - 2 pairs	-0.14105	-0.21544	0.3918	-0.1806	0.1298	0.083433	0.15275	0.10894	0.22923	-0.17707	-0.31096	0.16618	-0.40057	0.064165	0.027926	0.023879	0.11803	0.068471	0.09599	0.0025954	-0.022736	-0.016765	-0.0082788	0.5326	0.045337
Pterostigma shape	-0.055236	-0.23793	-0.30631	0.36082	0.23852	0.16066	-0.24043	0.72325	-0.066929	0.083886	0.002859	0.047011	-0.16404	0.055368	0.021422	0.062117	-0.043931	0.02161	-0.046278	-0.0093054	0.0074044	0.0026961	-0.0011285	4.9173e-16	3.3708e-17
3rd pair of tubercles conspicuous	-0.11586	-0.23421	0.47215	-0.21521	-0.068375	0.41442	0.13699	0.27606	-0.043286	0.13808	0.40155	-0.21406	0.35949	-0.063257	-0.10898	-0.041433	-0.059684	-0.07142	-0.080414	-0.0064159	0.013168	0.01627	0.025459	1.3723e-15	2.6825e-17
Number of accessory rhinaria on VI BASE	0.030937	-0.060002	0.030413	-0.1501	0.038863	-0.31234	-0.27267	-0.016576	-0.63178	0.15638	0.0063441	0.092381	0.20648	-0.044408	0.062432	0.047675	-0.14178	-0.010986	-0.091736	-0.0045779	0.023643	0.016258	-0.012048	0.5326	0.045337
Antennae colour	0.041084	0.44927	-0.0030216	-0.080574	0.31984	-0.29223	0.66596	0.3479	-0.1391	0.065114	0.086514	0.0077609	0.0087355	0.0085355	-0.040696	0.063869	0.020997	0.0092885	0.0066571	-0.0055816	-0.0077112	-0.0068949	-0.003007	-4.9254e-16	1.1638e-17
			Plots of the first two components of a principal components analysis (PCA) for males of the genus Drepanaphis (with antennal segment ratio VI PT/BASE). Plots demonstrate the separation of individual species.
