# Supplementary material for: Taxonomic Revision of the Nearctic Genus Drepanaphis Del Guercio (Hemiptera, Aphididae: Drepanosiphinae)
Source: Insects. 2024 Jul 21;15(7):553. doi: 10.3390/insects15070553 (PMC11277440; doi:10.3390/insects15070553)
Supplement: Supplementary file 1 [file insects-15-00553-s001.zip › Supplementary file S5.xlsx]

## Sheet: Title
Supplementary file S5
Taxonomic Revision of the Nearctic Genus Drepanaphis Del Guercio (Hemiptera, Aphididae: Drepanosiphinae)
Kamila Malik, Agnieszka Bugaj-Nawrocka and Karina Wieczorek *
Institute of Biology, Biotechnology and Environmental Protection, Faculty of Natural Sciences, University of Silesia in Katowice, Bankowa 9, 40-007 Katowice, Poland; kamila.malik@us.edu.pl (K.M.); agnieszka.bugaj-nawrocka@us.edu.pl (A.B.-N.) * Correspondence: karina.wieczorek@us.edu.pl
Results of statistical analysis for oviparous females of the genus Drepanaphis

## Sheet: Data to PCA
Species	BL	ANT	ANT/BL	ANT I	ANT II	ANT III	ANT IV	ANT V	ANT VI BASE	ANT VI PT	ANT VI	ANT VI / ANT III	ANT V / ANT III	ANT IV / ANT III	ANT VI PT / ANT VI BASE	HW	I FEMUR L	I FEMUR W	II FEMUR L	III FEMUR L	III FEMUR L / BL	III TIBIA L	III TIBIA L / BL	HT II L	HT II L / ANT VI BASE	HT II L / ANT III	HT II L / ANT VI	URS L	URS W	URS L / URS W	URS L / HT II L	URS L / ANT VI BASE	URS L / ANT III	URS L / SIPH	SIPH L	SIPH middle	SIPH L / BL	SIPH L / SIPH middle	SIPH L / ANT III	Pseudosensories on hind tibiae	Antennae colour	Dorsal sclerites colour	Siphunculi colour	Fore tibiae colour	Frontal setae - 2 pairs	Number of accessory rhinaria on VI BASE
Drepanaphis acerifoliae 1	2.99	2.98	0.996656	0.11	0.07	0.7	0.53	0.54	0.12	0.91	1.03	1.47143	0.771429	0.757143	7.58333	0.41	0.62	0.13	0.53	0.64	0.214047	1.26	0.421405	0.12	1	0.171429	0.116505	0.11	0.06	1.83333	0.916667	0.916667	0.157143	0.5	0.22	0.11	0.0735786	2	0.314286	74	0	1	1	1	0	0
Drepanaphis acerifoliae 2	2.84	2.85	1.00352	0.11	0.07	0.69	0.52	0.58	0.13	0.75	0.88	1.27536	0.84058	0.753623	5.76923		0.59	0.13	0.51	0.63	0.221831	1.17	0.411972	0.12	0.923077	0.173913	0.136364	0.1	0.06	1.66667	0.833333	0.769231	0.144928	0.47619	0.21	0.11	0.0739437	1.90909	0.304348	102	0	1	1	1	0	0
Drepanaphis acerifoliae 3	2.95	3.02	1.02373	0.11	0.06	0.69	0.47	0.52	0.13	1.04	1.17	1.69565	0.753623	0.681159	8	0.39	0.6	0.13		0.63	0.213559	1.19	0.40339	0.13	1	0.188406	0.111111	0.11	0.06	1.83333	0.846154	0.846154	0.15942	0.478261	0.23	0.11	0.0779661	2.09091	0.333333	69	0	1	1	1	0	0
Drepanaphis acerifoliae 4	2.85	2.65	0.929825	0.12	0.07	0.59	0.42	0.48	0.14	0.83	0.97	1.64407	0.813559	0.711864	5.92857	0.36	0.55	0.14		0.6	0.210526	1.08	0.378947	0.12	0.857143	0.20339	0.123711	0.1	0.08	1.25	0.833333	0.714286	0.169492	0.454545	0.22	0.13	0.077193	1.69231	0.372881	56	0	1	1	1	0	0
Drepanaphis acerifoliae 5	3.08	2.92	0.948052	0.1	0.07	0.64	0.45	0.49	0.13	1.04	1.17	1.82812	0.765625	0.703125	8	0.41	0.57	0.16	0.5	0.62	0.201299	1.18	0.383117	0.13	1	0.203125	0.111111	0.11	0.08	1.375	0.846154	0.846154	0.171875	0.44	0.25	0.15	0.0811688	1.66667	0.390625	72	0	1	1	1	0	0
Drepanaphis acerifoliae 6	2.74	2.76	1.0073	0.12	0.06	0.6	0.44	0.47	0.12	0.95	1.07	1.78333	0.783333	0.733333	7.91667	0.38	0.57	0.11	0.49	0.6	0.218978	1.18	0.430657	0.12	1	0.2	0.11215	0.1	0.06	1.66667	0.833333	0.833333	0.166667	0.47619	0.21	0.1	0.0766423	2.1	0.35	50	0	1	1	1	0	0
Drepanaphis carolinensis 1	2.45	2.62	1.06939	0.1	0.06	0.58	0.42	0.46	0.14	0.86	1	1.72414	0.793103	0.724138	6.14286	0.38	0.57	0.13	0.46	0.59	0.240816	1.12	0.457143	0.13	0.928571	0.224138	0.13	0.09	0.06	1.5	0.692308	0.642857	0.155172	0.5	0.18	0.09	0.0734694	2	0.310345	48	1	1	1	1	0	0
Drepanaphis carolinensis 2	2.6	2.69	1.03462	0.09	0.06	0.61	0.44	0.47	0.14	0.88	1.02	1.67213	0.770492	0.721311	6.28571		0.55	0.12	0.45	0.54	0.207692	1.1	0.423077	0.12	0.857143	0.196721	0.117647	0.1	0.07	1.42857	0.833333	0.714286	0.163934	0.588235	0.17	0.1	0.0653846	1.7	0.278689	39	1	1	1	1	0	0
Drepanaphis carolinensis 3	2.36	2.6	1.10169	0.09	0.06	0.57	0.43	0.48	0.13	0.84	0.97	1.70175	0.842105	0.754386	6.46154	0.34	0.56	0.12	0.45	0.58	0.245763	1.1	0.466102	0.12	0.923077	0.210526	0.123711	0.09	0.07	1.28571	0.75	0.692308	0.157895	0.5625	0.16	0.1	0.0677966	1.6	0.280702	34	1	1	1	1	0	0
Drepanaphis carolinensis 4	2.62	2.7	1.03053	0.1	0.06	0.64	0.46	0.48	0.13	0.83	0.96	1.5	0.75	0.71875	6.38462	0.38	0.53	0.11		0.58	0.221374	1.08	0.412214	0.11	0.846154	0.171875	0.114583	0.09	0.07	1.28571	0.818182	0.692308	0.140625	0.529412	0.17	0.09	0.0648855	1.88889	0.265625	29	1	1	1	1	0	0
Drepanaphis carolinensis 5	2.63	2.49	0.946768	0.1	0.07	0.55	0.44	0.43	0.14	0.76	0.9	1.63636	0.781818	0.8	5.42857	0.38	0.5	0.12	0.45	0.58	0.220532	1	0.380228	0.12	0.857143	0.218182	0.133333	0.09	0.07	1.28571	0.75	0.642857	0.163636	0.6	0.15	0.09	0.0570342	1.66667	0.272727	32	1	1	1	1	0	0
Drepanaphis carolinensis 6	2.81	2.75	0.978648	0.1	0.06	0.61	0.45	0.48	0.15	0.9	1.05	1.72131	0.786885	0.737705	6	0.29	0.57	0.13	0.46	0.57	0.202847	1.11	0.395018	0.12	0.8	0.196721	0.114286								0.19	0.11	0.0676157	1.72727	0.311475	37	1	1	1	1	0	0
Drepanaphis carolinensis 7	1.82	2.58	1.41758	0.09	0.06	0.54	0.43	0.43	0.13	0.9	1.03	1.90741	0.796296	0.796296	6.92308	0.31	0.46	0.09	0.37	0.46	0.252747	0.91	0.5	0.11	0.846154	0.203704	0.106796	0.09	0.06	1.5	0.818182	0.692308	0.166667	0.692308	0.13	0.07	0.0714286	1.85714	0.240741	44	1	1	1	1	0	0
Drepanaphis carolinensis 8	1.96	2.68	1.36735	0.09	0.06	0.57	0.46	0.46	0.14	0.9	1.04	1.82456	0.807018	0.807018	6.42857	0.3	0.48	0.12	0.4	0.49	0.25	0.96	0.489796	0.1	0.714286	0.175439	0.0961538	0.09	0.06	1.5	0.9	0.642857	0.157895	0.6	0.15	0.08	0.0765306	1.875	0.263158	35	1	1	1	1	0	0
Drepanaphis choanotricha 1	1.77	3.29	1.85876	0.09	0.06	0.61	0.41	0.47	0.12	1.53	1.65	2.70492	0.770492	0.672131	12.75	0.28	0.5	0.08	0.39	0.51	0.288136	0.9	0.508475	0.09	0.75	0.147541	0.0545455	0.1	0.06	1.66667	1.11111	0.833333	0.163934	0.47619	0.21	0.14	0.118644	1.5	0.344262	23	1	1	1	0	0	1
Drepanaphis choanotricha 2	2	3.37	1.685	0.09	0.06	0.66	0.43	0.49	0.12	1.52	1.64	2.48485	0.742424	0.651515	12.6667	0.3	0.51	0.09	0.41	0.54	0.27	0.95	0.475	0.1	0.833333	0.151515	0.0609756	0.09	0.06	1.5	0.9	0.75	0.136364	0.375	0.24	0.16	0.12	1.5	0.363636	28	1	1	1	0	0	1
Drepanaphis granovskyi 1	2.15	1.92	0.893023	0.08	0.06	0.44	0.33	0.35	0.11	0.55	0.66	1.5	0.795455	0.75	5	0.3	0.41	0.12	0.37	0.42	0.195349	0.84	0.390698	0.09	0.818182	0.204545	0.136364	0.08	0.06	1.33333	0.888889	0.727273	0.181818	0.470588	0.17	0.08	0.0790698	2.125	0.386364	45	2	0	0	0	1	0
Drepanaphis idahoensis 1	2.12	2.6	1.22642	0.09	0.05	0.74	0.5	0.58	0.13	0.51	0.64	0.864865	0.783784	0.675676	3.92308		0.58	0.1	0.42	0.53	0.25	1.09	0.514151	0.1	0.769231	0.135135	0.15625	0.1	0.06	1.66667	1	0.769231	0.135135	0.526316	0.19	0.07	0.0896226	2.71429	0.256757	22	2	0	0	0	0	0
Drepanaphis kanzensis 1	3.32	3.54	1.06627	0.12	0.07	0.79	0.57	0.56	0.14	1.29	1.43	1.81013	0.708861	0.721519	9.21429	0.4	0.67	0.1	0.58	0.72	0.216867	1.35	0.406627	0.1	0.714286	0.126582	0.0699301	0.09	0.06	1.5	0.9	0.642857	0.113924	0.529412	0.17	0.09	0.0512048	1.88889	0.21519	54	1	0	0	0	0	0
Drepanaphis kanzensis 2	3.28	3.56	1.08537	0.12	0.07	0.84	0.6	0.58	0.13	1.22	1.35	1.60714	0.690476	0.714286	9.38462	0.4	0.67	0.13	0.57	0.68	0.207317	1.26	0.384146	0.12	0.923077	0.142857	0.0888889	0.09	0.06	1.5	0.75	0.692308	0.107143	0.473684	0.19	0.09	0.0579268	2.11111	0.22619	51	1	0	0	0	0	0
Drepanaphis kanzensis 3	3.04	3.54	1.16447	0.12	0.07	0.82	0.62	0.6	0.13	1.18	1.31	1.59756	0.731707	0.756098	9.07692	0.39	0.62	0.1	0.53	0.66	0.217105	1.22	0.401316	0.13	1	0.158537	0.0992366	0.08	0.06	1.33333	0.615385	0.615385	0.097561	0.444444	0.18	0.07	0.0592105	2.57143	0.219512	47	1	0	0	0	0	0
Drepanaphis kanzensis 4	2.44	3.416	1.4	0.11	0.06	0.75	0.55	0.58	0.14	1.226	1.366	1.82133	0.773333	0.733333	8.75714	0.31	0.67	0.13	0.57	0.68	0.278689	1.27	0.520492	0.13	0.928571	0.173333	0.0951684	0.09	0.08	1.125	0.692308	0.642857	0.12	0.5	0.18	0.12	0.0737705	1.5	0.24	61	1	0	0	0	0	0
Drepanaphis kanzensis 5	2.79	3.38	1.21147	0.12	0.05	0.7	0.51	0.56	0.14	1.3	1.44	2.05714	0.8	0.728571	9.28571	0.4	0.64	0.13	0.513	0.682	0.244444	1.21	0.433692	0.12	0.857143	0.171429	0.0833333	0.09	0.08	1.125	0.75	0.642857	0.128571	0.473684	0.19	0.1	0.0681004	1.9	0.271429	41	1	0	0	0	0	0
Drepanaphis keshenae 1	2.22	2.37	1.06757	0.1	0.07	0.5	0.38	0.43	0.11	0.78	0.89	1.78	0.86	0.76	7.09091	0.3	0.49	0.11	0.44	0.52	0.234234	1.01	0.454955	0.12	1.09091	0.24	0.134831	0.12	0.1	1.2	1	1.09091	0.24	0.857143	0.14	0.09	0.0630631	1.55556	0.28	56	0	1	1	1	0	0
Drepanaphis keshenae 2	2.297	2.396	1.0431	0.1	0.05	0.487	0.419	0.41	0.11	0.82	0.93	1.90965	0.841889	0.86037	7.45455	0.36	0.516	0.09	0.427	0.51	0.222029	1.005	0.437527	0.112	1.01818	0.229979	0.12043	0.08	0.05	1.6	0.714286	0.727273	0.164271	0.484848	0.165	0.08	0.0718328	2.0625	0.338809	57	0	1	1	1	0	0
Drepanaphis monelli 1	2.5	3.77	1.508	0.11	0.06	0.78	0.55	0.64	0.14	1.49	1.63	2.08974	0.820513	0.705128	10.6429	0.38	0.7	0.13	0.51	0.66	0.264	1.28	0.512	0.12	0.857143	0.153846	0.0736196	0.12	0.08	1.5	1	0.857143	0.153846	0.5	0.24	0.13	0.096	1.84615	0.307692	32	0	1	1	1	0	0
Drepanaphis monelli 2	2.7	3.86	1.42963	0.12	0.06	0.77	0.6	0.61	0.15	1.55	1.7	2.20779	0.792208	0.779221	10.3333	0.38	0.7	0.12	0.53	0.72	0.266667	1.37	0.507407	0.12	0.8	0.155844	0.0705882	0.12	0.07	1.71429	1	0.8	0.155844	0.461538	0.26	0.13	0.0962963	2	0.337662	62	0	1	1	1	0	0
Drepanaphis monelli 3	2.56	3.62	1.41406	0.11	0.06	0.77	0.55	0.59	0.13	1.41	1.54	2	0.766234	0.714286	10.8462	0.33	0.65	0.13	0.48	0.64	0.25	1.24	0.484375	0.11	0.846154	0.142857	0.0714286	0.11	0.08	1.375	1	0.846154	0.142857	0.44	0.25	0.14	0.0976562	1.78571	0.324675	39	0	1	1	1	0	0
Drepanaphis monelli 4	1.99	3.637	1.82764	0.1	0.6	0.63	0.49	0.57	0.16	1.087	1.247	1.97937	0.904762	0.777778	6.79375	0.28	0.558		0.466	0.554	0.278392	1.104	0.554774	0.12	0.75	0.190476	0.096231	0.12	0.07	1.71429	1	0.75	0.190476	0.571429	0.21	0.08	0.105528	2.625	0.333333	74	0	1	1	1	0	0
Drepanaphis monelli 5	2.253	3.19	1.41589	0.12	0.07	0.71	0.5	0.58	0.16	1.05	1.21	1.70423	0.816901	0.704225	6.5625	0.36	0.58	0.12	0.458	0.567	0.251664	1.144	0.507767	0.122	0.7625	0.171831	0.100826	0.12	0.07	1.71429	0.983607	0.75	0.169014	0.6	0.2	0.1	0.0887705	2	0.28169	56	0	1	1	1	0	0
Drepanaphis nigricans 1	2.14	3.67	1.71495	0.1	0.05	0.71	0.47	0.6	0.13	1.61	1.74	2.4507	0.84507	0.661972	12.3846	0.31	0.6	0.11	0.47	0.59	0.275701	1.12	0.523364	0.1	0.769231	0.140845	0.0574713	0.1	0.08	1.25	1	0.769231	0.140845	0.526316	0.19	0.12	0.088785	1.58333	0.267606	62	1	1	0	0	0	0
Drepanaphis sabrinae 1	2.422	3.369	1.391	0.11	0.06	0.765	0.584	0.57	0.15	1.13	1.28	1.6732	0.745098	0.763399	7.53333	0.35	0.56	0.09	0.47	0.58	0.239472	1.15	0.474814	0.12	0.8	0.156863	0.09375	0.12	0.07	1.71429	1	0.8	0.156863	0.5	0.24	0.08	0.0990917	3	0.313725	76	0	1	1	1	0	1
Drepanaphis sabrinae 2	2.44	3.24	1.32787	0.11	0.07	0.8	0.51	0.55	0.14	1.06	1.2	1.5	0.6875	0.6375	7.57143	0.36	0.59	0.11	0.46	0.59	0.241803	1.13	0.463115	0.11	0.785714	0.1375	0.0916667	0.12	0.06	2	1.09091	0.857143	0.15	0.6	0.2	0.08	0.0819672	2.5	0.25	70	0	1	1	1	0	1
Drepanaphis simpsoni 1	2.78	2.89	1.03957	0.12	0.07	0.73	0.56	0.58	0.13	0.7	0.83	1.13699	0.794521	0.767123	5.38462	0.36	0.57	0.14	0.48	0.61	0.219424	1.13	0.406475	0.12	0.923077	0.164384	0.144578	0.08	0.07	1.14286	0.666667	0.615385	0.109589	0.5	0.16	0.13	0.057554	1.23077	0.219178	40	1	0	0	0	1	0
Drepanaphis simpsoni 2	2.81	3.28	1.16726	0.1	0.06	0.72	0.55	0.54	0.12	1.19	1.31	1.81944	0.75	0.763889	9.91667	0.35	0.57	0.12	0.48	0.62	0.220641	1.13	0.402135	0.11	0.916667	0.152778	0.0839695	0.09	0.07	1.28571	0.818182	0.75	0.125	0.529412	0.17	0.12	0.0604982	1.41667	0.236111	40	1	0	0	0	1	0
Drepanaphis simpsoni 3	2.85	3.3	1.15789	0.11	0.06	0.77	0.54	0.51	0.12	1.19	1.31	1.7013	0.662338	0.701299	9.91667	0.38	0.6	0.13	0.48	0.61	0.214035	1.16	0.407018	0.12	1	0.155844	0.0916031	0.09	0.07	1.28571	0.75	0.75	0.116883	0.529412	0.17	0.11	0.0596491	1.54545	0.220779	43	1	0	0	0	1	0
Drepanaphis spicata 1	2.87	3.44	1.19861	0.12	0.06	0.86	0.68	0.7	0.13	0.89	1.02	1.18605	0.813953	0.790698	6.84615		0.7	0.15	0.55	0.73	0.254355	1.41	0.491289	0.12	0.923077	0.139535	0.117647	0.1	0.08	1.25	0.833333	0.769231	0.116279	0.434783	0.23	0.16	0.0801394	1.4375	0.267442	59	0	0	0	0	0	0
Drepanaphis tissoti 1	2.43	3.87	1.59259	0.11	0.06	0.91	0.57	0.6	0.12	1.5	1.62	1.78022	0.659341	0.626374	12.5	0.3	0.55	0.1	0.45	0.57	0.234568	1.02	0.419753	0.1	0.833333	0.10989	0.0617284	0.08	0.07	1.14286	0.8	0.666667	0.0879121	0.444444	0.18	0.13	0.0740741	1.38462	0.197802	30	1	1	1	0	0	1
Drepanaphis utahensis 1	2.9	2.93	1.01034	0.09	0.05	0.58	0.51	0.54	0.14	1.02	1.16	2	0.931034	0.87931	7.28571	0.35	0.59	0.13	0.46	0.59	0.203448	1.19	0.410345	0.12	0.857143	0.206897	0.103448	0.1	0.06	1.66667	0.833333	0.714286	0.172414	0.555556	0.18	0.09	0.062069	2	0.310345	15	2	0	0	0	1	0
Drepanaphis utahensis 2	2.64	2.59	0.981061	0.09	0.06	0.52	0.47	0.53	0.12	0.8	0.92	1.76923	1.01923	0.903846	6.66667	0.3	0.58	0.12		0.53	0.200758	1.03	0.390152	0.11	0.916667	0.211538	0.119565	0.09	0.06	1.5	0.818182	0.75	0.173077	0.642857	0.14	0.07	0.0530303	2	0.269231	42	2	0	0	0	1	0
Drepanaphis utahensis 3	2.96	2.82	0.952703	0.1	0.06	0.58	0.49	0.55	0.13	0.91	1.04	1.7931	0.948276	0.844828	7	0.39	0.56	0.14	0.47	0.57	0.192568	1.11	0.375	0.12	0.923077	0.206897	0.115385	0.09	0.07	1.28571	0.75	0.692308	0.155172	0.5	0.18	0.09	0.0608108	2	0.310345	52	2	0	0	0	1	0
Drepanaphis utahensis 4	3.24	2.84	0.876543	0.1	0.06	0.71	0.51	0.52	0.12	0.82	0.94	1.32394	0.732394	0.71831	6.83333	0.4	0.57	0.16	0.46	0.6	0.185185	1.17	0.361111	0.11	0.916667	0.15493	0.117021	0.1	0.08	1.25	0.909091	0.833333	0.140845	0.5	0.2	0.09	0.0617284	2.22222	0.28169	30	2	0	0	0	1	0
Drepanaphis utahensis 5	3.01	3.03	1.00664	0.1	0.06	0.74	0.51	0.53	0.13	0.96	1.09	1.47297	0.716216	0.689189	7.38462	0.38	0.61	0.15	0.46	0.63	0.209302	1.23	0.408638	0.12	0.923077	0.162162	0.110092	0.09	0.07	1.28571	0.75	0.692308	0.121622	0.473684	0.19	0.1	0.0631229	1.9	0.256757	43	2	0	0	0	1	0
Explanation of abbreviations:
BL	Length of body
ANT	Length of antennae
ANT/BL	Length of antennae/length of body
ANT I	Length of antennae segment I
ANT II	Length of antennae segment II
ANT III	Length of antennae segment III
ANT IV	Length of antennae segment IV
ANT V	Length of antennae segment V
ANT VI BASE	Length of antennae segment VI base
ANT VI PT	Length of antennae segment VI processus terminalis
ANT VI	Length of antennae segment VI
ANT VI/ANT III	Ant segment ratio VI:III
ANT V/ANT III	Ant segment ratio V:III
ANT IV/ANT III	Ant segment ratio IV:III
ANT VI PT/ANT VI BASE	Ant segment ratio VI PT:VI BASE
HW	Head width across compound eyes
I FEMUR L	First femora length
I FEMUR W	First femora width
II FEMUR L	Second femora length
III FEMUR L	Hind femora length
III FEMUR L/BL	Hind femora lenght/length of body
III TIBIA L	Hind tibia lenght
III TIBIA L/BL	Hind tibia lenght/length of body
HT II L	Length of the 2nd segment of hind tarsus
HT II L/ANT VI BASE	Length of the 2nd segment of hind tarsus/length of base of last antennal segment
HT II L/ANT III	Length of the 2nd segment of hind tarsus/length of 3rd antennal segment
HT II L/ANT VI	Length of the 2nd segment of hind tarsus/length of 6th antennal segment
URS L	Ultimate rostral segment length
URS W	Ultimate rostral segment width
URS L/URS W	Ultimate rostral segment length/Ultimate rostral segment width
URS L/HT II L	Ultimate rostral segment length/length of 2nd segment of hind tarsus
URS L/ANT VI BASE	Ultimate rostral segment length/length of base of last antennal segment
URS L/ANT III	Ultimate rostral segment length/length of 3rd antennal segment
URS L/SIPH	Ultimate rostral segment length/length of siphunculus
SIPH L	Siphunculus length
SIPH middle	Mind-width of siphunculus
SIPH L/BL	Siphunculus length/body length
SIPH L/SIPH middle	Siphunculus length/mind-width of siphunculus
SIPH L/ANT III	Siphunculus length/length of 3rd antennal segment

## Sheet: Correlation
	BL	ANT	ANT/BL	ANT I	ANT II	ANT III	ANT IV	ANT V	ANT VI BASE	ANT VI PT	ANT VI	ANT VI / ANT III	ANT V / ANT III	ANT IV / ANT III	ANT VI PT / ANT VI BASE	HW	I FEMUR L	I FEMUR W	II FEMUR L	III FEMUR L	III FEMUR L / BL	III TIBIA L	III TIBIA L / BL	HT II L	HT II L / ANT VI BASE	HT II L / ANT III	HT II L / ANT VI	URS L	URS W	URS L / URS W	URS L / HT II L	URS L / ANT VI BASE	URS L / ANT III	URS L / SIPH	SIPH L	SIPH middle	SIPH L / BL	SIPH L / SIPH middle	SIPH L / ANT III	Pseudosensories on hind tibiae	Antennae colour	Dorsal sclerites colour	Siphunculi colour	Fore tibiae colour	Frontal setae - 2 pairs	Number of accessory rhinaria on VI BASE
BL	1
ANT	0.14257	1
ANT/BL	-0.660479	0.632665	1
ANT I	0.5605	0.574861	-0.027864	1
ANT II	-0.159914	0.209956	0.300585	-0.0320195	1
ANT III	0.402046	0.799084	0.267535	0.626802	-0.0772808	1
ANT IV	0.497684	0.696403	0.107703	0.646027	-0.0639596	0.880601	1
ANT V	0.324448	0.762741	0.296566	0.622443	0.028598	0.836049	0.888335	1
ANT VI BASE	0.0387948	0.32317	0.18962	0.300816	0.297072	0.205224	0.328528	0.364884	1
ANT VI PT	-0.0751657	0.851763	0.700497	0.354324	-0.0290972	0.507873	0.334079	0.4205	0.109125	1
ANT VI	-0.0731116	0.860747	0.704664	0.365098	-0.0163733	0.513759	0.346136	0.43362	0.150817	0.999116	1
ANT VI / ANT III	-0.401298	0.398268	0.634239	-0.0514747	0.0391263	-0.148919	-0.25222	-0.113692	0.000327577	0.771686	0.767456	1
ANT V / ANT III	-0.240854	-0.317877	-0.0542717	-0.228383	0.179519	-0.574147	-0.279298	-0.0407928	0.117838	-0.291349	-0.284763	0.107064	1
ANT IV / ANT III	0.0447652	-0.414287	-0.360413	-0.171605	0.0299148	-0.49813	-0.0362422	-0.153274	0.125984	-0.449788	-0.441986	-0.140189	0.701113	1
ANT VI PT / ANT VI BASE	-0.1069	0.731994	0.647168	0.241585	-0.113928	0.430852	0.213486	0.288874	-0.207848	0.9466	0.932604	0.761349	-0.331289	-0.494216	1
HW	0.806629	0.0910802	-0.557943	0.565004	-0.282996	0.369778	0.440735	0.269251	0.118665	-0.0932952	-0.0874952	-0.431051	-0.321721	-0.0371641	-0.156162	1
I FEMUR L	0.605909	0.644195	-0.020504	0.693243	-0.0608011	0.708516	0.777645	0.785062	0.357385	0.386739	0.399727	-0.0776875	-0.138528	-0.0995491	0.233187	0.571988	1
I FEMUR W	0.625753	-0.0858474	-0.562598	0.231235	-0.00507674	0.0963887	0.201303	0.150253	0.0814081	-0.267149	-0.262428	-0.393927	0.0322275	0.12784	-0.304529	0.539413	0.368567	1
II FEMUR L	0.731156	0.57213	-0.162161	0.826191	-0.0198123	0.633409	0.719078	0.665121	0.312528	0.31892	0.330372	-0.0990348	-0.174217	-0.0516825	0.187397	0.664278	0.867914	0.369702	1
III FEMUR L	0.737831	0.593946	-0.14568	0.779752	-0.069076	0.695031	0.758471	0.69323	0.325723	0.338345	0.35026	-0.123237	-0.262254	-0.12637	0.202945	0.699155	0.917258	0.424795	0.935049	1
III FEMUR L / BL	-0.719234	0.424139	0.867274	-0.0486924	0.195611	0.126344	0.0373878	0.233101	0.26824	0.486803	0.495471	0.49972	0.0734764	-0.224349	0.401025	-0.503549	0.0315419	-0.49764	-0.131507	-0.0741551	1
III TIBIA L	0.720617	0.546813	-0.17601	0.720731	-0.0456815	0.651778	0.752497	0.704592	0.368293	0.268255	0.282356	-0.172584	-0.167633	-0.0447146	0.11374	0.690728	0.949393	0.457407	0.901721	0.943585	-0.111206	1
III TIBIA L / BL	-0.721824	0.357602	0.80771	-0.100938	0.22264	0.0781575	0.0350776	0.243979	0.317674	0.384472	0.395793	0.415846	0.177679	-0.124287	0.276956	-0.49597	0.0638163	-0.456558	-0.158366	-0.130755	0.937315	-0.0509004	1
HT II L	0.498723	0.0384113	-0.380805	0.428656	0.131888	0.0811705	0.252666	0.184639	0.413494	-0.158555	-0.140196	-0.236077	0.0922706	0.231084	-0.291539	0.559137	0.421517	0.559336	0.523164	0.506033	-0.2423	0.544896	-0.191584	1
HT II L / ANT VI BASE	0.429197	-0.254092	-0.525718	0.144895	-0.131643	-0.115237	-0.0568326	-0.156897	-0.499556	-0.249118	-0.268875	-0.218656	-0.00861714	0.121011	-0.092849	0.399398	0.0759673	0.449439	0.218068	0.180026	-0.465546	0.187983	-0.451572	0.577902	1
HT II L / ANT III	-0.119483	-0.722232	-0.453905	-0.351169	0.116981	-0.868532	-0.678949	-0.683079	-0.0279213	-0.550941	-0.549093	0.00298641	0.565012	0.577826	-0.533174	-0.095594	-0.457108	0.169978	-0.329985	-0.400856	-0.265467	-0.344321	-0.195827	0.395109	0.409329	1
HT II L / ANT VI	0.155581	-0.775712	-0.71306	-0.230643	0.019518	-0.424734	-0.243597	-0.308345	-0.0622212	-0.959383	-0.956738	-0.788053	0.293062	0.424531	-0.9217	0.195574	-0.264871	0.35942	-0.194844	-0.204937	-0.47571	-0.143086	-0.3841	0.335309	0.370246	0.559117	1
URS L	0.0694534	0.0513905	-0.0265908	0.178938	0.196957	0.0431162	0.0960948	0.0479701	0.352676	-0.0668225	-0.051709	-0.0878342	-0.0143621	0.0478701	-0.190836	0.164522	0.164864	0.142233	0.123302	0.161371	0.060193	0.230707	0.123577	0.35067	0.0470866	0.12307	0.0830182	1
URS W	0.0522382	0.192375	0.0740727	0.190775	0.0419782	0.127391	0.0722643	0.203743	0.0537236	0.170991	0.172224	0.0957253	0.062055	-0.181234	0.141282	-0.0108639	0.169677	0.373517	0.208473	0.180204	0.0893056	0.202007	0.115345	0.238259	0.18654	0.0268083	-0.0735943	0.0842342	1
URS L / URS W	0.0145482	-0.0674782	-0.0511633	0.0464474	0.136286	-0.0454628	0.023136	-0.076744	0.250763	-0.145237	-0.133914	-0.110117	-0.0340049	0.132422	-0.227659	0.142042	0.0456133	-0.124387	-0.0168688	0.0274042	0.017992	0.0823366	0.0645878	0.154661	-0.0544081	0.0913627	0.101416	0.799723	-0.522046	1
URS L / HT II L	-0.164214	0.00847991	0.13705	-0.0338307	0.124457	-0.00166367	-0.0317813	-0.0629633	0.145482	-0.0169697	-0.0107978	0.00247298	-0.0812009	-0.0645035	-0.0738691	-0.0918768	-0.0495758	-0.134072	-0.130855	-0.0851424	0.167331	-0.0433875	0.195014	-0.132887	-0.231403	-0.0647773	-0.0535979	0.876755	-0.0686278	0.782972	1
URS L / ANT VI BASE	0.0686383	-0.138385	-0.15569	0.0339933	0.049442	-0.080684	-0.0858722	-0.157609	-0.130874	-0.150559	-0.155132	-0.10395	-0.0705065	-0.00689313	-0.122006	0.102895	-0.0183107	0.114453	-0.0248131	0.00285898	-0.0972049	0.0521919	-0.0573557	0.176345	0.31077	0.172389	0.145572	0.879376	0.0689091	0.715252	0.849329	1
URS L / ANT III	-0.230718	-0.499735	-0.197195	-0.27864	0.202674	-0.635583	-0.524914	-0.532125	0.0687088	-0.390859	-0.385685	0.0313747	0.374524	0.361112	-0.41659	-0.160472	-0.37924	0.0173816	-0.336146	-0.366773	-0.0493807	-0.288221	0.0299588	0.18134	0.140036	0.680706	0.343559	0.729005	0.0253825	0.608291	0.678009	0.748081	1
URS L / SIPH	-0.0976458	-0.442298	-0.272723	-0.174828	0.177774	-0.387055	-0.235249	-0.326616	0.134971	-0.505008	-0.496395	-0.276504	0.247817	0.386605	-0.540529	-0.0713969	-0.256138	0.00625045	-0.208404	-0.238667	-0.116737	-0.179596	-0.0433891	0.261562	0.152906	0.505885	0.470269	0.609472	0.0299443	0.491307	0.528771	0.602011	0.752574	1
SIPH L	0.144877	0.558235	0.311001	0.361301	-0.0200564	0.461365	0.332725	0.396448	0.176027	0.542823	0.547282	0.2831	-0.289736	-0.405935	0.461283	0.204071	0.443106	0.108617	0.353379	0.420224	0.228718	0.424126	0.207912	0.0440703	-0.112836	-0.43243	-0.484148	0.382266	0.107329	0.273513	0.355212	0.285852	-0.0495089	-0.487564	1
SIPH middle	0.0646013	0.472027	0.320684	0.290685	-0.195704	0.398223	0.242647	0.312745	-0.139247	0.553767	0.544833	0.343351	-0.291235	-0.426689	0.598689	-0.0386534	0.258621	0.136411	0.255	0.337571	0.261856	0.218536	0.107274	-0.0539565	0.0542906	-0.398136	-0.44562	-0.057997	0.273648	-0.21717	-0.0368619	0.000755209	-0.316098	-0.498404	0.563718	1
SIPH L / BL	-0.599443	0.376015	0.764076	-0.119572	0.119709	0.0926593	-0.0912597	0.0836047	0.0951156	0.527948	0.529067	0.557512	-0.0813708	-0.385622	0.494769	-0.430703	-0.0988599	-0.412018	-0.252667	-0.197886	0.710258	-0.20125	0.67207	-0.378394	-0.436436	-0.306705	-0.546784	0.2302	-0.00516423	0.217282	0.408855	0.16282	0.0963419	-0.342091	0.686663	0.419334	1
SIPH L / SIPH middle	-0.00384803	-0.00543567	-0.0168018	-0.0328186	0.225932	0.0149667	0.0703774	0.0470194	0.314455	-0.143311	-0.129224	-0.168414	0.0435746	0.0932192	-0.261162	0.167838	0.0649989	-0.135512	-0.0172402	-0.0455775	-0.0423273	0.0826373	0.102566	0.0463642	-0.213842	-0.00953538	0.0678192	0.385455	-0.239797	0.484456	0.365935	0.228296	0.264972	0.0876035	0.275159	-0.61578	0.205789	1
SIPH L / ANT III	-0.212282	-0.196793	0.0353225	-0.215571	0.0373022	-0.447811	-0.488568	-0.395916	-0.0896489	0.0563908	0.0522893	0.388755	0.19923	0.0209186	0.0693146	-0.150677	-0.248943	0.0103537	-0.256202	-0.24728	0.0585198	-0.220087	0.0672641	-0.107431	-0.0130143	0.338235	-0.0893724	0.278115	-0.0486902	0.277884	0.331812	0.329585	0.496944	-0.189686	0.560793	0.195599	0.587622	0.264259	1
Pseudosensories on hind tibiae	0.135659	0.117211	-0.0189295	0.33326	0.216462	0.0690423	0.125929	0.163741	0.187226	-0.0112084	-0.00326519	-0.0552474	0.112568	0.0510473	-0.0793629	0.164965	0.188615	0.150001	0.349459	0.23189	0.0283841	0.277279	0.0906305	0.395785	0.243823	0.128365	0.0507775	0.229735	0.100391	0.176653	0.00142695	0.138433	0.139615	-0.0232566	0.27069	-0.0567791	0.0748489	0.296822	0.192735	1
Antennae colour	0.0774376	-0.36186	-0.29688	-0.485996	-0.154773	-0.196692	-0.17364	-0.232359	-0.319858	-0.320976	-0.332738	-0.234905	0.0539859	0.14208	-0.213067	-0.0921754	-0.249373	0.0643759	-0.341504	-0.282099	-0.371029	-0.290104	-0.376638	-0.375568	-0.105912	-0.00849172	0.230623	-0.455845	-0.249281	-0.271462	-0.249626	-0.309861	-0.21854	-0.0385447	-0.476506	-0.295325	-0.376798	-0.0762541	-0.234491	-0.624973	1
Dorsal sclerites colour	-0.481991	0.0742797	0.420524	-0.0899382	0.16102	-0.183909	-0.328052	-0.223692	0.21084	0.250626	0.258165	0.417095	-0.0335742	-0.216231	0.201429	-0.280276	-0.259058	-0.315179	-0.269124	-0.260869	0.434177	-0.255163	0.425346	0.0315717	-0.140314	0.181165	-0.23129	0.20527	0.0776134	0.156239	0.163451	0.10809	0.26105	0.0241147	0.244682	0.171221	0.488323	-0.00228161	0.328518	0.253954	-0.658687	1
Siphunculi colour	-0.416533	0.00376151	0.314388	-0.0734093	0.175609	-0.202397	-0.315356	-0.278639	0.240885	0.146075	0.155459	0.315309	-0.0739521	-0.154512	0.0867533	-0.215355	-0.272574	-0.268996	-0.259097	-0.239954	0.355043	-0.2447	0.335461	0.104466	-0.0975835	0.239365	-0.132897	0.452721	0.00696112	0.394079	0.404687	0.358434	0.464949	0.245021	0.252203	0.127989	0.449474	0.0517183	0.355239	0.215217	-0.6624	0.944148	1
Fore tibiae colour	-0.205401	-0.16185	-0.000187622	-0.00292308	0.206738	-0.290133	-0.260823	-0.250017	0.398522	-0.130347	-0.112776	0.0563284	0.109438	0.106693	-0.255509	0.0395839	-0.0985334	0.0018485	-0.0847253	-0.0974181	0.161983	-0.0187351	0.249287	0.39327	0.0417275	0.450783	0.157674	0.493856	0.0950557	0.379478	0.291343	0.325812	0.539211	0.371852	0.126993	-0.156352	0.153015	0.220908	0.291268	0.396209	-0.685407	0.800076	0.847405	1
Frontal setae - 2 pairs	0.310181	-0.291515	-0.435768	-0.232403	-0.116193	-0.121081	0.0231795	-0.0836699	-0.312808	-0.343192	-0.354534	-0.315214	0.144125	0.320807	-0.246581	0.0621729	-0.0872787	0.42634	-0.145837	-0.0991092	-0.548245	-0.0656335	-0.509886	-0.0503333	0.223812	0.0826317	0.317229	-0.162372	-0.0484349	-0.141075	-0.132556	-0.0195999	-0.0352554	0.0275966	-0.239104	-0.102572	-0.386351	-0.101056	-0.0666499	-0.253907	0.639339	-0.692968	-0.654264	-0.554427	1
Number of accessory rhinaria on VI BASE	-0.351529	0.323882	0.540019	-0.0659838	-0.0802674	0.25173	0.0374207	0.0417305	-0.0697672	0.447985	0.44257	0.348545	-0.362529	-0.42499	0.493363	-0.356493	-0.246554	-0.529223	-0.257909	-0.216867	0.32597	-0.319114	0.188338	-0.415464	-0.332454	-0.418376	-0.492113	0.0801814	-0.156631	0.16862	0.296828	0.103058	-0.0903525	-0.175315	0.310622	0.292224	0.55845	0.075938	0.104099	-0.0972781	-0.0912502	0.282031	0.298715	-0.14436	-0.195439	1

## Sheet: PCA results
Species	ANT III	ANT VI	ANT VI / ANT III	ANT V / ANT III	ANT VI PT / ANT VI BASE	III FEMUR L	III FEMUR L / BL	III TIBIA L	HT II L / ANT III	HT II L / ANT VI	URS L / URS W	URS L / HT II L	URS L / ANT VI BASE	URS L / ANT III	URS L / SIPH	SIPH L	SIPH L / BL	SIPH L / ANT III	Antennae colour	Dorsal sclerites colour	Siphunculi colour	Fore tibiae colour	Frontal setae - 2 pairs	Number of accessory rhinaria on VI BASE
Drepanaphis acerifoliae 1	0.7	1.03	1.47143	0.771429	7.58333	0.64	0.214047	1.26	0.171429	0.116505	1.83333	0.916667	0.916667	0.157143	0.5	0.22	0.0735786	0.314286	0	1	1	1	0	0
Drepanaphis acerifoliae 2	0.69	0.88	1.27536	0.84058	5.76923	0.63	0.221831	1.17	0.173913	0.136364	1.66667	0.833333	0.769231	0.144928	0.47619	0.21	0.0739437	0.304348	0	1	1	1	0	0
Drepanaphis acerifoliae 3	0.69	1.17	1.69565	0.753623	8	0.63	0.213559	1.19	0.188406	0.111111	1.83333	0.846154	0.846154	0.15942	0.478261	0.23	0.0779661	0.333333	0	1	1	1	0	0
Drepanaphis acerifoliae 4	0.59	0.97	1.64407	0.813559	5.92857	0.6	0.210526	1.08	0.20339	0.123711	1.25	0.833333	0.714286	0.169492	0.454545	0.22	0.077193	0.372881	0	1	1	1	0	0
Drepanaphis acerifoliae 5	0.64	1.17	1.82812	0.765625	8	0.62	0.201299	1.18	0.203125	0.111111	1.375	0.846154	0.846154	0.171875	0.44	0.25	0.0811688	0.390625	0	1	1	1	0	0
Drepanaphis acerifoliae 6	0.6	1.07	1.78333	0.783333	7.91667	0.6	0.218978	1.18	0.2	0.11215	1.66667	0.833333	0.833333	0.166667	0.47619	0.21	0.0766423	0.35	0	1	1	1	0	0
Drepanaphis carolinensis 1	0.58	1	1.72414	0.793103	6.14286	0.59	0.240816	1.12	0.224138	0.13	1.5	0.692308	0.642857	0.155172	0.5	0.18	0.0734694	0.310345	1	1	1	1	0	0
Drepanaphis carolinensis 2	0.61	1.02	1.67213	0.770492	6.28571	0.54	0.207692	1.1	0.196721	0.117647	1.42857	0.833333	0.714286	0.163934	0.588235	0.17	0.0653846	0.278689	1	1	1	1	0	0
Drepanaphis carolinensis 3	0.57	0.97	1.70175	0.842105	6.46154	0.58	0.245763	1.1	0.210526	0.123711	1.28571	0.75	0.692308	0.157895	0.5625	0.16	0.0677966	0.280702	1	1	1	1	0	0
Drepanaphis carolinensis 4	0.64	0.96	1.5	0.75	6.38462	0.58	0.221374	1.08	0.171875	0.114583	1.28571	0.818182	0.692308	0.140625	0.529412	0.17	0.0648855	0.265625	1	1	1	1	0	0
Drepanaphis carolinensis 5	0.55	0.9	1.63636	0.781818	5.42857	0.58	0.220532	1	0.218182	0.133333	1.28571	0.75	0.642857	0.163636	0.6	0.15	0.0570342	0.272727	1	1	1	1	0	0
Drepanaphis carolinensis 6	0.61	1.05	1.72131	0.786885	6	0.57	0.202847	1.11	0.196721	0.114286						0.19	0.0676157	0.311475	1	1	1	1	0	0
Drepanaphis carolinensis 7	0.54	1.03	1.90741	0.796296	6.92308	0.46	0.252747	0.91	0.203704	0.106796	1.5	0.818182	0.692308	0.166667	0.692308	0.13	0.0714286	0.240741	1	1	1	1	0	0
Drepanaphis carolinensis 8	0.57	1.04	1.82456	0.807018	6.42857	0.49	0.25	0.96	0.175439	0.0961538	1.5	0.9	0.642857	0.157895	0.6	0.15	0.0765306	0.263158	1	1	1	1	0	0
Drepanaphis choanotricha 1	0.61	1.65	2.70492	0.770492	12.75	0.51	0.288136	0.9	0.147541	0.0545455	1.66667	1.11111	0.833333	0.163934	0.47619	0.21	0.118644	0.344262	1	1	1	0	0	1
Drepanaphis choanotricha 2	0.66	1.64	2.48485	0.742424	12.6667	0.54	0.27	0.95	0.151515	0.0609756	1.5	0.9	0.75	0.136364	0.375	0.24	0.12	0.363636	1	1	1	0	0	1
Drepanaphis granovskyi 1	0.44	0.66	1.5	0.795455	5	0.42	0.195349	0.84	0.204545	0.136364	1.33333	0.888889	0.727273	0.181818	0.470588	0.17	0.0790698	0.386364	2	0	0	0	1	0
Drepanaphis idahoensis 1	0.74	0.64	0.864865	0.783784	3.92308	0.53	0.25	1.09	0.135135	0.15625	1.66667	1	0.769231	0.135135	0.526316	0.19	0.0896226	0.256757	2	0	0	0	0	0
Drepanaphis kanzensis 1	0.79	1.43	1.81013	0.708861	9.21429	0.72	0.216867	1.35	0.126582	0.0699301	1.5	0.9	0.642857	0.113924	0.529412	0.17	0.0512048	0.21519	1	0	0	0	0	0
Drepanaphis kanzensis 2	0.84	1.35	1.60714	0.690476	9.38462	0.68	0.207317	1.26	0.142857	0.0888889	1.5	0.75	0.692308	0.107143	0.473684	0.19	0.0579268	0.22619	1	0	0	0	0	0
Drepanaphis kanzensis 3	0.82	1.31	1.59756	0.731707	9.07692	0.66	0.217105	1.22	0.158537	0.0992366	1.33333	0.615385	0.615385	0.097561	0.444444	0.18	0.0592105	0.219512	1	0	0	0	0	0
Drepanaphis kanzensis 4	0.75	1.366	1.82133	0.773333	8.75714	0.68	0.278689	1.27	0.173333	0.0951684	1.125	0.692308	0.642857	0.12	0.5	0.18	0.0737705	0.24	1	0	0	0	0	0
Drepanaphis kanzensis 5	0.7	1.44	2.05714	0.8	9.28571	0.682	0.244444	1.21	0.171429	0.0833333	1.125	0.75	0.642857	0.128571	0.473684	0.19	0.0681004	0.271429	1	0	0	0	0	0
Drepanaphis keshenae 1	0.5	0.89	1.78	0.86	7.09091	0.52	0.234234	1.01	0.24	0.134831	1.2	1	1.09091	0.24	0.857143	0.14	0.0630631	0.28	0	1	1	1	0	0
Drepanaphis keshenae 2	0.487	0.93	1.90965	0.841889	7.45455	0.51	0.222029	1.005	0.229979	0.12043	1.6	0.714286	0.727273	0.164271	0.484848	0.165	0.0718328	0.338809	0	1	1	1	0	0
Drepanaphis monelli 1	0.78	1.63	2.08974	0.820513	10.6429	0.66	0.264	1.28	0.153846	0.0736196	1.5	1	0.857143	0.153846	0.5	0.24	0.096	0.307692	0	1	1	1	0	0
Drepanaphis monelli 2	0.77	1.7	2.20779	0.792208	10.3333	0.72	0.266667	1.37	0.155844	0.0705882	1.71429	1	0.8	0.155844	0.461538	0.26	0.0962963	0.337662	0	1	1	1	0	0
Drepanaphis monelli 3	0.77	1.54	2	0.766234	10.8462	0.64	0.25	1.24	0.142857	0.0714286	1.375	1	0.846154	0.142857	0.44	0.25	0.0976562	0.324675	0	1	1	1	0	0
Drepanaphis monelli 4	0.63	1.247	1.97937	0.904762	6.79375	0.554	0.278392	1.104	0.190476	0.096231	1.71429	1	0.75	0.190476	0.571429	0.21	0.105528	0.333333	0	1	1	1	0	0
Drepanaphis monelli 5	0.71	1.21	1.70423	0.816901	6.5625	0.567	0.251664	1.144	0.171831	0.100826	1.71429	0.983607	0.75	0.169014	0.6	0.2	0.0887705	0.28169	0	1	1	1	0	0
Drepanaphis nigricans 1	0.71	1.74	2.4507	0.84507	12.3846	0.59	0.275701	1.12	0.140845	0.0574713	0.125	0.1	0.0769231	0.0140845	0.0526316	0.19	0.088785	0.267606	1	1	0	0	0	0
Drepanaphis sabrinae 1	0.765	1.28	1.6732	0.745098	7.53333	0.58	0.239472	1.15	0.156863	0.09375	1.71429	1	0.8	0.156863	0.5	0.24	0.0990917	0.313725	0	1	1	1	0	1
Drepanaphis sabrinae 2	0.8	1.2	1.5	0.6875	7.57143	0.59	0.241803	1.13	0.1375	0.0916667	2	1.09091	0.857143	0.15	0.6	0.2	0.0819672	0.25	0	1	1	1	0	1
Drepanaphis simpsoni 1	0.73	0.83	1.13699	0.794521	5.38462	0.61	0.219424	1.13	0.164384	0.144578	1.14286	0.666667	0.615385	0.109589	0.5	0.16	0.057554	0.219178	1	0	0	0	1	0
Drepanaphis simpsoni 2	0.72	1.31	1.81944	0.75	9.91667	0.62	0.220641	1.13	0.152778	0.0839695	1.28571	0.818182	0.75	0.125	0.529412	0.17	0.0604982	0.236111	1	0	0	0	1	0
Drepanaphis simpsoni 3	0.77	1.31	1.7013	0.662338	9.91667	0.61	0.214035	1.16	0.155844	0.0916031	1.28571	0.75	0.75	0.116883	0.529412	0.17	0.0596491	0.220779	1	0	0	0	1	0
Drepanaphis spicata 1	0.86	1.02	1.18605	0.813953	6.84615	0.73	0.254355	1.41	0.139535	0.117647	1.25	0.833333	0.769231	0.116279	0.434783	0.23	0.0801394	0.267442	0	0	0	0	0	0
Drepanaphis tissoti 1	0.91	1.62	1.78022	0.659341	12.5	0.57	0.234568	1.02	0.10989	0.0617284	1.14286	0.8	0.666667	0.0879121	0.444444	0.18	0.0740741	0.197802	1	1	1	0	0	1
Drepanaphis utahensis 1	0.58	1.16	2	0.931034	7.28571	0.59	0.203448	1.19	0.206897	0.103448	1.66667	0.833333	0.714286	0.172414	0.555556	0.18	0.062069	0.310345	2	0	0	0	1	0
Drepanaphis utahensis 2	0.52	0.92	1.76923	1.01923	6.66667	0.53	0.200758	1.03	0.211538	0.119565	1.5	0.818182	0.75	0.173077	0.642857	0.14	0.0530303	0.269231	2	0	0	0	1	0
Drepanaphis utahensis 3	0.58	1.04	1.7931	0.948276	7	0.57	0.192568	1.11	0.206897	0.115385	1.28571	0.75	0.692308	0.155172	0.5	0.18	0.0608108	0.310345	2	0	0	0	1	0
Drepanaphis utahensis 4	0.71	0.94	1.32394	0.732394	6.83333	0.6	0.185185	1.17	0.15493	0.117021	1.25	0.909091	0.833333	0.140845	0.5	0.2	0.0617284	0.28169	2	0	0	0	1	0
Drepanaphis utahensis 5	0.74	1.09	1.47297	0.716216	7.38462	0.63	0.209302	1.23	0.162162	0.110092	1.28571	0.75	0.692308	0.121622	0.473684	0.19	0.0631229	0.256757	2	0	0	0	1	0
	PC	Eigenvalue	% variance
	1	4.90167	74.357
	2	1.11429	16.903
	3	0.209156	3.1728
	4	0.129954	1.9714
	5	0.0886866	1.3453
	6	0.0571071	0.86629
	7	0.036315	0.55089
	8	0.019928	0.3023
	9	0.0127423	0.1933
	10	0.00765136	0.11607
	11	0.00469548	0.071229
	12	0.00400746	0.060792
	13	0.00326452	0.049522
	14	0.00130684	0.019824
	15	0.000688671	0.010447
	16	0.000292996	0.0044447
	17	0.0001824	0.0027669
	18	0.000101208	0.0015353
	19	4.15091e-05	0.00062968
	20	1.54062e-05	0.00023371
	21	9.51937e-06	0.00014441
	22	3.33649e-06	5.0613e-05
	23	1.48998e-06	2.2603e-05
	24	8.08562e-07	1.2266e-05
	PC 1	PC 2	PC 3	PC 4	PC 5	PC 6	PC 7	PC 8	PC 9	PC 10	PC 11	PC 12	PC 13	PC 14	PC 15	PC 16	PC 17	PC 18	PC 19	PC 20	PC 21	PC 22	PC 23	PC 24
Drepanaphis acerifoliae 1	-0.36332	1.0965	-0.31878	0.23362	0.11068	0.060313	0.25245	-0.049476	-0.20501	0.023675	0.057301	0.012797	0.0767	-0.033374	-0.0085376	-0.0023104	0.00062423	0.0018663	-0.0093387	-0.0046854	-0.0022945	-0.0017745	0.00057175	-0.0005705
Drepanaphis acerifoliae 2	-2.172	1.1086	-0.34496	0.076886	-0.079782	-0.16126	0.11244	0.019446	-0.19257	0.061161	-0.035638	0.024294	0.046476	0.033365	-0.014566	-0.013745	0.023253	-0.0004927	-0.0041099	-0.003872	0.0012384	-0.0011221	-0.00095122	0.00028085
Drepanaphis acerifoliae 3	0.087619	1.0921	-0.24956	0.14921	0.1755	0.11432	0.11742	0.03407	-0.21426	-0.01826	0.017553	0.010009	0.0015149	-0.029551	0.045557	-0.011492	0.016818	-0.0028457	0.0012123	-0.0018159	-0.0021125	-0.00069513	0.0011012	-0.001307
Drepanaphis acerifoliae 4	-1.9522	1.0786	-0.22715	-0.26952	-0.02229	-0.27275	-0.19275	-0.035135	0.033112	0.11131	0.011102	0.018057	-0.09876	0.015002	-0.0096228	-0.031417	0.0078743	0.00084225	0.0097004	0.00096927	-0.00044515	0.001385	-0.00092122	-0.00023754
Drepanaphis acerifoliae 5	0.11645	1.0489	-0.21855	-0.16485	0.15799	-0.078239	-0.0040183	-0.063136	0.0055118	0.074079	0.112	0.033056	-0.066575	-0.010523	0.034301	-0.015962	-0.009014	-0.0048177	0.013006	-0.00043337	0.0011691	0.0018951	-0.0020827	-0.00073618
Drepanaphis acerifoliae 6	0.0070559	1.0782	-0.20993	0.016114	0.18718	0.034201	0.010796	-0.058296	-0.1767	-0.027406	0.081226	0.033549	-0.0015055	-0.022292	-0.01533	0.0056699	-0.013161	0.0072927	-0.0036107	-0.0016058	-0.00049244	-0.00093139	-0.00064535	-0.00017665
Drepanaphis carolinensis 1	-1.7887	0.50863	0.48383	-0.26564	-0.078967	0.11113	0.067004	0.13116	-0.07223	-0.029976	0.017757	0.10453	-0.022926	-0.018009	0.0067351	0.026077	0.0090382	0.01406	0.0024152	0.0070319	-0.00017788	0.0015615	0.0015485	0.00027332
Drepanaphis carolinensis 2	-1.6538	0.50495	0.47635	-0.21849	-0.075635	0.10016	0.13558	0.015611	0.061398	-0.011807	-0.016871	0.019474	-0.0034463	-0.031398	0.0046028	-0.0074012	-0.032847	0.0031932	0.0022231	-0.00010913	0.0063098	-0.003068	0.00068738	-0.00031941
Drepanaphis carolinensis 3	-1.4796	0.47815	0.4811	-0.35295	-0.078141	0.019617	0.11676	-0.022014	0.060808	-0.029997	0.032442	0.085525	0.030466	0.025549	-0.033613	0.023197	0.0055447	0.008545	-0.0019727	0.0014345	-0.0016509	5.4082e-05	-0.00060473	0.00094448
Drepanaphis carolinensis 4	-1.5763	0.47141	0.42096	-0.28605	-0.15453	-0.033612	0.28973	-0.032959	0.062627	-0.0044842	0.012301	-0.00024377	-0.027288	0.010835	-0.040053	-0.0017065	0.0067425	-0.0053715	-0.00089273	-0.0037929	-0.0031965	-0.0030201	-0.00089246	0.0011766
Drepanaphis carolinensis 5	-2.5072	0.50389	0.49201	-0.35799	-0.15445	-0.039965	0.01243	-0.0073933	0.06969	-0.046159	-0.044476	0.057292	-0.041279	-0.026149	-0.013916	-0.018554	0.036409	0.0032317	0.0077121	0.0049618	0.001358	0.0003188	0.0026231	-0.00027687
Drepanaphis carolinensis 6	-1.922	0.51714	0.48125	-0.2375	-0.079607	0.10995	0.061508	0.082453	0.066839	0.069468	0.020134	0.033355	-0.036726	-0.026469	0.02929	-0.01504	-0.012489	-0.031485	-0.021574	-0.00060785	0.00012612	0.0047806	0.00011799	0.0011089
Drepanaphis carolinensis 7	-1.0102	0.50601	0.598	-0.2168	0.042794	0.17992	-0.016578	-0.094718	0.012864	-0.18603	-0.09412	-0.052853	-0.0023362	0.0013931	0.010253	0.022114	-0.0063648	-0.00755	0.010245	-0.0069401	0.001163	0.002939	-0.001407	-0.00099385
Drepanaphis carolinensis 8	-1.4986	0.51786	0.56066	-0.19999	-0.017382	0.16378	-0.0099319	0.00040554	0.030278	-0.058088	-0.08935	-0.088228	-0.036118	0.022498	-0.037241	0.0074899	-0.0086024	-0.009646	0.0025805	-0.0058093	-0.0047369	-0.0017986	-0.0013966	-0.00097093
Drepanaphis choanotricha 1	4.9884	0.034305	0.88377	0.57815	-0.12772	0.10105	-0.37355	-0.17444	-0.062894	0.099649	-0.010116	-0.022869	-0.009447	-0.044075	-0.029489	0.012461	0.011126	-0.019299	-0.00091207	0.0083193	0.00053104	-0.0022923	-0.00050436	-0.00024994
Drepanaphis choanotricha 2	4.8926	-0.01119	0.79296	0.41605	-0.2576	-0.085567	-0.19955	-0.088904	-0.12554	0.087079	0.022552	0.06383	-0.046636	-0.0020843	0.01639	0.0127	0.0076058	0.0053068	0.00445	-0.012867	0.0033272	0.001411	0.0011238	0.0016506
Drepanaphis granovskyi 1	-3.024	-1.6334	0.35979	0.11462	0.17008	-0.20686	-0.22028	-0.14087	-0.083734	0.034185	0.085675	-0.1497	-0.13168	0.0119	0.0097383	-0.012484	-0.004404	0.029083	-0.0093335	0.00032527	-0.0026955	0.00054831	-0.00074913	0.00047274
Drepanaphis idahoensis 1	-4.1234	-1.3046	0.060787	0.29965	-0.79994	0.34413	0.16881	-0.11305	-0.093349	0.1025	0.027994	-0.15728	0.059462	0.018674	0.019627	0.021407	0.0087626	0.00032642	0.0019672	0.0035931	0.0059415	0.00086987	-0.00022004	-0.00064832
Drepanaphis kanzensis 1	1.3192	-0.85007	-0.50277	0.074109	-0.24084	0.4699	-0.038089	0.053623	0.06506	-0.024365	-0.040659	-0.0072212	-0.011582	-0.069528	-0.081199	-0.038378	-0.015009	0.01377	-0.0025165	-0.0019222	0.0035922	0.0010978	0.00060082	0.0008828
Drepanaphis kanzensis 2	1.4551	-0.8747	-0.54663	0.076496	-0.30177	0.36211	0.13674	-0.013506	-0.076119	-0.11304	0.0035336	-0.0095557	-0.02102	-0.0050555	0.029	-0.024619	0.0024416	-0.0051349	0.0072245	0.0016443	-0.0020431	-0.00063101	-0.00066701	0.0014445
Drepanaphis kanzensis 3	1.1545	-0.89665	-0.54175	-0.099743	-0.35939	0.22945	0.075763	0.0021337	-0.080749	-0.14794	-0.0076602	0.038375	-0.034708	0.046486	0.044061	-0.0085485	-0.0010166	-0.0060866	0.0026551	0.0023005	0.00032907	-0.0023082	-0.00066467	0.0014221
Drepanaphis kanzensis 4	0.87714	-0.88863	-0.48748	-0.24286	-0.3164	0.22419	-0.15377	-0.013623	0.14242	-0.041212	0.0040339	0.078434	-0.027402	0.0048516	0.020163	0.036713	0.005513	0.014681	-0.01168	-0.002974	-0.0029978	0.0012866	8.2133e-05	-0.0013484
Drepanaphis kanzensis 5	1.4283	-0.88719	-0.40861	-0.26946	-0.21321	0.3037	-0.28725	-0.030501	0.16165	-0.029831	0.036209	0.042133	-0.066911	0.024876	0.003803	-0.010888	0.016244	-0.0087682	-0.0071734	-0.0018306	-0.00066759	-0.0026356	0.00016986	-0.001795
Drepanaphis keshenae 1	-0.82661	1.0747	-0.14855	-0.12226	0.18156	-0.17008	-0.1538	-0.53988	0.26117	-0.069164	0.027528	0.007628	0.14086	-0.058991	0.034364	-0.0057517	0.0023771	0.0073827	-0.0012983	0.00091809	0.00095561	-0.0010189	-0.00067968	0.00080926
Drepanaphis keshenae 2	-0.44869	1.0783	-0.11306	-0.12837	0.18796	-0.052394	-0.22531	-0.11978	-0.26807	-0.16024	0.048679	0.027097	-0.034635	0.03462	-0.032099	0.012803	-0.023913	-0.0057015	-0.0050086	0.0074711	0.0013391	0.00029227	0.00086228	-0.00051899
Drepanaphis monelli 1	2.7841	1.0109	-0.20282	-0.049445	0.3703	0.21142	0.19388	0.022521	0.13143	0.073122	0.0030103	-0.045698	0.030857	0.061295	0.011602	0.0081964	0.0046286	0.0013965	-0.0065972	0.0037027	0.0017938	-4.5152e-05	-0.00083473	0.00098128
Drepanaphis monelli 2	2.4993	1.0503	-0.1896	0.036698	0.40441	0.36072	0.081313	0.2124	0.064767	0.12468	-0.012217	0.0035218	0.00050289	-0.013276	-0.0030448	0.0056034	0.015562	0.014549	-0.0016589	0.00033536	0.003191	0.00080243	-0.0022754	-0.0010379
Drepanaphis monelli 3	2.9674	0.98252	-0.21956	-0.11148	0.33105	0.10019	0.28939	-0.06884	0.10877	0.059668	0.070624	-0.089764	-0.028393	0.076954	-0.027502	0.0089614	-0.0058579	-0.0015976	0.0059982	0.001515	0.0031749	0.0011488	0.0018409	0.00021861
Drepanaphis monelli 4	-1.0531	1.1402	-0.13069	0.034223	0.19855	0.14271	-0.33858	0.096407	0.013458	0.10184	-0.13681	-0.062205	0.0075734	0.020914	0.025988	0.010366	-0.0026102	0.0031444	0.0019639	0.0022761	-0.0066377	-0.0020522	0.00085245	0.0019692
Drepanaphis monelli 5	-1.3128	1.129	-0.22436	0.090338	0.092211	0.065039	-0.11524	0.098278	0.0095325	0.075934	-0.18466	-0.066173	0.0097414	-0.022379	0.032133	-0.0063579	-0.014783	0.0039145	-0.0010352	-0.00096226	-7.1653e-05	0.00034608	0.0024853	-0.00061688
Drepanaphis nigricans 1	4.6182	-0.72255	0.043828	-1.5321	-0.28486	-0.44734	-0.15174	0.24028	-0.11196	0.005456	0.047161	-0.12823	0.11001	-0.033599	0.0038649	-0.0019019	0.0014703	0.00012389	6.4108e-05	3.4833e-05	-1.3346e-05	6.1611e-06	1.5901e-06	4.5906e-08
Drepanaphis sabrinae 1	-0.28648	1.1484	-0.0045793	0.64409	-0.2931	-0.3741	-0.194	0.32839	0.19991	-0.093263	0.12064	-0.015965	-0.0043797	0.027827	0.017549	0.004221	-0.012741	0.001689	0.00029512	-0.003206	0.0034845	-0.0034487	0.001338	-0.00031865
Drepanaphis sabrinae 2	-0.28975	1.1754	-0.03869	0.91548	-0.28977	-0.26685	-0.030558	0.26413	0.099653	-0.18257	0.054853	-0.076182	0.053877	-0.026288	-0.018369	-0.0045407	0.013766	-0.0016904	-0.00020376	0.0032334	-0.0034861	0.0034509	-0.0013385	0.0003191
Drepanaphis simpsoni 1	-2.5986	-1.1226	-0.56224	0.052755	0.085251	-0.61059	-0.043821	0.057743	-0.026701	0.032541	-0.14835	0.050505	-0.030845	-0.0037448	-0.0098177	0.01471	0.0088988	-0.0072765	-0.0061998	0.00018566	0.0083051	-0.0016065	-0.0019794	0.00023184
Drepanaphis simpsoni 2	1.9629	-1.1854	-0.40101	0.14642	0.54682	-0.18586	0.064922	-0.065628	0.018622	-0.092593	-0.046672	-0.048847	-0.033819	0.0052191	-0.024703	0.00086655	0.017426	-0.0071227	-0.0013399	-0.0008928	-0.001316	0.00077941	0.001048	-0.00038167
Drepanaphis simpsoni 3	1.9519	-1.1961	-0.44789	0.15267	0.49553	-0.22789	0.18651	-0.043163	-0.0070772	-0.12979	-0.059788	-0.0312	-0.060203	-0.042734	0.017828	0.016704	-0.0027604	-0.0013245	0.00067389	0.0012884	0.0022927	0.0011476	0.00069053	0.0004011
Drepanaphis spicata 1	-1.0552	-0.25996	-1.3759	0.092523	-0.44967	-0.16355	-0.15418	-0.10071	0.013923	0.15558	0.0094797	0.058932	0.04343	0.0034854	-0.036953	0.025054	-0.017656	-0.0088788	0.0095048	-0.00082772	-0.0041452	0.0023171	0.00069801	4.2281e-05
Drepanaphis tissoti 1	4.6644	-0.10049	0.54361	0.29679	-0.57029	-0.4575	0.39661	-0.1179	0.01272	0.029134	-0.14459	0.0679	0.01259	0.04657	0.012804	-0.02472	-0.019815	0.014046	-0.0036371	0.004518	-0.0038542	0.00087883	-0.00061915	-0.0014011
Drepanaphis utahensis 1	-0.67735	-1.6356	0.3782	0.22739	0.45313	0.2582	-0.20427	0.20579	-0.039819	0.037347	0.0010565	0.072733	0.080662	-0.022788	0.0059836	-0.0068963	-0.014312	0.0019379	0.0066558	0.0032483	-0.0012296	-0.00041399	-0.0020554	-0.00055193
Drepanaphis utahensis 2	-1.3391	-1.6513	0.36995	0.17135	0.36296	0.055428	-0.1694	-0.034593	-0.036623	-0.052693	-0.010851	0.033181	0.15233	0.074481	-0.012231	-0.02281	0.0072543	0.0015249	0.00070331	-0.0045902	0.00098525	0.0019924	0.0012517	-0.00011645
Drepanaphis utahensis 3	-0.98177	-1.6902	0.33075	-0.0097056	0.31879	-0.037913	-0.10731	0.078501	0.030274	0.039807	0.049343	0.067762	0.046348	0.066862	0.0078806	-0.013242	-0.0074872	-0.0062365	0.0012374	0.0016998	0.00034509	4.1309e-05	0.00041985	6.6988e-05
Drepanaphis utahensis 4	-1.2058	-1.7029	0.17232	0.16728	0.17079	-0.15216	0.32001	-0.049719	0.097053	0.11011	0.08731	-0.036667	-0.0012376	-0.040334	0.00040057	-0.0032107	-6.8628e-05	-0.012058	0.0014739	-0.00038232	-0.0037032	-0.0014872	0.0016959	-0.001071
Drepanaphis utahensis 5	-0.62781	-1.7213	0.18497	0.072291	0.20182	-0.097148	0.2939	0.1349	0.039883	0.04058	0.02134	0.044904	-0.023545	-0.051014	0.004365	0.026661	-0.0044684	0.0014759	0.0061314	-0.00088011	-0.0029845	-0.0010011	-0.00032215	0.00094837
	PC 1	PC 2	PC 3	PC 4	PC 5	PC 6	PC 7	PC 8	PC 9	PC 10	PC 11	PC 12	PC 13	PC 14	PC 15	PC 16	PC 17	PC 18	PC 19	PC 20	PC 21	PC 22	PC 23	PC 24
ANT III	0.02187	-0.0097917	-0.12699	0.071807	-0.13245	-0.010015	0.23906	0.22292	0.13253	0.11654	-0.23197	-0.051446	0.038635	0.055448	0.21699	0.14967	-0.091	-0.51259	0.47817	0.33143	-0.1667	0.073976	-0.19405	0.1075
ANT VI	0.11767	0.022538	-0.031471	-0.027635	-0.014958	0.15899	-0.049916	0.48656	0.35593	0.21449	-0.34157	-0.072058	-0.10372	0.058661	0.44838	-0.1752	0.079419	0.22746	-0.33202	-0.081582	0.042411	-0.020514	0.031119	-0.022914
ANT VI / ANT III	0.11522	0.053845	0.26381	-0.18589	0.2719	0.25625	-0.7301	0.10292	0.11498	0.024946	0.043751	0.11355	-0.089239	-0.19315	-0.050859	0.10181	-0.05524	-0.29372	0.10986	0.068842	-0.0052266	-0.015233	-0.054388	0.014872
ANT V / ANT III	-0.010322	-0.0032758	0.021184	-0.050072	0.083788	0.030701	-0.18724	-0.0031872	-0.038015	0.16222	-0.015687	0.11488	0.61345	0.72192	-0.050171	-0.098449	0.022897	-0.040113	-0.014798	-0.011591	-0.0074863	0.0061421	-0.015148	0.013494
ANT VI PT / ANT VI BASE	0.97815	-0.031414	-0.002172	0.011935	0.051509	0.013958	0.13582	-0.080138	-0.050743	-0.065588	0.044927	-0.017524	0.02335	0.038213	-0.045043	0.0029264	-0.001216	0.022796	0.023226	0.003933	0.0058077	0.0038142	0.0022154	8.0123e-05
III FEMUR L	0.0085127	-0.001806	-0.10437	-0.0072823	-0.013237	0.064365	0.089909	0.13668	0.084478	0.12627	0.071025	0.35279	0.0047385	-0.13805	-0.27137	-0.24011	0.78471	-0.077488	0.10154	0.017343	-0.097827	-0.0014285	0.029113	0.1101
III FEMUR L / BL	0.0053401	0.0079882	0.0013939	-0.0062388	-0.025944	0.014707	-0.042588	0.0082336	0.032235	0.041733	-0.093314	-0.085625	0.058312	0.053151	-0.049077	0.82165	0.33052	0.23519	-0.096357	0.016862	-0.19284	0.10728	-0.14511	-0.22506
III TIBIA L	0.0075263	-0.0012399	-0.19829	-0.0034746	0.011011	0.15029	0.18651	0.30928	0.14639	0.27438	0.22389	0.42015	0.28316	-0.28019	-0.26231	0.17956	-0.43965	0.1565	-0.038843	-0.022776	0.066908	-0.005856	0.0016846	-0.0057349
HT II L / ANT III	-0.007456	0.0060739	0.018526	-0.023701	0.042305	0.0066592	-0.05134	-0.048402	-0.016791	-0.061566	0.06576	0.15647	0.0085895	0.0036389	0.18054	-0.031856	-0.011326	0.2296	0.072132	0.58639	-0.10272	0.38871	0.58974	-0.11947
HT II L / ANT VI	-0.010282	-0.00080747	-0.0025219	-0.0022725	0.00044134	-0.013061	0.0083215	-0.038059	-0.031281	0.00051571	0.034582	0.048202	0.022344	0.0015202	0.086222	0.079222	0.15321	0.07516	-0.0050016	0.42185	0.82792	-0.1136	-0.27162	-0.015688
URS L / URS W	-0.031143	0.11284	0.029963	0.61543	0.13647	0.48422	0.0052029	0.22923	-0.51168	-0.14262	-0.084672	-0.032777	0.074254	-0.045926	0.036788	-0.0087492	0.035654	0.014265	-0.0011793	-0.0046782	-0.0044746	0.0021183	-0.00018617	-0.0016369
URS L / HT II L	-0.0078794	0.054012	0.031229	0.34129	0.070196	0.17556	-0.0045552	-0.21926	0.3862	0.4163	-0.011608	-0.48594	-0.060267	0.025341	-0.42583	-0.099312	-0.023865	0.037689	0.026291	0.15313	0.051871	0.064437	0.086282	-0.033265
URS L / ANT VI BASE	-0.0099364	0.046755	-0.026089	0.25422	0.13868	0.080957	0.081959	-0.4189	0.205	0.14947	0.36586	0.13107	0.17094	-0.14383	0.5136	0.073349	0.094092	-0.28335	-0.29809	-0.043089	-0.085269	-0.042397	-0.02958	0.012717
URS L / ANT III	-0.0069377	0.013437	0.018108	0.03137	0.047685	0.028317	-0.046751	-0.082933	0.050192	0.016497	0.045059	0.029417	0.025149	-0.010415	0.1157	-0.069092	-0.014006	0.36356	0.28152	0.25139	-0.29368	-0.76508	-0.058448	-0.10904
URS L / SIPH	-0.023155	0.016325	0.031818	0.10856	0.082392	0.10032	-0.012128	-0.2881	0.36914	-0.37403	-0.41367	0.13772	0.3344	-0.21464	0.052055	-0.053872	0.00081095	0.23596	0.3151	-0.21751	0.096051	0.18601	-0.076256	0.068692
SIPH L	0.0052424	0.011739	-0.020217	0.021494	0.0017403	0.0050192	0.0095115	0.064102	-0.019405	0.20364	0.16552	-0.023955	-0.071335	0.064232	0.18926	0.061217	0.078958	-0.05174	0.49389	-0.43856	0.28342	-0.02665	0.32626	-0.49345
SIPH L / BL	0.0030731	0.0068247	0.0063501	0.0094953	-0.0075957	-0.00010153	-0.025294	0.010469	-0.010554	0.081272	0.021325	-0.085026	-0.015928	0.052613	0.077296	0.31575	0.048807	0.069803	0.12414	-0.1458	0.15633	-0.1904	0.43218	0.76454
SIPH L / ANT III	-0.0011652	0.019059	0.022388	0.0050717	0.05193	0.0031272	-0.089484	-0.010916	-0.10517	0.24647	0.34046	-0.016387	-0.17872	0.079484	0.2045	-0.11871	-0.014983	0.41775	0.30449	-0.067453	-0.11031	0.39296	-0.45095	0.25332
Antennae colour	-0.051883	-0.58487	0.69138	-0.073355	-0.1034	0.25599	0.28339	0.048461	0.054326	0.005263	0.087234	0.011785	0.036876	0.018085	0.010124	0.010227	0.014324	-8.0624e-06	0.0090816	0.0018567	-0.0057479	0.00059835	-0.0035532	0.0029595
Dorsal sclerites colour	0.026639	0.41668	0.38903	-0.18794	-0.033274	-0.23562	0.086345	0.086832	-0.23303	0.24526	-0.060812	-0.27622	0.44285	-0.3942	0.070955	-0.084556	0.083759	0.020648	0.009164	0.022557	-0.020536	0.023069	0.015731	-0.00099565
Siphunculi colour	0.0042065	0.43212	0.38404	0.092764	0.043203	-0.049117	0.18583	-0.20024	-0.023822	0.22828	-0.29995	0.48561	-0.3595	0.21795	-0.062668	0.069999	-0.10817	-0.0084982	-0.027608	-0.031276	0.012843	-0.020897	-0.0096791	-0.0023474
Fore tibiae colour	-0.066447	0.43377	0.13129	-0.14377	0.29975	0.13517	0.30155	0.25525	0.30451	-0.44344	0.37017	-0.16117	-0.042291	0.21047	-0.052458	0.034191	0.033156	-0.021197	0.029329	0.014322	0.002643	-0.0027793	-0.014525	0.010243
Frontal setae - 2 pairs	-0.031767	-0.28929	0.04381	0.20063	0.7531	-0.50231	0.078858	0.17079	-0.015173	0.06066	-0.10617	0.015891	-0.0145	-0.039228	-0.019198	0.024313	0.010289	0.00070442	0.0014248	0.0030139	-0.0019496	0.0014757	-0.0013796	0.0010766
Number of accessory rhinaria on VI BASE	0.067854	0.048001	0.24783	0.52227	-0.41303	-0.45152	-0.26294	0.25243	0.23141	-0.1866	0.21974	0.099301	0.043792	0.035511	-0.038547	0.0098349	-0.0076047	0.012355	-0.0045345	-0.0032411	0.0062915	-0.0029761	-0.004167	0.00048721
			Plots of the first two components of a principal components analysis (PCA) for oviparous females of the genus Drepanaphis. Plots demonstrate the separation of individual species.
