# Supplementary material for: Taxonomic Revision of the Nearctic Genus Drepanaphis Del Guercio (Hemiptera, Aphididae: Drepanosiphinae)
Source: Insects. 2024 Jul 21;15(7):553. doi: 10.3390/insects15070553 (PMC11277440; doi:10.3390/insects15070553)
Supplement: Supplementary file 1 [file insects-15-00553-s001.zip › Supplementary file S6.xlsx]

## Sheet: Arkusz1
Supplementary file S6
Taxonomic Revision of the Nearctic Genus Drepanaphis Del Guercio (Hemiptera, Aphididae: Drepanosiphinae)
Kamila Malik, Agnieszka Bugaj-Nawrocka and Karina Wieczorek *
Institute of Biology, Biotechnology and Environmental Protection, Faculty of Natural Sciences, University of Silesia in Katowice, Bankowa 9, 40-007 Katowice, Poland; kamila.malik@us.edu.pl (K.M.); agnieszka.bugaj-nawrocka@us.edu.pl (A.B.-N.) * Correspondence: karina.wieczorek@us.edu.pl
Examined material of the Drepanaphis species

## Sheet: D. acerifoliae 
Species	Date	Locality	Host plant	Det.	Leg.	Collection number	Museum abbreviation	Numbers of individuals	Morphs	Type specimen
D. acerifoliae				F. C Hottes	Slide by Davis	INHS 1058753	(INHS)	15	alate viviparous females	PARATYPE
D. acerifoliae	01.09.1897	Ft. Dodget Dubuque, Iowa also Peoria Ill		F. C Hottes		INHS 457, 903	(INHS)	5	alate viviparous females	LECTOTYPE
D. acerifoliae	1929-09-28	Metropolis, Ill	A. saccharinium	F. C Hottes	Frison, Hottes	INHS 1058752	(INHS)	1	alate viviparous female	ALLOTYPE
D. acerifoliae	1929-09-09	Urbana, Ill	A. saccharinium			INHS 1058751	(INHS)	3	oviparous females	MORPHOTYPE
D. acerifoliae	1928-06-27	Oregon Ill	A. saccharum	F. C Hottes		INHS 1058803	(INHS)	9	alate viviparous females
D. acerifoliae	1928-06-06	Oregon Ill	A. saccharum	F. C Hottes		INHS 1058804	(INHS)	4	alate viviparous females
D. acerifoliae	1928-06-02	Cairo. Ill	A. saccharum	F. C Hottes		INHS 1058805	(INHS)	4	alate viviparous females
D. acerifoliae	10.05.1884	Normal. Ill	Maple	F. C Hottes		INHS 1058806	(INHS)	1	alate viviparous female
D. acerifoliae	1928-05-26	Albion Ill	A. saccharum	F. C Hottes		INHS 1058807	(INHS)	2	alate viviparous females
D. acerifoliae	01.07.1885	Springfield Ill	Hard Maple	F. C Hottes		INHS 1058808	(INHS)	8	alate viviparous females
D. acerifoliae	1928-05-25	Marshall, Ill	A. saccharum	F. C Hottes		INHS 1058809	(INHS)	10	alate viviparous females
D. acerifoliae	1928-06-20	Lie Roy, Ill	A. saccharum	F. C Hottes		INHS 1058810	(INHS)	10	alate viviparous females
D. acerifoliae	1928-05-26	Mt. Carmel Ill	A. saccharum	F. C Hottes		INHS 1058811	(INHS)	3	alate viviparous females
D. acerifoliae	1928-06-12	Starved Rock Ill	A. saccharum	F. C Hottes		INHS 1058812	(INHS)	1	alate viviparous female
D. acerifoliae	1928-06-04	Carbondale Ill	A. saccharum	F. C Hottes		INHS 1058813	(INHS)	5	alate viviparous females
D. acerifoliae	1928-06-04	Carbondale Ill	A. saccharum	F. C Hottes		INHS 1058814	(INHS)	4	alate viviparous females
D. acerifoliae	1928-06-20	Pekin Ill	A. saccharum	F. C Hottes		INHS 1058815	(INHS)	1	alate viviparous females
D. acerifoliae	10.05.1888	Tonti Ill	Soft maple	F. C Hottes		INHS 1058816	(INHS)	4	alate viviparous females
D. acerifoliae	1928-06-25	Mt. Carmel Ill	Impatiens	F. C Hottes		INHS 1058817	(INHS)	2	alate viviparous females
D. acerifoliae	1928-06-16	Urbana Ill	A. saccharinium	F. C Hottes		INHS 1058818	(INHS)	2	alate viviparous females
D. acerifoliae	1928-06-10	Mattoon Ill	A. saccharum	F. C Hottes		INHS 1058819	(INHS)	4	alate viviparous females
D. acerifoliae	1929-06-16	Urbana Ill	A. saccharinum	F. C Hottes		INHS 1058820	(INHS)	2	alate viviparous females
D. acerifoliae	1928-06-06	Urbana Ill	Hard maple	F. C Hottes		INHS 1058821	(INHS)	2	alate viviparous females
D. acerifoliae	24.06.1887	Urbana Ill	Weed on corn	F. C Hottes		INHS 1058822	(INHS)	1	alate viviparous female
D. acerifoliae	1928-06-27	Oregon Ill	Acer saccharum	F. C Hottes		INHS 1058823	(INHS)	2	alate viviparous females
D. acerifoliae	1929-05-03	Macomb, Ill	Soft Maple	F. C Hottes		INHS 1058824	(INHS)	7	alate viviparous females, oviparous females
D. acerifoliae	1928-09-18	Danville, Ill	A. saccharum	F. C Hottes		INHS 1058825	(INHS)	1	alate viviparous female
D. acerifoliae	1929-06-19	Grayville, Ill	A. saccharinium	F. C Hottes		INHS 1058827	(INHS)	4	alate viviparous females
D. acerifoliae	1929-09-27	Herdo, Ill	Fern	F. C Hottes		INHS 1058828	(INHS)	1	alate viviparous female
D. acerifoliae	1928-06-21	Havana Ill	A. saccharinum	F. C Hottes		INHS 1058829	(INHS)	1	alate viviparous female
D. acerifoliae	1929-06-20	Elizabethtown, Ill	A. saccharinium	F. C Hottes		INHS 1058830	(INHS)	6	alate viviparous females
D. acerifoliae	1929-10-07	Urbana Ill	A. saccharinium	F. C Hottes		INHS 1058831	(INHS)	2	alate viviparous females
D. acerifoliae	1929-06-19	Grayville, Ill	A. saccharinium	F. C Hottes		INHS 1058832	(INHS)	4	alate viviparous females
D. acerifoliae	1931-06-28	Elizabethtown, Ill	A. saccharum	F. C Hottes	Frisont, Rass	INHS 1058833	(INHS)	5	alate viviparous females
D. acerifoliae	1929-10-09	Urbana Ill	A. saccharum	F. C Hottes		INHS 1058834	(INHS)	4	alate viviparous females
D. acerifoliae	1929-07-07	Rock Island, Ill	A. saccharinium	F. C Hottes		INHS 1058835	(INHS)	3	alate viviparous females
D. acerifoliae	1929-10-09	Urbana Ill	A. saccharum	F. C Hottes		INHS 1058836	(INHS)	4	alate viviparous females
D. acerifoliae	1929-07-07	Rock Island	A. saccharinum	F. C Hottes		INHS 1058764	(INHS)	3	alate viviparous females
D. acerifoliae	1960-07-27	Chemung, Ill	A. saccharinum	Smith & Dillery		INHS 1058765	(INHS)	2	alate viviparous females
D. acerifoliae	1960-07-28	Starved Rock St pk.	A. saccharinum	Smith & Dillery		INHS 1058766	(INHS)	2	alate viviparous females
D. acerifoliae	1960-07-29	Starved Rock St pk.	A. saccharinum	Smith & Dillery		INHS 1058767	(INHS)	2	alate viviparous females
D. acerifoliae	1960-07-30	Starved Rock St pk.	A. saccharinum	Smith & Dillery		INHS 1058768	(INHS)	2	alate viviparous females
D. acerifoliae	1960-07-23	Gallipolis, Ill	A. saccharinum	Smith & Dillery		INHS 1058769	(INHS)	2	alate viviparous females
D. acerifoliae	1965-08-02	Salt Lake City, Utah	A. saccharinum	Smith & Dillery		INHS 1058770	(INHS)	3	alate viviparous females
D. acerifoliae	1960-07-27	Chemung, Ill	A. saccharinum	Smith & Dillery		INHS 1058771	(INHS)	2	alate viviparous females
D. acerifoliae	1928-06-21	Havana, III	A. saccharum	F. C. Hottes	Frison, Ross	INHS 1058772	(INHS)	1	alate viviparous female
D. acerifoliae	1929-05-02	Springfield, Ill	Soft Maple	F. C. Hottes	T. H. Frison	INHS 1058773	(INHS)	2	alate viviparous females
D. acerifoliae	1929-06-25	Alton, Ill	A. saccharinum	F. C. Hottes	Frison, Hottes	INHS 1058774	(INHS)	2	alate viviparous females
D. acerifoliae	01.06.1929	Newton, Ill	Acer sp.	F. C. Hottes	Frison, Hottes	INHS 1058775	(INHS)	1	alate viviparous female
D. acerifoliae	1929-05-02	Springfield, Ill	Soft Maple	F. C. Hottes	T. H. Frison	INHS 1058776	(INHS)	2	alate viviparous females
D. acerifoliae	1928-06-07	Urbana III	Maple	F. C. Hottes	Ross	INHS 1058777	(INHS)	1	alate viviparous female
D. acerifoliae	1928-10-13	Golconda, Ill	Maple	F. C. Hottes	Frison, Hottes	INHS 1058778	(INHS)	1	alate viviparous female
D. acerifoliae	1929-06-25	Alton, Ill	A. saccharinum	F. C. Hottes	Frison, Hottes	INHS 1058779	(INHS)	3	alate viviparous females
D. acerifoliae	1928-10-25	Urbana, Ill	A. saccharum	F. C. Hottes	T. H. Frison	INHS 1058780	(INHS)	3	alate viviparous females
D. acerifoliae	1958-07-26	Robbinsville, N.C	Acer (White Maple)	Smith & Dillery		INHS 1058781	(INHS)	2	alate viviparous females
D. acerifoliae	1958-10-11	N. Wilkesboro	A. rubrum	Smith & Dillery		INHS 1058782	(INHS)	3	alate viviparous females
D. acerifoliae	1928-05-25	Marshall, Ill	A. saccharum	F. C. Hottes	Frison, Hottes	INHS 1058783	(INHS)	3	alate viviparous females
D. acerifoliae	15.05.1884	Normal, Ill	?	F. C. Hottes		INHS 1058784	(INHS)	10	alate viviparous females
D. acerifoliae	1929-05-03	Mocamb, Ill	Soft Maple	F. C. Hottes		INHS 1058785	(INHS)	6	alate viviparous females
D. acerifoliae	1928-05-31	Metropolis, Ill	A. saccharum	F. C. Hottes	Frison, Hottes	INHS 1058786	(INHS)	3	alate viviparous females
D. acerifoliae	1929-06-17	Newton, Ill	Acer sp.	F. C. Hottes	Frison, Hottes	INHS 1058344	(INHS)	1	alate viviparous female
D. acerifoliae	1928-05-25	Marshall, Ill	A. saccharum	F. C. Hottes	Frison, Hottes	INHS 1058345	(INHS)	3	alate viviparous females
D. acerifoliae	1928-06-12	Starved Rock St pk.	A. saccharum	F. C. Hottes	Frison, Hottes	INHS 1058346	(INHS)	2	alate viviparous females
D. acerifoliae	1928-05-29	Elizabethtown, Ill	A. saccharum	F. C. Hottes	Frison, Hottes	INHS 1058347	(INHS)	2	alate viviparous females
D. acerifoliae	1928-10-25	Urbana, Ill	A. saccharum	F. C. Hottes	T. H. Frison	INHS 1058348	(INHS)	4	alate viviparous females
D. acerifoliae	28.10.1897	Urbana, Ill	Soft Maple	F. C. Hottes	Mc Elpsoh	INHS 1058349	(INHS)	4	alate viviparous females
D. acerifoliae	1928-05-29	Elizabethtown, Ill	A. saccharum	F. C. Hottes	Frison, Hottes	INHS 1058350	(INHS)	1	alate viviparous female
D. acerifoliae	1929-09-11	Edwardsville, Ill	Hard Maple	F. C. Hottes	Firson, Ross	INHS 1058755	(INHS)	1	alate viviparous female
D. acerifoliae				Davis		INHS 1058754	(INHS)	2	alate viviparous females
D. acerifoliae	1929-10-09	Urbana, Ill	A. saccharinum	F. C. Hottes	T. H. Frison	INHS 1058756	(INHS)	3	alate viviparous females
D. acerifoliae	1929-09-02	Edwardsville, Ill	Soft Maple	F. C. Hottes	Firson, Ross	INHS 1058757	(INHS)	2	alate viviparous females
D. acerifoliae	1929-10-09	Urbana, III	A. saccharinum	F. C. Hottes	T. H. Frison	INHS 1058758	(INHS)	2	alate viviparous females
D. acerifoliae	1929-10-09	Urbana, III	A. saccharinum	F. C. Hottes	T. H. Frison	INHS 1058759	(INHS)	3	alate viviparous females
D. acerifoliae	1929-09-27	Herod, Ill	Fern	F. C. Hottes	Firson, Nottes	INHS 1058760	(INHS)	1	alate viviparous female
D. acerifoliae	1929-09-28	Herod, Ill	Fern	F. C. Hottes	Firson, Nottes	INHS 1058761	(INHS)	1	alate viviparous female
D. acerifoliae	1929-10-09	Urbana, III	A. saccharinum	F. C. Hottes	T. H. Frison	INHS 1058762	(INHS)	2	alate viviparous females
D. acerifoliae	1928-09-27	Catlin, III	Quercus alba	F. C. Hottes	Frison	INHS 1058763	(INHS)	5	alate viviparous females
D. acerifoliae	2005-06-24	Brownstown Agronomy Research Center, Ill	Suction Trap			INHS 1058296	(INHS)	1	alate viviparous female
D. acerifoliae	2005-06-17	Joliet Hunir College Joliet, Will County, Il	Suction Trap			INHS 1058297	(INHS)	1	alate viviparous female
D. acerifoliae	2002-07-19	Orr Ag. Research & Demonstration Center Perry, Pikke Co, Ill	Suction Trap	Davis Lagos		INHS 11031	(INHS)	1	alate viviparous female
D. acerifoliae	2002-07-20	Orr Ag. Research & Demonstration Center Perry, Pikke Co, Ill	Suction Trap	Davis Lagos		INHS 11034	(INHS)	1	alate viviparous female
D. acerifoliae	2007-07-01	Montroe Co Fairgrounds, Monroe, Michigan		Davis Lagos	Ned Birkey	INHS 1058298	(INHS)	1	alate viviparous female
D. acerifoliae	1929-10-07	Urbana, Ill	A. saccharinum	F. C. Hottes	T. H. Frison	INHS 1058394	(INHS)	2	alate viviparous females
D. acerifoliae	1929-09-28	Metropolis, Ill	A. saccharinum	F. C. Hottes	Frison, Hottes	INHS 1058395	(INHS)	3	alate viviparous females
D. acerifoliae	1929-10-09	Urbana, Ill	A. saccharinum	F. C. Hottes	T. H. Frison	INHS 1058396	(INHS)	3	alate viviparous females
D. acerifoliae	1929-06-19	Grayville, Ill	A. saccharum	F. C. Hottes	Frison, Hottes	INHS 1058397	(INHS)	1	alate viviparous females
D. acerifoliae	1929-09-02	Edwardsville, Ill	Hard Maple	F. C. Hottes	Frison, Ross	INHS 1058398	(INHS)	2	alate viviparous females
D. acerifoliae	1929-10-07	Urbana, Ill	A. saccharum	F. C. Hottes	T. H. Frison	INHS 1058399	(INHS)	2	alate viviparous females
D. acerifoliae	1929-12-17	Gainesville, Florida	Itea virginica	A. N. T		INHS 1058400	(INHS)	1	alate viviparous female
D. acerifoliae	1929-09-02	Edvardsville, Ill	Soft maple	F. C. Hottes	Frison, Ross	INHS 1058851	(INHS)	2	alate viviparous females
D. acerifoliae	2004-10-15	Dixon Springs Ag, Center, Pope Co, Simpson, Ill	Suction trap	David J. Voegtlin		INHS 216,026	(INHS)	1	alate viviparous female
D. acerifoliae	2014-05-17	New port, Norval San Jose Calif.	A. saccharinum	H. R. L	H. Olkowski	INHS 42,028	(INHS)	1	alate viviparous female
D. acerifoliae	1996-07-03	Soldner Prairie 2 M E Kinmundy Marion Co., Ill	Acer	C. Favret	D. J. Voegtlin	INHS 42,029	(INHS)	3	alate viviparous females
D. acerifoliae	1996-07-03	Soldner Prairie 2 M E Kinmundy Marion Co., Ill	Acer	C. Favret	D. J. Voegtlin	INHS 42,030	(INHS)	2	alate viviparous females
D. acerifoliae	1990-08-17	South 1st Farms UIUC Champaign, Co.	Pan trap 9			INHS 42,031	(INHS)	1	alate viviparous female
D. acerifoliae	1990-08-17	South 1st Farms UIUC Champaign, Co.	Pan trap 12			INHS 42,032	(INHS)	1	alate viviparous female
D. acerifoliae	1990-08-21	South 1st Farms UIUC Champaign, Co.	Pan trap 7			INHS 42,033	(INHS)	1	alate viviparous female
D. acerifoliae	1990-08-21	South 1st Farms UIUC Champaign, Co.	Pan trap 9			INHS 42,034	(INHS)	1	alate viviparous female
D. acerifoliae	1990-08-25	South 1st Farms UIUC Champaign, Co.	Pan trap 17			INHS 42,035	(INHS)	1	alate viviparous female
D. acerifoliae	1990-08-23	South 1st Farms UIUC Champaign, Co.	Pan trap 24			INHS 42,036	(INHS)	1	alate viviparous female
D. acerifoliae	1990-08-27	South 1st Farms UIUC Champaign, Co.	Pan trap 13			INHS 42,037	(INHS)	1	alate viviparous female
D. acerifoliae	1990-08-27	South 1st Farms UIUC Champaign, Co.	Pan trap 29			INHS 42,038	(INHS)	1	alate viviparous female
D. acerifoliae	1990-08-30	South 1st Farms UIUC Champaign, Co.	Pan trap 5			INHS 42,039	(INHS)	1	alate viviparous female
D. acerifoliae	1990-09-05	South 1st Farms UIUC Champaign, Co.	Pan trap 21			INHS 42,040	(INHS)	1	alate viviparous female
D. acerifoliae	1959-07-05	Raleigh, N. C.	A. rubrum	C. F. Smith		MZLU 00182220	(MZLU)	2	alate viviparous females
D. acerifoliae	1974-07-15	Manitoba, Winnipeg, Canada	A. saccharinum	A. G. Robinson		MZLU 00182221	(MZLU)	1	alate viviparous female
D. acerifoliae	1961-06-28	Manitoba, Winnipeg, Canada	Boxelder	A. G. Robinson		MZLU 00182222	(MZLU)	1	alate viviparous female
D. acerifoliae	1972-08-20	Orsainville, Quebec	A. rubrum	W. Quednau		MZLU 00182223	(MZLU)	3	alate viviparous females
D. acerifoliae	1961-11-02	Gainseville, Florida	A. rubrum	A. G. Robinson		MZLU 00182224	(MZLU)	2	alate viviparous females
D. acerifoliae	1986-06-29	Prince George Co, Beltsville, Md	A. saccharum	Danielsson		MZLU 00182225	(MZLU)	1	alate viviparous female
D. acerifoliae	1986-06-29	Prince George Co, Beltsville, Md	A. saccharum	Danielsson		MZLU 00182226	(MZLU)	1	alate viviparous female
D. acerifoliae	1986-06-29	Prince George Co, Beltsville, Md	A. saccharinum	Danielsson		MZLU 00182227	(MZLU)	1	alate viviparous female
D. acerifoliae	1986-06-29	Prince George Co, Beltsville, Md	A. saccharinum	Danielsson		MZLU 00182228	(MZLU)	1	alate viviparous female
D. acerifoliae	1986-06-29	Prince George Co, Beltsville, Md	A. saccharinum	Danielsson		MZLU 00182229	(MZLU)	1	alate viviparous female
D. acerifoliae	1986-06-29	Prince George Co, Beltsville, Md	A. saccharinum	Danielsson		MZLU 00182230	(MZLU)	2	alate viviparous females
D. acerifoliae	1986-06-29	Prince George Co, Beltsville, Md	A. saccharinum	Danielsson		MZLU 00182231	(MZLU)	2	alate viviparous females
D. acerifoliae	1986-06-29	Prince George Co, Beltsville, Md	A. saccharinum	Danielsson		MZLU 00182232	(MZLU)	2	alate viviparous females
D. acerifoliae	1986-06-29	Prince George Co, Beltsville, Md	A. saccharinum	Danielsson		MZLU 00182233	(MZLU)	2	alate viviparous females
D. acerifoliae	1986-06-29	Prince George Co, Beltsville, Md	A. saccharinum	Danielsson		MZLU 00182234	(MZLU)	2	alate viviparous females
D. acerifoliae	1986-06-29	Prince George Co, Beltsville, Md	A. saccharinum	Danielsson		MZLU 00182235	(MZLU)	2	alate viviparous females
D. acerifoliae	1986-06-29	Prince George Co, Beltsville, Md	A. saccharinum	Danielsson		MZLU 00182236	(MZLU)	2	alate viviparous females
D. acerifoliae	1986-06-29	Prince George Co, Beltsville, Md	A. saccharinum	Danielsson		MZLU 00182237	(MZLU)	2	alate viviparous females
D. acerifoliae	1986-06-29	Prince George Co, Beltsville, Md	A. saccharinum	Danielsson		MZLU 00182238	(MZLU)	2	alate viviparous females
D. acerifoliae	1986-06-29	Prince George Co, Beltsville, Md	A. saccharinum	Danielsson		MZLU 00182239	(MZLU)	1	alate viviparous female
D. acerifoliae	1960-06-21	Provo, Utah	Acer	Pintera	Knowlton		(IECA)	2	alate viviparous females
D. acerifoliae	1960-06-21	Provo, Utah	Acer	Pintera	Knowlton		(IECA)	2	alate viviparous females
D. acerifoliae	1960-06-21	Provo, Utah	Acer	Pintera	Knowlton		(IECA)	2	alate viviparous females
D. acerifoliae	1960-06-21	Salt Lake City, Utah	Acer	Pintera	Knowlton		(IECA)	3	alate viviparous females
D. acerifoliae	1960-06-21	Salt Lake City, Utah	Acer	Pintera	Knowlton		(IECA)	2	alate viviparous females
D. acerifoliae	1960-06-21	Salt Lake City, Utah	Acer	Pintera	Knowlton		(IECA)	2	alate viviparous females
D. acerifoliae	1960-08-03	St. James, Minn.	A. saccharinum	S. S. G.	Dillery & Smith		(IECA)	2	alate viviparous females
D. acerifoliae	1970-06-26	Franklin, N. C.	A. saccharinum		Dillery & Smith		(IECA)	2	alate viviparous females
D. acerifoliae	1959-07-05	Raleigh, N. C.	A. rubrum	C. F. Smith	C. F. Smith		(IECA)	2	alate viviparous females
D. acerifoliae	1959-07-05	Raleigh, N. C.	A. rubrum	C. F. Smith	C. F. Smith		(IECA)	2	alate viviparous females
D. acerifoliae	1943-06-12	Mt. Nocle	A. grandidentanum	Pintera	Knowlton		(IECA)	6	alate viviparous females
D. acerifoliae	1959-06-18	Payson	A. saccharinum	Holman	Knowlton		(IECA)	3	alate viviparous females
D. acerifoliae	1959-06-18	Payson	A. saccharinum	Holman	Knowlton		(IECA)	3	alate viviparous females
D. acerifoliae	1959-06-18	Payson	A. saccharinum	Holman	Knowlton		(IECA)	4	alate viviparous females
D. acerifoliae	1959-06-18	Payson	A. saccharinum	Holman	Knowlton		(IECA)	3	alate viviparous females
D. acerifoliae	1959-06-18	Payson	A. saccharinum	Holman	Knowlton		(IECA)	3	alate viviparous females
D. acerifoliae	1959-06-18	Payson	A. saccharinum	Holman	Knowlton		(IECA)	3	alate viviparous females
D. acerifoliae	1963-05-20	Berkeley, Calif.	A. saccharinum	D. H. R. L.	H. R. L.	BM 1984-340	(NHMUK)	4	alate viviparous females, oviparous female, alate male
D. acerifoliae	1963-05-20	Berkeley, Calif.	A. saccharinum	D. H. R. L.	H. R. L.	BM 1984-340	(NHMUK)	4	alate viviparous females, oviparous females
D. acerifoliae	1960-02-04	Calif. Lodi.	Acer sp.		R. C. Dickson	BM 1961-187	(NHMUK)	5	alate viviparous females, oviparous females, alate male
D. acerifoliae	1959-07-05	Raleigh, N. C.	A. rubrum	C. F. Smith	C. F. Smith	MZPW	(MZPW)	2	alate viviparous females
D. acerifoliae	1959-07-05	Raleigh, N. C.	A. rubrum	C. F. Smith	C. F. Smith	MZPW	(MZPW)	2	alate viviparous females
D. acerifoliae	1959-07-05	Raleigh, N. C.	A. rubrum	C. F. Smith	C. F. Smith	MZPW	(MZPW)	2	alate viviparous females
D. acerifoliae	1946-10-10	Columbus, Ohio	Maple	C. F. Smith	R. W. Ringe	USNM	(USNM)	1	alate male
D. acerifoliae	1958-10-22	Washington, D. C.	A. rubrum	Dmith & Dillery	CFS	USNM	(USNM)	3	alate viviparous females, oviparous female
D. acerifoliae	1965-09-25	Logan canyon, Utah	Bentula fontinalis	G. F. Knowlton		USNM	(USNM)	1	alate viviparous female
D. acerifoliae	1976-09-09	Orono (Me)	A. saccharinum		G. Rem et Latge	MNHN 17521	(MNHN)	1	alate viviparous female
D. acerifoliae	2022-09-24	Raleigh, N. C.	A. saccharum	K. Malik	K. Malik	SA02-385-01-001	(DZUS)	1	alate viviparous female
D. acerifoliae	2022-09-24	Raleigh, N. C.	A. saccharum	K. Malik	K. Malik	SA02-385-01-002	(DZUS)	1	alate viviparous female
D. acerifoliae	2022-09-24	Raleigh, N. C.	A. saccharum	K. Malik	K. Malik	SA02-385-01-003	(DZUS)	1	alate viviparous female
D. acerifoliae	2022-09-24	Raleigh, N. C.	A. saccharum	K. Malik	K. Malik	SA02-385-01-004	(DZUS)	1	alate viviparous female
D. acerifoliae	2022-09-24	Raleigh, N. C.	A. saccharum	K. Malik	K. Malik	SA02-385-01-005	(DZUS)	1	alate viviparous female
D. acerifoliae	2022-09-24	Raleigh, N. C.	A. saccharum	K. Malik	K. Malik	SA02-385-01-006	(DZUS)	2	alate viviparous females
D. acerifoliae	2022-09-24	Raleigh, N. C.	A. saccharum	K. Malik	K. Malik	SA02-385-01-007	(DZUS)	2	alate viviparous females
D. acerifoliae	2022-09-24	Raleigh, N. C.	A. saccharum	K. Malik	K. Malik	SA02-385-01-008	(DZUS)	3	alate viviparous females
D. acerifoliae	2022-09-24	Raleigh, N. C.	A. saccharum	K. Malik	K. Malik	SA02-385-01-009	(DZUS)	3	alate viviparous females
D. acerifoliae	2022-09-24	Raleigh, N. C.	A. saccharum	K. Malik	K. Malik	SA02-385-01-010	(DZUS)	1	alate viviparous female
D. acerifoliae	2022-09-24	Raleigh, N. C.	A. saccharum	K. Malik	K. Malik	SA02-385-01-011	(DZUS)	1	alate viviparous female
D. sabrinae*	1959-07-05	Raleigh, N. C.	A. barbatum	Dillery & Smith	S-S-G	NHMUK 12821462	(NHMUK)	2	alate viviparous females
D. sabrinae*	1959-07-05	Raleigh, N. C.	A. barbatum	Dillery & Smith	S-S-G	NHMUK 12821465	(NHMUK)	1	alate viviparous female
D. sabrinae*	1959-07-05	Raleigh, N. C.	A. barbatum	Dillery & Smith	S-S-G	NHMUK 12821466	(NHMUK)	2	alate viviparous females
D. sabrinae*	1959-07-05	Raleigh, N. C.	A. barbatum	Dillery & Smith	S-S-G	NHMUK 12821468	(NHMUK)	2	alate viviparous females
								413
* incorrectly identified material as D. sabrinae

## Sheet: D. carolinensis
Species	Date	Locality	Host plant	Det.	Leg.	Collection number	Museum abbreviation	Numbers of individuals	Morphs	Type specimen
D. carolinensis	1940-04-28	Raleigh, N. C.	Acer	C. F. Smith			(USNM)	4	alate viviparous females	HOLOTYPE
D. carolinensis	1960-05-21	Milburnie, N. C.	A. saccharum	C. F. Smith		INHS 1058859	(INHS)	3	alate viviparous females	PARATYPE
D. carolinensis	1940-04-30	Raleigh, N. C.	Acer	C. F. Smith		INHS 1058858	(INHS)	4	alate viviparous females	PARATYPE
D. carolinensis	1940-04-26	Maple	Maple	C. F. Smith		INHS 1058855	(INHS)	4	alate viviparous females	PARATYPE
D. carolinensis	1940-04-30	Raleigh, N. C.	Acer	C. F. Smith			(IECA)	3	alate viviparous females	PARATYPE
D. carolinensis	1996-08-27	Beltsville, MD	ex: red maple seedings greenhouse		Jo-Ann Bentz		(USNM)	3	alate viviparous females
D. carolinensis	1996-08-27	Beltsville, MD	ex: red maple seedings greenhouse		Jo-Ann Bentz		(USNM)	3	alate viviparous females
D. carolinensis	1989-05-18	Paletine, Ill	Acer	David J. Voegtlin	Connie McCord	INHS 42,044	(INHS)	2	alate viviparous females
D. carolinensis	1989-05-18	Paletine, Ill	Acer	David J. Voegtlin	Connie McCord	INHS 42,045	(INHS)	2	alate viviparous females
D. carolinensis	1989-05-18	Paletine, Ill	Acer	David J. Voegtlin	Connie McCord	INHS 42,046	(INHS)	2	alate viviparous females
D. carolinensis	1989-05-18	Paletine, Ill	Acer	David J. Voegtlin	Connie McCord	INHS 42,047	(INHS)	2	alate viviparous females
D. carolinensis	1990-08-20	South 1st Farms UIUC Champaign, Co.	Pan trap 27			INHS 42,048	(INHS)	1	alate viviparous female
D. carolinensis	1990-08-27	South 1st Farms UIUC Champaign, Co.	Pan trap 13			INHS 42,049	(INHS)	1	alate viviparous female
D. carolinensis	1960-07-30	Polo, Ill	A. saccharum	Smith & Dillery		INHS 1058860	(INHS)	1	alate viviparous female
D. carolinensis	1960-07-30	Polo, Ill	A. saccharum	Smith & Dillery		INHS 1058857	(INHS)	2	alate viviparous females
D. carolinensis	1960-07-26	Oakwood, Ill	A. rubrum	Smith & Dillery		INHS 1058856	(INHS)	2	alate viviparous females
D. carolinensis	1960-07-30	Polo, Ill	A. saccharum	Smith & Dillery		INHS 1058854	(INHS)	3	alate viviparous females
D. carolinensis	1959-10-04	Raleigh, N.C.	A. floridanum	Smith & Dillery		INHS 1058853	(INHS)	1	alate viviparous female
D. carolinensis	1964-05-02	Urbana, Ill	Wind trap	J. T. Medler		INHS 1058852	(INHS)	1	alate viviparous female
D. carolinensis	25-29.07.1964	Amherst, Mass	Yellow Trap	W. Quednau		MZLU 00182240	(MZLU)	4	alate viviparous females
D. carolinensis	1959-07-04	Raleigh, N. C.	A. saccharum	C. F. Smith		MZLU 00182241	(MZLU)	4	alate viviparous females
D. carolinensis	1959-07-04	Umstead Park, Raleigh, N. C.	A. saccharinum	C. F. Smith	C. F. Smith		(IECA)	3	alate viviparous females
D. carolinensis	1986-09-23	State Collage, Pa	A. saccharum				(NHMUK)	5	alate viviparous females, oviparous females, alate male
D. carolinensis	1986-09-23	State Collage, Pa	A. saccharum				(NHMUK)	5	alate viviparous females, oviparous females, alate male
D. carolinensis	1959-07-04	Umstead Park, Raleigh	A. saccharum var. floridianum	C. F. Smith	C. F. Smith		(MZPW)	3	alate viviparous females
D. carolinensis	1959-07-04	Umstead Park, Raleigh	A. saccharum var. floridianum	C. F. Smith	C. F. Smith		(MZPW)	3	alate viviparous females
D. carolinensis	1959-07-04	Umstead Park, Raleigh	A. saccharum var. floridianum	C. F. Smith	C. F. Smith		(MZPW)	3	alate viviparous females
D. carolinensis	1976-09-09	Orono (Me)	A. saccharum		G. Rem et Latge	MNHN 17523	(MNHN)	2	oviparous females
D. carolinensis	1976-09-09	Orono (Me)	A. saccharum		G. Rem et Latge	MNHN 16352	(MNHN)	1	alate male
D. carolinensis	1976-09-09	Orono (Me)	A. saccharum		G. Rem et Latge		(MNHN)	2	alate viviparous females
D. carolinensis	2022-09-23	NC, William B. Umstead State ParkMaple Hill Lodge	A. saccharum	K. Malik	K. Malik	SA02-385-02-001	(DZUS)	1	alate viviparous female
D. carolinensis	2022-09-23	NC, William B. Umstead State ParkMaple Hill Lodge	A. saccharum	K. Malik	K. Malik	SA02-385-02-002	(DZUS)	1	alate viviparous female
D. carolinensis	2022-09-23	NC, William B. Umstead State ParkMaple Hill Lodge	A. saccharum	K. Malik	K. Malik	SA02-385-02-003	(DZUS)	1	alate viviparous female
D. carolinensis	2022-09-24	Raleigh, N. C.	A. saccharum	K. Malik	K. Malik	SA02-385-02-004	(DZUS)	1	alate viviparous female
D. carolinensis	2022-09-24	Raleigh, N. C.	A. saccharum	K. Malik	K. Malik	SA02-385-02-005	(DZUS)	1	alate viviparous female
D. carolinensis	2022-10-08	Rahway, NJ	A. saccharum	K. Malik	K. Malik	SA02-385-02-006	(DZUS)	1	alate viviparous female
D. carolinensis	2022-10-12	Rahway, NJ	A. saccharum	K. Malik	K. Malik	SA02-385-02-007	(DZUS)	1	alate viviparous female
D. sabrinae + D. carolinensis	1960-06-30	Granville, Ill	A. saccharum	Smith & Dillery		INHS 1058910	(INHS)	1	alate viviparous female
D. acerifoliae*	24-26.06.1996	Rose farm, Johnson Co., Ill	Interception net in seet pappers		C. Favret	INHS 42,043	(INHS)	1	alate viviparous female
								88
* incorrectly identified material as D. acerifoliae

## Sheet: D. choanotricha 
Species	Date	Locality	Host plant	Det.	Leg.	Collection number	Museum abbreviation	Numbers of individuals	Morphs	Type specimen
D. choanotricha	1960-09-11	Umstead Park, Raleigh, N. C.	Souther sugar maple	Dmith & Dillery			(USNM)	4	alate viviparous females, oviparous females	HOLOTYPE
D. choanotricha	1960-09-11	Raleigh, Umstead PK. N. C.	Sothern Sugar maple	C. F. Smith		INHS 1058862	(INHS)	4	alate viviparous females	PARATYPE
D. choanotricha	1960-09-02	Umstead Park, Raleigh, N. C.	A. saccharum	Dillery & Smith	C. F. Smith	NHMUK 14314711	(NHMUK)	3	alate viviparous females	PARATYPE
D. choanotricha	1960-09-11	Raleigh, N. C.	Sugar maple	Smitch & Dillery	C.F.S.	MNHN 25145	(MNHN)	3	alate viviparous females	PARATYPE
D. choanotricha	1962-10-11	Raleigh, N. C. Umstead Park	A. saccharum	Smith & Dillery	C. F. Smith and J. Ghraham	INHS 1058863	(INHS)	2	alate viviparous females
D. choanotricha	1960-07-28	Starved Rock St pk.	A. saccharum	Smith & Dillery	Smith & Dillery	INHS 1058861	(INHS)	1	alate viviparous female
D. choanotricha	1960-10-12	Raleigh, N. C.	A. saccharum		C. F. Smith	BM 1967-340	(NHMUK)	3	alate viviparous female, oviparous female, alate male
D. choanotricha	1941-09-04	Umstead Park, Raleigh, N. C.	A. saccharum	Dillery & Smith	C. F. Smith	NHMUK 14314710	(NHMUK)	2	alate viviparous females
D. choanotricha	1960-10-12	Umstead Park, Raleigh, N. C.	A. saccharum	Dillery & Smith	C. F. Smith	NHMUK 14314712	(NHMUK)	3	alate viviparous females
D. choanotricha	1961-05-03	Umstead Park, Raleigh, N. C.	A. saccharum	Dillery & Smith	C. F. Smith	NHMUK 14314716	(NHMUK)	3	alate viviparous females
								28

## Sheet: D. granovskyi 
Species	Date	Locality	Host plant	Det.	Leg.	Collection number	Museum abbreviation	Numbers of individuals	Morphs	Type specimen
D. granovskyi	1942-08-13	Liberty, Utah	A. grandidentatum	G. F. Knowlton			(USNM)	3	alate viviparous females	HOLOTYPE
D. granovskyi	1942-08-10	Spanish Fork Canyon, Utah	A. grandidentatum			INHS 1058866	(INHS)	3	alate viviparous females	PARATYPE
D. granovskyi	1960-08-15	Cub River Cany, Idaho	A. grandidentatum	Smith & Dillery		INHS 1058865	(INHS)	1	alate viviparous female
D. granovskyi	1967-06-24	Logan Canyon, Utah	A. grandidentatum			MZLU 00182242	(MZLU)	1	alate viviparous female
D. granovskyi	1973-06-06	Blacksmith Fork Canyon, Utah	A. grandidentatum	W. Quednau	G. F. Knowlton	MZLU 00182243	(MZLU)	4	alate viviparous females
D. granovskyi	1959-08-16	Franklin, Idaho	A. grandidentatum	Pintera	Knowlton		(IECA)	1	alate viviparous female
D. granovskyi	1959-08-09	Franklin, Idaho	A. grandidentatum	Pintera	Knowlton		(IECA)	2	alate viviparous females
D. granovskyi	1973-06-06	East Canyon, Cashe Co, Utah	A. grandidentatum	G. F. Knowlton	C. F. Smith		(IECA)	4	alate viviparous females
D. granovskyi		Nebo, Utah	A. grandidentatum		Dillery & Smith		(IECA)	3	alate viviparous females
D. granovskyi	1957-10-03	Logan Canyon, Utah	A. grandidentatum	D. H. R. L.	G. F. Knowlton	BM 1984-340	(NHMUK)	4	alate viviparous females, oviparous female, alate male
D. granovskyi	1959-09-08	Cub River Canyon, Idaho	A. grandidentatum		G. F. Knowlton		(MZPW)	4	alate viviparous females
D. granovskyi	1973-05-26	Green Canyon, Utah	A. grandidentatum	W. Quednau	G. F. Knowlton	MNHN 25146	(MNHN)	3	alate viviparous females
D. idahoensis + D. granovskyi	2012-08-22	Avon Rd. Cache Co., Utah	A. grandidentatum		A. Jensen	AJ5866	A. Jensen collection	1	alate viviparous female
D. utahensis + D. granovskyi	1963-06-15	Box Elder Canyon, Utah	A. grandidentatum	Smith & Dillery		INHS 1058864	(INHS)	1	alate viviparous females
								35

## Sheet: D. idahoensis 
Species	Date	Locality	Host plant	Det.	Leg.	Collection number	Museum abbreviation	Numbers of individuals	Morphs	Type specimen
D. idahoensis	1960-08-15	Cub River Canyon, Idaho	A. grandidentatum	Dmith & Dillery			(USNM)	2	alate viviparous females	HOLOTYPE
D. idahoensis	1960-08-15	Cub River Caynon, Idaho	A. grandidentatum	Smitch & Dillery	K-S	MNHN 25147	(MNHN)	2	alate viviparous females	PARATYPE
D. idahoensis	1966-09-22	Salt Lake City, Utah	A. grandidentatum	G. F. Knowlton			(USNM)	1	oviparous female
D. idahoensis	1974-08-07	Lawrence, Kansas	A. nigrum	Smith & Dillery		MZLU 00182244	(MZLU)	1	alate viviparous female
D. idahoensis	1966-09-24	Providence, Utah	A. grandidentatum	C. F. Smith	Knowlton	NHMUK 14314717	(NHMUK)	2	alate viviparous females
D. idahoensis	1966-09-20	Provo Canyon, Utah	A. grandidentatum	C. F. Smith, E. Nelson	C. F. Smith	NHMUK 14314718	(NHMUK)	2	alate viviparous females
D. idahoensis	1958-07-31	Hobble Creek Canyon, Utah	A. negundo + A. grandidentatum	G. F. Knowlton		NHMUK 14314720	(NHMUK)	2	alate viviparous females
D. idahoensis	2010-10-11	Pullman, Whitman Co, Wa	Acer		A. Jensen	AJ4472	A. Jensen collection	1	alate viviparous female
D.idahoensis	1990-10-18	Benton Co. Oregon	Acer sp.	A. Jensen	A. Jensen		A. Jensen collection	1	alate viviparous female
D. idahoensis + D. granovskyi	2012-08-22	Avon Rd. Cache Co., Utah	A. grandidentatum		A. Jensen	AJ5866	A. Jensen collection	1	alate viviparous female
								15

## Sheet: D. kanzensis
Species	Date	Locality	Host plant	Det.	Leg.	Collection number	Museum abbreviation	Numbers of individuals	Morphs	Type specimen
D. kanzensis	1940-06-17	Ft. Scott, Kansas	Sugar maple	C. F. Smith			(USNM)	5	alate viviparous females	HOLOTYPE
D. kanzensis	1940-06-17	Ft. Scott, Kansas	Acer		C. F. S.	MNHN 25148	(MNHN)	5	alate viviparous females	PARATYPE
D. kanzensis	1946-09-20	Geneva, New York, USA	A. saccharinum	P. J. Chapman			(USNM)	2	alate viviparous female, alate male
D. kanzensis	1946-09-20	Geneva, New York, USA	A. saccharinum	P. J. Chapman			(USNM)	4	alate viviparous female, oviparous females
D. kanzensis	1960-07-30	Polo, Ill	A. saccharum	Smith & Dillery		INHS 1058870	(INHS)	3	alate viviparous females
D. kanzensis	1960-09-02	Hiawatha, Kan.	A. saccharum	Smith & Dillery		INHS 1058871	(INHS)	3	alate viviparous females
D. kanzensis	1960-07-30	Polo, Ill	A. saccharum	Smith & Dillery		INHS 1058867	(INHS)	1	alate viviparous female
D. kanzensis	1960-07-30	Polo, Ill	A. saccharum	Smith & Dillery		INHS 1058868	(INHS)	3	alate viviparous females
D. kanzensis	1960-09-02	Hiawatha, Kan.	A. saccharum	Smith & Dillery		INHS 1058869	(INHS)	4	alate viviparous females
D. kanzensis	1970-09-12	Sk. Foy, Quebec, Canada	A. saccharum	W. Quednau	W. Quednau	MZLU 00182245	(MZLU)	4	alate viviparous females
D. kanzensis	1960-09-02	Hiawatha, Kan.	A. sacharum	C. F. Smith	Dillery & Smith		(IECA)	3	alate viviparous females
D. kanzensis	1956-09-10	Presque Isle (Maine)	A. sacharum	D. H. R. L	Simpson & H. R. L		(IECA)	2	alate viviparous females
D. kanzensis	09.1960	Unionville, Ontario, Canada	A. rubrum	D. H. R. L.	J. Sypkens	BM 1984-340	(NHMUK)	3	alate viviparous female, oviparous female, alate male
D. kanzensis	09.1960	Unionville, Ontario, Canada	A. rubrum	D. H. R. L.	J. Sypkens	BM 1984-340	(NHMUK)	3	alate viviparous female, oviparous female, alate male
D. kanzensis	1952-09-27	Ottawa, Ontario	A. saccharum var. floridianum			MZPW	(MZPW)	1	alate viviparous female
D. kanzensis	1999-05-09	Washington D.C.	A. saccharum	A. Jensen	A. Jensen		A. Jensen collection	1	alate viviparous female
D. kanzensis	2022-09-16	Rahway, NJ	A. saccharum	K. Malik	K. Malik	SA02-385-03-001	(DZUS)	1	alate viviparous female
D. kanzensis	2022-09-16	Rahway, NJ	A. saccharum	K. Malik	K. Malik	SA02-385-03-002	(DZUS)	1	alate viviparous female
D. kanzensis	2022-09-16	Rahway, NJ	A. saccharum	K. Malik	K. Malik	SA02-385-03-003	(DZUS)	1	alate viviparous female
D. kanzensis	2022-09-21	Rahway, NJ	A. saccharum	K. Malik	K. Malik	SA02-385-03-004	(DZUS)	1	alate viviparous female
D. kanzensis	2022-09-21	Rahway, NJ	A. saccharum	K. Malik	K. Malik	SA02-385-03-005	(DZUS)	1	alate viviparous female
D. kanzensis	2022-09-23	Raleigh, N. C.	A. saccharum	K. Malik	K. Malik	SA02-385-03-006	(DZUS)	1	alate viviparous female
D. kanzensis	2022-09-23	Raleigh, N. C.	A. saccharum	K. Malik	K. Malik	SA02-385-03-007	(DZUS)	1	alate viviparous female
D. kanzensis	2022-09-23	Raleigh, N. C.	A. saccharum	K. Malik	K. Malik	SA02-385-03-008	(DZUS)	1	alate viviparous female
D. kanzensis	2022-09-23	Raleigh, N. C.	A. saccharum	K. Malik	K. Malik	SA02-385-03-009	(DZUS)	1	alate viviparous female
D. kanzensis	2022-09-24	Raleigh, N. C.	A. saccharum	K. Malik	K. Malik	SA02-385-03-010	(DZUS)	1	alate viviparous female
D. kanzensis	2022-10-08	Rahway, NJ	A. saccharum	K. Malik	K. Malik	SA02-385-03-011	(DZUS)	1	alate viviparous female
D. tissoti*	1986-09-23	State Collage, Pa	A. saccharum				(NHMUK)	2	oviparous females
D. kanzensis	2022-10-12	Rahway, NJ	A. saccharum	K. Malik	K. Malik	SA02-385-03-012	(DZUS)	1	alate viviparous female
								61

## Sheet: D. keshenae 
Species	Date	Locality	Host plant	Det.	Leg.	Collection number	Museum abbreviation	Numbers of individuals	Morphs	Type specimen
D. keshenae	1929-06-20	Elizabethtown, Ill	A. saccharum	F. C. Hottes, Granovskyi		INHS 469,587	(INHS)	3	alate viviparous females	PARATYPE
D. keshenae	1958-09-24	Raleight, N. C.	A. saccharum	Smith & Dillery		INHS 1058872	(INHS)	1	alate viviparous female
D. keshenae	2004-10-08	Dixon Springs Ag, Center, Pope Co, Simpson, IL	Suction Trap	David J. Voegtlin		INHS 184,237	(INHS)	1	alate viviparous female
D. keshenae	1958-09-24	Raleigh, N. C.	A. saccharum	Smith & Dillery		INHS 1058873	(INHS)	1	alate viviparous female
D. monelli*	1981-10-28	Belle Smith Springs	A. saccharum	David J. Voegtlin	Jim Applebly	INHS 42,051	(INHS)	2	oviparous female, alate male
D. monelli*	1981-10-28	Belle Smith Springs	A. saccharum	David J. Voegtlin	Jim Applebly	INHS 42,052	(INHS)	2	oviparous female, alate male
D. keshenae	1981-10-28	Belle Smith Springs	A. saccharum	David J. Voegtlin	Jim Applebly	INHS 42,053	(INHS)	2	oviparous female, alate male
D. keshenae	1958-09-24	Raleigh, N. C.	A. sacharum	C. F. Smith	Dillery & Smith		(IECA)	1	alate viviparous female
D. keshenae	24.10.1958	Raleigh, N. C.	A. saccharum	Dillery & Smith	C. F. Smith	BM 1984-341	(NHMUK)	3	alate viviparous females, alate male
D. keshenae	24.10.1958	Raleigh, N. C.	A. saccharum		C. F. Smith	BM 1967-340	(NHMUK)	3	alate viviparous females
D. keshenae	1931-06-28	Elizabethtown Ill.	A. saccharum	Frison, Ross	Frison, Ross	NHMUK 14314721	(NHMUK)	2	alate viviparous females
D. keshenae	1959-07-05	Raleigh, N. C.	A. saccharum	Dillery & Smith	C. F. Smith	NHMUK 14314722	(NHMUK)	2	alate viviparous females
D. keshenae	1964-04-20	Raleigh, N. C.	A. saccharum	D. H. R. L.	D. H. R. L.	NHMUK 14314730	(NHMUK)	1	alate viviparous female
D. keshenae	1959-07-05	Raleigh, N. C.	A. barbatum	C. F. Smith	C. F. Smith	NHMUK 14314729	(NHMUK)	2	alate viviparous females
D. keshenae	1959-07-05	Raleigh, N. C.	A. saccharum var. floridianum	C. F. Smith	C. F. Smith		(MZPW)	2	alate viviparous females
D. keshenae	1959-07-05	Raleigh, N. C.	A. saccharum var. floridianum	C. F. Smith	C. F. Smith		(MZPW)	1	alate viviparous female
D. keshenae	1981-10-28	Belle Smith Springs, Ill	A. saccharum	D. Voegtlin	J. Appleby	MNHN 17524	(MNHN)	2	oviparous female, alate male
								31
* incorrectly identified material as D. monelli

## Sheet: D. knowltoni
Species	Date	Locality	Host plant	Det.	Leg.	Collection number	Museum abbreviation	Numbers of individuals	Morphs	Type specimen
D. knowltoni	1960-08-15	Cub River Canyon, Idaho	A. grandidentatum	Dmith & Dillery			(USNM)	1	alate viviparous female	HOLOTYPE
D. knowltoni	1960-08-15	Cub River Caynon, Idaho	A. grandidentatum	Smitch & Dillery	K-S	MNHN 25149	(MNHN)	1	alate viviparous female	PARATYPE
D. knowltoni	1963-09-07	Cub River Cany, Utah	A. grandidentatum	Smith & Dillery		INHS 1058875	(INHS)	3	alate viviparous females
D. knowltoni	1963-09-07	Cub River Cany, Utah	A. grandidentatum	Smith & Dillery		INHS 1058877	(INHS)	4	alate viviparous females
D. knowltoni	1963-10-08	Blacksmith Fork Canyon, Utah	A. grandidentatum	Smith & Dillery		INHS 1058878	(INHS)	1	alate viviparous female
D. knowltoni	1963-10-10	Logan Canyon, Utah	A. grandidentatum	Smith & Dillery		INHS 1058876	(INHS)	1	alate male
D. knowltoni	1959-08-16	Cub River Canyon, Idaho	A. grandidentatum	Holman	Knowlton		(IECA)	2	alate viviparous females
D. knowltoni	1959-08-16	Cub River Canyon, Idaho	A. grandidentatum	Holman	Knowlton		(IECA)	2	alate viviparous females
D. knowltoni	1959-08-16	Cub River Canyon, Idaho	A. grandidentatum	Holman	Knowlton		(IECA)	1	alate viviparous female
D. knowltoni	1959-08-16	Cub River Canyon, Idaho	A. grandidentatum	Holman	Knowlton		(IECA)	1	alate viviparous female
D. knowltoni	1960-08-15	Cub River Cany. Idaho	A. grandidentatum	Dillery & Smith		NHMUK 12821420	(NHMUK)	1	alate viviparous female
D. knowltoni	1960-08-15	Cub River Cany. Idaho	A. grandidentatum	Dillery & Smith		NHMUK 12821421	(NHMUK)	1	alate viviparous female
D. knowltoni	1966-09-17	Deer Chliff Lodge, Cub Creak Cany., Idaho	A. grandidentatum	C. F. Smith	C. F. Smith & Dillery	NHMUK 12821422	(NHMUK)	2	alate viviparous females
D. knowltoni	1966-07-08	Mantua, Utah	A. grandidentatum	Dillery & Smith	G. F. Knowlton, H. L. G. Stryan	NHMUK 12821423	(NHMUK)	2	alate viviparous females
D. knowltoni	1969-07-21	Logan Canyon, Utah	A. grandidentatum	S. P. D.	G. F. Knowlton	NHMUK 12821424	(NHMUK)	1	alate viviparous female
D. knowltoni	1966-07-06	Cub River Cany. Idaho	A. grandidentatum	D. G. D.	G. F. Knowlton, H. L. G. Stryan	NHMUK 12821425	(NHMUK)	3	alate viviparous females
D. knowltoni	1966-07-06	Cub River Cany. Idaho	A. grandidentatum	D. G. D.	G. F. Knowlton, H. L. G. Stryan	NHMUK 12821426	(NHMUK)	3	alate viviparous females
D. knowltoni	1966-07-06	Cub River Cany. Idaho	A. grandidentatum	D. G. D.	G. F. Knowlton, H. L. G. Stryan	NHMUK 12821427	(NHMUK)	3	alate viviparous females
D. knowltoni	1963-09-07	Cub River Cany. Utah	A. grandidentatum	Dillery & Smith	G. F. Knowlton	NHMUK 12821428	(NHMUK)	3	alate viviparous females
D. knowltoni	1963-09-07	Cub River Cany. Idaho	A. grandidentatum	W. Quednau	G. F. Knowlton	NHMUK 12821429	(NHMUK)	2	alate viviparous females
D. knowltoni	1963-10-03	Providence, Utah	A. grandidentatum	Dillery & Smith	G. F. Knowlton	BM 1990-59	(NHMUK)	1	alate male
D. knowltoni	2009-08-12	Frederiction, Canada	Acer, red maple?			AJ4022	A. Jensen collection	1	alate viviparous female
								40

## Sheet: D. monelli 
Species	Date	Locality	Host plant	Det.	Leg.	Collection number	Museum abbreviation	Numbers of individuals	Morphs	Type specimen
D. monelli	1908-06-30	St. Louis, Mo	Buckeye	John J. Davis	J.J. Monell	INHS 1058879	(INHS)	3	alate viviparous females	TYPE
D. monelli	1909-09-02	Glencoe, Ill	A. saccharum	J. J. Davis			(USNM)	4	alate viviparous females	SYNTYPE
D. monelli	1937-04-12	Gainesville, Florida	Aesculus pavia	F. C. Hottes	A. N. T	INHS 1058883	(INHS)	3	alate viviparous females
D. monelli	1928-06-25	Mt. Carroll, Ill	A. saccharum	F. C. Hottes	Frison, Hottes	INHS 1058884	(INHS)	1	alate viviparous female
D. monelli	1928-05-16	Urbana, Ill	A. saccharinum	F. C. Hottes	F. C. Hottes	INHS 1058446	(INHS)	1	alate viviparous female
D. monelli	1928-06-29	Kankakae, Ill	A. saccharum	F. C. Hottes	Frison, Hottes	INHS 1058445	(INHS)	3	alate viviparous females
D. monelli	1951-09-15	State Collage Pa.	Aesculus glabra	J. O. Popper			(USNM)	3	oviparous female, alate males
D. monelli	1951-09-05	State Collage Pa.	Aesculus glabra	J. O. Popper			(USNM)	5	alate viviparous females, oviparous female
D. monelli	1951-09-05	State Collage Pa.	Aesculus glabra	J. O. Popper			(USNM)	5	alate viviparous females, oviparous female, alate male
D. monelli	1933-08-15	Milwaukee, Wisconsin	Aesculus	L. G. Strom	L. G. Strom	NHMUK 12821430	(NHMUK)	2	alate viviparous females
D. monelli	1960-08-06	State Collage, Pa	Aesculus glabra	Dillery & Smith	J. O. Popper	NHMUK 12821431	(NHMUK)	4	alate viviparous females
D. monelli	1966-07-31	Cullowhee, N. C.	Aesculus octandra	Dillery		NHMUK 12821432	(NHMUK)	2	alate viviparous females
D. monelli	1964-08-03	Onyson City, N. C.	Aesculus	C. F. Smith	C. F. S - C. K. S	NHMUK 12821433	(NHMUK)	3	alate viviparous females
D. monelli	1959-07-04	Raleigh, N. C.	Aesculus	C. F. Smith	C. F. Smith	NHMUK 12821434	(NHMUK)	3	alate viviparous females
D. monelli	1964-08-03	Bryson City, N. C.	Aesculus	Dillery & Smith	C. F. S - C. K. S	NHMUK 12821435	(NHMUK)	4	alate viviparous females
D. monelli	1961-09-24	State Collage, Pa	Aesculus	Dillery & Smith	C. F. Smith	BM 1990-59	(NHMUK)	2	alate viviparous females
D. monelli	1959-07-04	Raleigh, N. C.	Aesculus	C. F. Smith	C. F. Smith	MZPW	(MZPW)	2	alate viviparous females
D. monelli	1959-07-04	Raleigh, N. C.	Aesculus	C. F. Smith	C. F. Smith	MZPW	(MZPW)	2	alate viviparous females
D. monelli	1959-07-30	State Collage, Pa.	Ohio buckeye		S-S-T-C	MNHN 25150	(MNHN)	4	alate viviparous females
D. monelli	1925-06-29	Kankakee, Ill	A. saccharum	F. C. Hottes	Frison; Hottes	MNHN 25152	(MNHN)	3	alate viviparous females
								59

[truncated: 10 more sheets: D. nigricans , D. parva, D. robinsoni, D. sabrinae , D. sacacharini , D. simpsoni , D. spicata , D. tissoti , D. utahensis , Drepanaphis sp.]
